# Supplementary material for: A new Plasmodium vivax reference genome for South American isolates
Source: BMC Genomics. 2023 Oct 11;24:606. doi: 10.1186/s12864-023-09707-5 (PMC10568799; doi:10.1186/s12864-023-09707-5)
Supplement: Supplementary file 4 — Supplementary Material 4: Supplementary file 3 [file 12864_2023_9707_MOESM4_ESM.gz › PvPAM.fasta]

>PVPAM_01
CCTAAACCCTGAACCCTGAACCCTAAACCCTGAACCCTAAACCCTGAACCCTAAACCCTAAACCCTGAACCCTAAACCCTGAACCCTAAACCCTAAACCCTGAACCCTAAACCTAAACCCTGAACCCTAAACCCTGAACCCTAAACCCTAAACCCTGAACCCCTGAACCCTAAACCCTGAACCCTAAACCCTAAACCTAACCCCTGAACCCTAAACCCTGAACCCTAAACCTGAACCCTAAACCACTAAACCCTGAACCCTAAACCTAAACCCTGAACCCTGAACCCTAAACCTAAACCCTGAACCCTGAACCCTAAACCCTGAACCCTAAACCTAAACCCTGAACCCTAAACCCTAAACCTGAACCCAAACCATGAACCCTAAACCCTAAACCCTGAACCCTAAACCTAAACCCTGAACCCTAAACCTTGAACCCTAAACCCTGAACCCTGAACCCTAAACCCTAAACCCTGAACCCTAAACCTAAACCCTAAACCTAACCCTAAACCCTAAACCTAAACCCTGAAACCTAAACCTGAACCCTGAACCCTGAACCCTGAACCCTAAACCCTGAACCCTAAACCTAAACCCTGAACCCTAAACCTAAACCCTGAACCCTAAACCCTAAACCCTAAACCCTGAACCCTAAACCCTAAACCCTGAACCCTAAACCCTGAACCCTAAACCCTGAACCCTAAACCCTAAACCCTAAACCCTAAACCTAAACCCTGAACCCTAAACCCTGAACCCTAAACCCTAAACCCTTGAACCCTGAACCCTAAACCCTAAACCTTACACATTAAGAAAAAAATTAACACTTCTCATTCCATATATTAACAGTATGATACCTATATATTATATGAATATTAAAATTTAAAAATTTATTAGTATTTATTTCTTCTACATAATGTACACATATTTATTAAGAGAAATGCATTCCGTATATGTGAACATTTTCATTAATTAGTAAAAAATTATACAATGATATGTTACTTCAACGTATATTAAAAATATTTAATATAACATCCCAGATATACTGGTATAATAAAAATTACATATTTTTATTTTATTTATCAATTACTCTGAAGAACATATGTATTTTTTTAGCATCTAAAGGTTAGATCATATATTACTATTTATAACAACCAAATATTACATATATCAATAAATATTAATTATGTTTTAGAAAAAAATGAAATTTTATTTTTTATTTATTCTATATTTCCTTCTGTCAATTTTTTATATTTTTTAACTTTACTCTTTATGAATCTAATTAATAATAAAACAAGCATAAACAATACAAATAAAACTGTTAACCCTCCTGTTAAAATGTTTTTTATTTTTTCAATTATTTTAGTCCAATCACTTTCTATTGTGATAAAACTTGCTAATGAAATAAATATTCCTGACAACAGAAAAATTGTAAAAAATGTAATAATTAATCCATTGTTATGACATACTATTTTTTTAAAACATTTCTTAGTAATGTTCTTATATTCCGAAAGGTTTCCTATTTTATCGATTTCATCTAATACTATTTTTTCTCAAAAACAACCAAATTTTTTAAATCCCTTTTTCTTAGAATATCCATACTTCAATTTTTCTCTGTAGGAATTTATAGTATCCGATCTATTCTTCTTTAATTCATCGCAAATGTGCAAGTAATCTGTAACATTATTTAAACCGTTATTTTCATAATTGCCAGTTAATTCCTGTTTTAATCCACTGTCTTCCATTTTACTACAGAGTTCATCATTTGTCAAAATTCTAACATTTCTTTCTTTCCAATATTTACCATTATTGTACTTCTTGTTTAAGTATTTACTAAGTGACCCTATAGAAAACAGTTTAAATAAAATTATAATGTAAATTAAAAAACTCTATGATGAAAAAAATAACTTCTTTCAAAATAAAAATATGCATAAATATAATTATTATACCACTCCATTACAATGATCATATATCAACGATAAAACAAAATAAGTAACAATATTAAGTAGAATAATGAGCTTTAATTTACTCATGATGTTATAATTCATTGTTATGTTCATTCATTATTAAAAGGATTATTAACTATTTATTTTTTTTAACAGAAAAATGATTCACAATGTGTATTATTATGCTCGTTATTTAATTTTTTTATTTTTTTAAAAAACTTATAAAATTCAAAAATTCAATATTAACATTATATTTTGCAAAGTTACATGTACATAAGCGTATTAAAATATTAATAAAACGAAAAGTTTTCAATACAAAATAATAATAAAGCTTTTTATAAAATTCTATGTGTAAGAAATAAAAAATAAATGAAAAAAAATTCAATATTATATTTATTATATATATTTTCATTATTAATTTTCAAAATGATATAACATTCATATTTTTTAATATCTAGAAATTTGGGAACAATATAAGATAGATAATATATGTAACGTAGATAAACTTTTCATTTATATTTTTATGAAAAAGCTTTAACATCAAAGTTTACATGTACAGTACTTCTAACATCTTACACTTAATATGTTGAATATAATAAATATATTTTTTAATAGCATGAATTATTATGATATAGAAAAAATTCAATAAAAAGAATATATTCTTTTTTCTGTAAATTATAATTTACAATACAACCACCTCTAATATATTTTGATTCACTTTATCAACTATATTGTTCCGATAAAACTTTAACAACATCACAAAATATATACACATGATATATGTGAACACTGAGTCATTGAGTGTACATAATTTGTATTAACATACTATGTTATTAGTTTTTCTACCGAATATATTATATATACCATTATGATTGCTTAAAATATCTAAAAATATATAAATTAATTATATTTTTATATATATCTACTTAGTGATATAATAATGAAAAAAAAAAGTTATACTATATATCCATCTACTATTCTTACTTACACTTCTGTTGTAAGAAAGTAAAAATATACTGTTTATACTTAATAAAGATTTTAAAATTTGTTTAGTAATATTTATTTATGAAATACCATAGAGATTATAATTTCATATTAAATATAATCTAATAATAATTTTTTATAATAATATTGTATTATAAAAATATATTATTTTTTTCAATATTGTACATTTATAATTATGCTTTCCATGTAGCTATATCAGTATAATGCGATATGACTAGGAGTAACATCACATTAGAGGATATTTCACTAAAAAATACATATAGTGGACAGAATAATGACCCTTAAATTCTTATATAATTTTTTATTAAATTTTTTATAAATCCATTATTATGAGGCAAAAATTAACTATAATTAATAAATATGGCACACAATGTATATTCAGATGTTAGAAAGGATAAGTATGTACGCATAATGATTGCCAATATGATATTCCTTTTTCTTTTTTAACATATAAAACATTTATAATTGCATTTTTCATTACTTCATTTGATTAACATATCTGAAGTAATCAAAGATGAAATTCCTGCAATTTTTATAAACTTCACAAAAGTACATAATTTAACACTTTTTAAGAACTATTAATTATTGCACTTTAATGTAATAATATATATTTCCGTAATCATTAAATGATTTATTCAAAAATAAGGGTAATTTAATTTTTTAATTTATATTATTATGAAACACTTAGAAAAAATAATTCTACAAATGAATATGCTAAGGATATCGTATCAATATATAAATGCAAATCTGAATCAGTTTTTGAACAATATTTTGTAAAATCATATTATACAGATATTGAATTTATGGAAAATCAACATCATCGATTTGATATTTAATTCCATAATAACAAAACGTATGATTTTTTTTATGTTAATATTTTCTGATACTTTAGAAAATTTATATACATATTAAGAATATTCGTTATCAAAATTGGAACAGAATAACCATGTTTATATTTTAAATACTGGTTTTATGAAAAAATATAATGTTTCAAAAAAATATTGATTTGTCCTTTAAGTATTTTGAATATAGAGAAAAAGATGAAGCAGAAGGGTAAGGAAAACGCATAGAAGAAGACGAAAAATGTAGGATCAACTATAAGTTCAAAATTTTACCCAAGTTAAAATGTAACACGGTATCAGTAACTTTATCACATTTACAAGAATAGACTCTCTAAAATGGTTCGTTTCATGTAGCAGGGCCCATGAGCGTCACAACGTTATTCGAAATATCAATCATATTATTGCAGGTAAGACTTGAATTGTTGCAGAATCAATTTATCATTTATATGTGATAATGATGAAATGGAAATTTTTATTAATGTTTTTGTGTACCCAATCTGGTAGATGGACAAATACTAAATGTTAAAATTATGGAGTTAGTCTAATTTATTTTACAATCAATAATTTTGCAATATTATAAGAATATATTTCTATATTTGAAAATAAACTATAATATTTCAATGAATGCAAGTATAAATAAATGTTTTTATTGTATGGTTATTTTTTATTATTTGTTTCTTGAACCATCAAACTATATTCAAAACTCTTTCATAATGATAAAGTTATGTAATCAAAACAAACTATTAATCGGGATGAAAGCTTAATGTATTTCATCATGTACTATTTCAAGCATGTCCTCTAATTCAAATTAATAAAATTTTTTCCTGATAATCCATATATACCATTTCGTTCGCCCCTAGCAAAAGAGACAGTCATAGTACATTCTTTACAGCCAATAGCAAGGTTACTTAGATAAGCATCAAATAATTAAATCTATTTATCCAAGAAAATACATAAAATTATACTCAACACTTCAAAAGTTTTATAAAGGAAACTGTTAGTAACTGTACCGTTATATCATCAGTTTCGCGTATACCGATTATATCTTTCTTACATTATTGTTATATATGAGTAATATAAAATACTTTTAATAATATAATTATTCGACTATAATTAATTTGGTACATAGTGATATAAGACATAACATAAAAGTGTTAAATTAGGTATAGATTATTTCCCTTGAAAATAGTTTAAACTTTTGTAATCTGGGTAAATATAAATGTCCGAAAAAGGAAAAATATTCGACAATATATATATGAAGAAGAGAGAAATAATTTTCTAGCACAAATATGTTAACCTACATGTAGAAGTGCATAGAATTAAGCACAGTGCTATGTCACCATGCTGTTCATATTACATGGTATTGAGCCAAATTATAAATCATGTTAATACTTTAGGGAATAAGTTAAAATAAATATGTGGATATATTCCAAAATGTATTGACATAAAATGTAAAAAAAATGCATTATAATATTACTAATTAATAGTGTAAAAAAATTTAAAAAAACAACCATTGTATGACATTTTAGAAAGATCTCGTAATAAAATAGTCTGTTAAAAAATGCGTATCATATGAATACAATGGGAATATATTTAGGAATATAATCGTATATTATTATATAGAACAAAGTGCGTTATATATTCATCACATAGTATTAAAATAGAAATATTATTATTAAACGTAGGAGCATAATATAATATATCAAATTGTGCTATTATAAAAAAAAATTTTCCATTCACAATTATCCTTACATTAGTTCGATTTCTTCTAACTAATAACTATTTATTTTCCAGTTAAAAGGAAATATATGTCATTTGTATTAAAAAAAGCAGTCTTTAAAATTTTATAGTTAAAAAATATATAAAAATTAATTTTTTCGTAACACCATACTTTATAGAAGATGTATAATAAAAAGAGGAAAACAAAATAAATAAAAACTGCATGCACTAAATTTTCTATTCGTTATATTTTATTTTACATTTTTAACTCTTCCATTTAGTCAAATATATTTCCTTATTTTTTTATTCTATTCCATTAAAAGTTATACAATAAATAAGTAAATTTTTACATTTTCATAACTTCTACTAAAATAATGTATTTTTTTTTTTTTATCATAATATATATTTCATTTATAATTGTATTACTTTATTTTACCCTAATGAATTATTGTCGGTATTACTTATTACCAGGTATTTTTCGTTTAACCCATTTTAATCATACATTCAAATAAACACATAAATCGTCACATTTTTCATAGAATCTATTTCTCTGTAATTTTTATTCACATATTATTGCTTATCCACTATAAAAAACATGCCATTTAATATATTAATAAAAAATATAAAGTATTCGTAAGACAGTCACAGTAATAATGAAGCGTTACTACAGATAATAAATTATTATTGCTAAAGTATATGAATATTTTTTAAATTTAATTTGCATTTTAAATAGAAATAAAAATGTCATAAAAATCGCCACAGCCGAAAATAGAAATAAAATTAATGCACAAATATCAGAAAACACAATATCTTAAATTTTAATATCTTTAGTTTCTCATGACATTTAAGGCATAGCTTTTCTTTTTAATGACTCACATACATTCATCTTCGTATATTATCATTTTTTTTTATTCGATAATTCTAATCACGTACATTTTTATCTCTCGAAAATATCTTATTATACGGTATTAATAAAAAAAAATGAGCAATTTTCAGAAATAAAATTTTATGCACTACATTGGTTAGCATTTTCCTTATATTTGCTTAAATTATTATTAAAATGAATATAATTAACTTAAAAAATAAAGAATCAGCTATGTTGTAAAAATTTAATAATCTTTAAATATATCATAATATTCACAATAGTTAGATCCTAATTCATTCTTTTAATTTCCTTAAATTATAAAATTCGGTAACCTCAGGAACTTTACATTCGTAATGCGAAATATTATTTAACTTAATAACATTGAAACTTTTTTACACACGAAGAAACACCTCGATAATTTTATTTTTATTAATTTTATGCTTCTGCTAAAATTTTATTATTTTTTATATCATCTAGTTAATCAAACTTCTACATCGCCTATCTTTTTTATCCATATAATTATCACTACTTATAAACACAGAAGTTTCTGAATTTCTTGTTAATTGATAACAAAAAAATTTTAACAGAAACCATTTTCATTATTTCCTTTAAATTTATAATACAATTTCATTTATTGTAAGAATTAACTTGATTATTCAAAAAAACATCAAAATTTATATGATTCTAAACCATCTATTAAATCATTAAGTTGAAAATTACAAAATTCATTAAAATCAATATCAATGCAATAAAAAACTGAACATAACTCAAATATCTTATTTTTTTTTTTTAAATGAATTATCTTTTTATCTATTTGTATTATATTATATGTATGACTTTATAGTAATTATTTTTTTTTTTACCCAATACAAGAATTATATCTTAAATATATTAACGATTTCCCTATTGTGCTATATTTTTATGTGTAATAAAAACAATACTAATTTTAATTTTTACTTGAATTCATAATTAAAATAGATCATTAAAAAAAGCATGCAAAGAGAAAAACCTACATTACTGTTAATACTTGTAATTTCCATGTTTTACTTTTTGCTATTTATAATATAAAAATAAATAAGAGTCAATATAAATTTTAAAAAAAATTTCATTTATACTTATATTCATATCTTTGATCGGGTAATTTCACATAGAAAGAGTTCTTACAAAGTGTACATTATAGTGAAATTATATTGTAAAGATCTTAATGATTATTAATAGTTACTTTCGTTAAGACAAAAGATTCTTATTATATAAAAAAAAAATAACGTATAATATTTTTTATTAAAAAAGTTATTATATAATAAATGATAAATTCTCTTCTTTGAATTAATTTAATATTTTTTCTATATTCTGCTATACACGGTAAAGATATATATACTATTTATGTCTTTTATTTCTGATATATGCAACTGCCTAATCAGAAATGTTTTTAATTGAATAAAATTTAGCTACTTTAATTTTATAAATATTCTCTAAAAATGGCATGTAACTGTCCAAATTTAAATAAGGAAAACAGTGCAGATGTAATTTTAACCTTTATATTCAATAATTATTAATTATACATAAAATGACTTTTACAATATACATTAAGTAGTTAAGGAAATATGCTATTATATTTCAAAATATACATATATATATTTGTTATTTTTTTCGTTTTTTTATCATTCAGAATCAATTTGAACCTAACTGTGTTGCCGAAGTCTTTAAAACATACTATAATAATTTGAATCCTGAAATTGAAAAATATTTGGATCATATTAATAATATTAATGATTCCGTATTACAATACATTTCTATTTATTTAGTACAATATTATATAGATGGACATAGATATTTCGGTAATGCTAAAAAGTCTCACAGACTTGGAGCTTGCGGATATCTTAAAAAATGGTTACAAAAACAAAAAGATTTATTCACGTATGGTGAGAAGTGTAAAACAAAAACAGAATTGTGGAAAAAAAATATTCCAACTCTGTGGAATAAGATAAAAATGGATTACACTACTTTAGATAATAAAGAAACAGTTCCATGGTGCAATTATTTTGATTTGTATGATAAAACAAGTTTTCCTTCTTGGCTCACTTTGAATAATTGTGAAGAAAAAAATTATCAAGAACCGTGCAGCGAAGTTCATATTCCTAAAATTACAACAGATTGCGAATGTCCTAAAAATGAAGTTTCTCTGATTCCCTCGGAGCCAGTTCAAGCCCCAGAAGCGGATCGAACTAAGAATCTTGCGGTTACTTCAGGTTTTACAGCAGCTGGAACACTTGGCACCTTATTTTTTTTATATAGGGTAACTAATAAACAATAATTTTAAATAACTTCTATAAACATATCTATATAATTTTCATATATATATCATAATTAAAATCTGTTATCATTAAATAATTGATTTCCTTCATTCTACAACAGTTTACCCCAATGATGTCCTGGTTCAGAAGGCCAGGTATGAATAATGTAGGAACAGATCTATATATGAATCCAGGAGGCGCAGAAAGTTTCTTAAGTATGCAGCAAGATAATGGTAGTAATAATCTATTTTACCATCCATAAGTCTACTAATTTTTTTAAAACATTTCTATATCATAGACCAATTAAAATAAAGAAATATCGACAATTTTTCTCAAAAAATTGTAGTGACGAAACACTTTATATTTTATGTAAAATAACATATATTATTATATATTTTATAATAAAGAGAATCTGTGTATATTGTAAGTTATTTTGTATTCATATTACAAATTATGTTATAATATATAAATAAAATACACCAAATAAAATGTTCATATATAATAAATAATTAAAACAACTGTTATACACATATAATTAGTAAACGCGTACATCTGATCCATTCAACATACTGTTAATTCTTACATAACTAAATATCTAAGAACATATGGAGAAAAAATTATAATCATTATGCTTAATTCTTATAAATATGGAAAAGAAATATTTTTCGTGCGAAGCTCCCATAAACAAATGTGTTTAATGTAAGAAATAATATGATAGAGTTCTTAGATTTTTAATATAAATTATTCAATGAAGTATATTATACTAGTTTCTATAACAAATTTAGAATGTTCATTTGCTATATGGATAATTATATTTTATAAGTGTGCACATTAATATATTATCATTTATATACTTAATGGATAATTTATTATATTTTATTATATGTATTACATAAAGTTTACTTATATTATAACATGTTACGTATATATTTTATTATTTTTATGTATAATTCTATATTTATAATCGTGATATACTTTATTTTAATTATAATGAAATAAACTGACATGATAATGATTTTTGTATTCTAATAAATACATTTTTATCATAGAAACGAAACATATACTTTTATTAACGAAATAATTATACAACTATTCAGATAATTCTATTAATCTAATAACATTAATTACTATTTTTAATAAGATAAATGTTTTATATATATTTTTAATCAAAAGAAAAAATCACACACACATGTCCTTCTATAATATACATTAATAAGCTTTATTTAGAGAAATCTAGCAAAAACCTTTCACCTCATTATTCAGATTAAAAATATAACACACATTTGTGTATTTATTTAAATTTAAAACCATTTATAGTTCGTTTTAAATATGTTTAATATTTTTCAAATAAAATCGATGAAAAAAATTATAATTTATTTTCTATACATGCTAATTATATATATATAATAATATATAGAACGGAATTTCACATTTTATATTATACAAATATAGAAATAAATGATAAATTGTTAATCACACATTTCATATTCCTTTATAAAATAAACGTTACAATATAAACAAGAAAAATATAACTACAATAGCAAGTATAAACTAATAAGCATGTTCATGGAAATTTACAAATATGAATTTATATAAAATATTACGAATAATTAAAACAGATAAGACATATAATCTGGATATATGATTCATTAAAAATATTTTTATTATACCCAAGGTATGCTTATTCTTACAAATATACATTTTCAATTTATATATTAAAAAATAATACAATCATACATATACTGCAAACATTAGTTACTCTACCGATTCAAGTGAATGTAATAATATAAAATACAGAGGAAAAGTTTAACATTCCAGTATAGATAAACTAGTATAAATATTAGCGTTTTTCATCAGATGAAAATTCCACATTTGTTTGAACTTAATAAACTTATTATATCAAAATGTAGTTATATTAAATGCTATCACTAAATATATTACCTATACTATTTTATATTAAAAATTTCTTTAAAGAAGCAAATATATTCATTTCTATTCATTTTACCTTTTCCCGCTTTTAATTTTTCATATTTTACAACTTTAATGGAGGTGTAAAGAATAGTTAATATAAATATAATGCAATATGGTATGAAAAATGCACAACTTAAATCAGGTATTATATTTTTCAAATCATGTAGATCCGTTTTTGATACTTTCACATTAGCCCAATCTAATATAGGAACTATTGATCCAAGCAAACAAAATAAAGAAAAGAAAATAATTTTATATCCATATTTCTTAATTATTATATTTTTAAAAGTTTTTTTATCATAATTTCCATTTTCAGCAAGTTTATATATTTTATCAATATTATTGAATATTTTTCGTTCGCAATAATAATCTAATTTTTTTAATCCTTTTTTTTTTGCATAAGTATTTTTAAGTTTTTTCCTATAAGAATTCTTATCATTTGAACTATTTCTTTTTAAGCTTCTATATATTGATGTATCCTCAGATCCATTTTCTAATTCTTTACTTTCATAGTTATGTGATATATCTTCTTTTATATTTCTCTGTTCTAATCCAATCTCAAATTTAGTTTTTGACAATAAGCGCTGCATAACTATTCCGTATGTACCATGTAATGTGTGGTCACACTTCATATTTTCACTAGTATAACACTATAAAGGGAAATAAATTTTGAGAATATAAAATATTAAATAATTTTACATCAAATAATAATAAATATGTAACTTAAAAAAATGAAATAATGATATTCTTAAAAATTTATATTATACTGTATCATTGAAAAAAGTATATATCCATGATAATAGCAGAAACATAGAAATCTTAAGAATAACCACCATATTGAAAATTTTTGTGATGAAAATATTCTTTATTATAGCCATTTTTTTACTATTAAACGTCCTAATTGTATATTATTTTTAAAATTGAGACAAAATATTACTTATTCTATAATTTTTTTTATTGTAATGGAAATTTTCTATAAAGACGAATATATGAAAAACTTAAAACAAAAAATTATAGATAGGAAATGAATCAAACAATGAAAATAACTTTTTCAAATTTATTTTATAGAATTTTCTATCAATCAATAAATATTAAATAAAAAATAATTAAATTATATATATATATATATAATTTTTTTATTAATTTTATTATAATAAAAAAATAATGAAATATAAACTTTTTCAAATAAATAATAAAATAATATATGTAAATTATTGTTCATTTCAGATATATGCGGTATAAAATGTAGACTATCTGAATTTCCCTGTATTAATATTATAATTATAAATGTACGTGCAGTCTAAACAACAATTCTATTTTAATACCTTAATTGATTTAAATTTCTAATTATAATTAATGTATATCCATTATTATAAATATATTAATAAAAAGAAAAAAATATATATACATAAATTTACGGTATAACAGTTTTACTACATATTATGTATTCAATTTTAATAAAAAGTTATGTTTCTATAAAATACAATATTTTAATTAATATTTAGAAAAAACAAAAAGTGTTAAATACATAATCCTTATTAATCGCAAAACATTTTTTTTATATTCTAATAATATTACAATTTTAATCATATTAGAAATTCATTTTAATGATTTTATGTAATATACATAAAAATGCTTCAATATATAATAACTATTTCTATTTTTGTAATAATTAAAATTTTATTATATGAATGTATGTAATAAAATAAAATATTATAAGTAAAATAAAAAATTTACAAAAAAAAATTAAGGCTAATAATATTTATGTAATATAATAGAAACATAAATTTCATAACTAGAATGATTCATATTGTTACATTTTTATAATTTCATTAGGTTTTAATAATAATTCATTTATTATTTCCTTATAAGTACAAACTGTTAAAACTGTTCTTTAAAAGGAATATGTGTAAATTAACATGTATTATAATAAAAAATTTGTTCGAAAATAACGGAAAAAACAATTAAATTATATTTATAAATTTTTTTCTATATGCAATTGTAACACGTGTTATAACTCTATTTTAAGTGCTTAGCCAAAACCTTGTTATAACCATGTAAAAAATACATCTTACTGCATTTTATTAATAATTTTGATATCAAGGAAAAATACATATATTATGAAATACGAAAAATGTGTATTATACATAAAAAGTTATTTTTTAATTAAAAACATTATTATTATATAATTCATGTAATAAATTTTATATTACGAATAAATGTTTACATATTTATTAGCACATATATAAATAATCTTAAATATATACATATATGCGCTTAATAAAAATATTAAATCCTTTGTATATTAAGCTGATATTTTTATTTATCAAATCACATATGTTTTAATCAACACCATTCTTAATAAGCATATAAATTTATATTTTATAAAAAATAAAGTTTACAATATGTTAGAAAAATTATATTAATATGATGTATATTGTATATATACATTACGTGGGGAATATTCATTCATTCTAATCATTTTTTTATATATAATAAATAATTTAATATAAGTTGATTTATACTTTGAATTATTTATTTGTTCTTTATAAAACATGTGTCTCCATTGTGCTATGCACATACATTCATATATTACAGTATTGATATTATTAAGATCCTCATTATAAATATATATATATTATTACCCCCTTAGCTATTGTTTCTTAAAATTTCTTTTCATATAACTAAAATATAAACATAATTATTAATTTCCGAATGCTTCTAATATATATATATATATATATAATTATTTGTTTTATACATCTTTTAAATAAAAAAAGTTAATGTACACTTCTGTAACTTTGGTTAATTATTTATTGTTTAATAGTTTCATTATGAGCAGTTATCTAACGCATTTATTATAAATATATTACACACATCCACATATATAGATTGTAATTGTTAAAAACCAGTCAGCATAAAAATAATACATACACACATTTACACCTAAAATTAATGTAATTATTTAAGCTTATTTTCTCTATACGTAACGTTTTATTTTCGATTCAATAGGATGCTATTCAAACATGTATTTCAATAAATTACAAATAAAATGGAAAATGTATTATGTAATTTTATTAGTGATCCCATTTGGAAACAAAATTTTTAATATTATACTTTAAATCTAAGGAAAAAAAATAAATATTAAGAGGCTATTTTTATCATATATCAGCATATATACATTTATTAATAGACAATAATTAAAAGATAGCTCATTCATAGTTCACATATATTAAATAATAGAAGTTTCAGTAATATTCATAAGAACAATAGCCATGCATTTATTATAAGATCTTCATTTATAATTTTAATACGAATCACACTAATCATATTTTTATTATTTAAAACATATATATTTTAAGAGAATACTCAAGCAAGATAATATTAATGATATACACAAATAATGAAAATTATAAAGATTACTCATATTTAGTTAGCACTACATTTAAGCATAATACATAATCTATTATACAATATACGTGTCAGGAATTCAATTTAATATTTATGATTAAGTGTATATAATTTACAGTTATATATGAGCACATTTAGTGTATATAGTGAATTAAAAAGAATATAAGGAATATTCTCATATATACTATTTAATAGAAATTCTATATATAATAATTTTTATAAAAAAGTGTCTTTACAAAAACGATAATATTATTTAGTACCCATTTTTCCTTTTCCAGCTTTTATTTTTTCATATTTTATTAATTTTATAATAGTGTAAATAACAAGAAAGAGGACAATAATAATCATAGTAAATGAAAATACCTTGTGCATATCTCCAATAATATTAAATTTCGTTTCATTAATAGCATGATGTAATTTAGAACATGCAGTGCTTAGAGTAGAGGTATCATGCCCAGTTTTATAACATGCCGTATATATACCATTTCCCAATGTTATAACACCAAATAACACCGGAAATATGAATCTAAGGGCTGGTATTAAAGCAAATAAAATAAAACCAATTCCACATTTTTTAAAAAATATGTTTTAAAGCACTTTTTATCATTCTTCATTTTTTGTCCAAACACATGTAAATTATGAATTTTATCTAACAATATTTTTTCACAATAACAATCTAAATTAAATAACTCATTCTTTTTCTTATACCTACCCTTATAATCTTTCATATATGCTTCAAAATTATTCGATTCAATTCCTTTTATATGATAATATTTTGATGCATTCTGAGCCACATTTTTTTTTCTATCATCAATAGAGTTATCTGATAATTTCTCTCTCATACTTGTGTATGCTAATTCCAGCTGCAGATCATGTTTTGCTAATTATCTGCTATATTTTATTTTCAATGCTTTATTCTGTTCGCGTTTACTTTCTAAATTTTTGTAAAATTTACTCTAATTAATGTAAAAACATATTATTATAAAATACTATATATAAGGTATATTATAAAAAAAAATAATTACACATTTATAAAATCACATAAAATTTAGACAAAATGTATAAAAATATTTCTATATACTAAGATATTACCATATCATTGTAAGTCTGATATGTCCAAATTAAAAAAGTAAACGTTAAATATTTTAAAAGTCCAGTGAACATTACGTTTTTACCTTTGTTAAAATTAATTAATAATACCATTTTGATCGATAGGAGAAACACAAGCAACTTAATATATTTGACCTCAGACTAGTACTACTTATCTTATTAAAGATATATTTTAATATTATTAATTATAGAAAAAGAACTGTAAATTGAAATTATATATTGTACAAAATTTACTCCTAAATTAGAACCACTTATAAGTATATATATTTTTATATATAATATAAAATATATTTATGAGAAAATAATTAATATATTTAAAAATGTTCTAATCATTTTGATAGGAATTTCGATGAATAGAAAAAAGCGAAAGACTTGCAGAACTATTATAAAAATTATGACAAAATAAAGAAATGTCTTACTAATGATAAAGTTCATTGAAATGTATACCATGATTACCTTACCACATTAATGTCCTGTATATGAATTATCTAAGAAATTGCTGTATTGGTTATACTAAATCAATTACTATCTGTTTAGAGACATTTCCAAAATATTTTAAAAGCAAGAAATAACATTTTCCGAATGATCACATGTTTATGTTTATTTGTGAGAATGCAATGACTACTAGATGATTAAATGAAATATTTAAAGATTTAATGATAGACCGAGATTTTATAAAAAAAATTGCTAAAAAATTCACCAAGTTGCTTATTGATCCATTTAATGTAATTATAAAACGTTCTCATTCATCTCTTGGTATTTTTGTCTTACCCTTTTTATTTTATAAATAATAAAATATGTTGTTATATAAAAATAATAATAATTTGCACTGAATAAAGTATGTATTATTTATATTGCCAAAGTTTTTATTAGTTTACCCAACTTGGATCGTGCTTATATAGAAAATCACACAAAAAGAAGAGAATCAGGAACGGTGTGCAAAATAGACCTACTGAAAAGACATTAAGAAATGATTCAAAACATGAAAAATGCTCAAAATAATCAAATTCGAATTCGTTATTCGCAAGCACACTAATTTGGCAGAAATTAAGCCGTAAAATGTAATTTATATAAACAATCCATACTAAGAAGTATAAAAATTATGTTCTATAAATAATTTTTCTTGAGTATACCCTCAATTTTGTTTTAAGGATATAAATTTGTCTTTTGAAATTTTTGTACTTATTTTATTATTCGATTTATTAGTAATTTAAAAGCGCTATATTTATGCTAATTTGTTAATAACATTATATATCTTTTTTAAAACATTTTTGGAATTGTTACAGTTTGTAAGGTATAATTATACTTACCAATTACATATACATGTTACATCATTATGTTAATAATTTGTTTAGTTCTTTTTTATTATTAAATAAAAAAATGTATGCGACAAATATTTTTATATCCTCAATTTTTTGTATGATATGTAATTATTTTCTTCTTTCCTATATTTAACAATAAAAGTAACTGTTGTATCCATGGACCTTAATGTTTGCTATATTTATTCTTAACAAGTAAATTATTGTGCCTTAAAAAACATGTGCCATTTGAAAACGTATAACTTTTACAATGCATATAATATTTATCATTCGATTTCATGTTTTATTTTTATTTTTATCTTCTTCATCTTTAATTATCATTAATTTCATGTAAACAAAAATAGTTTTATAACAAAATATTACAATTTGTTCTATAATATAATTAACAGCTATGTATTAACATAAGCTGCACATTGCATGTATAACGGAACTGATTTATGGTAACCTACAATTGTGCTTTGCGTAAATTAATCTTTAGTAATTTATCTCAAACCCTTTAAATCGAAGCAGACATTTAAATTTTTTCTAAATAAAAGAAATGAAAATAAAAACACAAACATAAAGTCCAATAAAATTAGTGTTACCCCCTTGTAAAAATGATAAAACTCATTAACATTTTATTAAATGGCAATTATGCAATTTCATTAAATATAACTGATTTATAAGAGCTAATAAAAAACGTCTATTGATACACAATATGGATGCAATAAATTCATAATAGCATCATAATGATGATAAAGCGAACTATAAATTATTTTAAAGATAAACATGTATTCTCAGAATAATAATGCACAATAAGCAACTTTTTACAATGTAACTAAATGAACAAAGAATTTGACTATTAACAAAATGTATGTACTACGATTTGTAACTCTTTTATTTTAAGGAAGAACAGTTCTAATTATATATTAGCTAAAAAAAAAACAAATAAAAAAATAAGAACTAATATATAAAACAGGAAAAAAACACATGAACTTCGAAATAATCATAAATAATATTTATAAATTGGGGATGTACAAAAATTAACTTAAAAAATATATTATAAGAATAATTACGAAATATATTATAATAACATTAGATATATCCATTATTATAATAATCATTCATTATGTACAATCAACATCCGCTTTCTTATTACTAACAAAATGTGTCCATAAGTTTTATTTACCTAAAGCGTTTTCAATATATCATTAACACAGATTAAGTGGATTAATTATTCAGTCTTATACACTGACCAAAATATAATAAAACATGATCCGCTAATTCAAATTGTTTACGATTTAAAATGTATTTTTGTAAGTTAATATTATTTTCCGCCATATCATTAATAATTTTCTAAGTATATTTTTACCATTTCTATGAAATTAATATTTCACATAAAAGAAATACAATTTAGTTTTTCCCTATTAACATTTTAATAACATAATTTCAAAATTATTTTTAATAATATAAATATTTATTATAGGCTCAATAATTGATGTCGACTAAAAATATAAATGTTATATTCATTTTCACTTATTATAGTTCATCTAACTATGATAAAAAATATTCTTAATTATGCACTTAACCTAGATCCCACAAACCACATATTGTGGATCTTATACCTTTTCATTAATCACATCAAATTTATATGCATTTCGCTAATTCGACAATATTGTGCATATATTACATACGCTTTATATACAAATTTTGAATTTATTTTTTTTTATTACACAAACAATATGTAACATACTTTCTGCTAGAACAATAAAGAACATGAAATAAATTTACCATCAAAACTAATGCACCAATACATAATGTGCTTTTTTATGCTTTTTCATTAAAAGTAACTTGTATTATGTATATACATAATTATAATAATACTTAATATTTCATCTCTAAGTAAATATTGAAAAAAATTAAAATATCAAAGTGAAAAAGTGAATTAAAAGTAATTGCAAAATATAGTTAACGCACTTGGATAAATAATAATTATGCATAAGTAAAAATTTAAATCATATTTCATATTACAAAATATAAACTTATATCTGGAACTCAGAATAAAGATAATATTTTCTATATTACGTTTTCAAAGAAAAAGAAAGTATTTACAATATCCCATAGTTATTTATGTAATTCAAACATAAAATAGAAGATCATATATATTATTATCATAACAGAAATAAGTATAATAACTAATGTATACATTTAATAGTTTTTTTACTTATAAACGTAGTTCATACTTTTTCATTCACTTTCATAATATTTGCTGATATTAAAAAAAAATTCAAAAATATATAATATAAATTACATTGATAATAAAAAAAAATACTGTACATATTATCATGGCATATGAAAAAAATAAGAAAAATTCTAATAAATTGCATCACACAAATTAAAATAAATTTCTTAAAATCATAAGATAAATAATAATGACGCGCATATGACAAAAATATAAAATAATATAATAATATTAATCGAATTACCATGGATTATTGAAATTTTTTTTTTAATAAAGCCTAATAACATAGAAAAATAATTAAATTCAATTATATTATTTTTGTATCATTCAATGCTTAATTAAAACATTCTTCATTACATAGAAAAATATGTTCCCCCCCAAAAAAAAAAAAAAAGTACATATTTCTTGTAAAAAGAAAAAATATTTTTTTTCTTTAATTACCGCTATTTGCGAGTTTAAATCATATTTCAATTTTCTATTATGACAAAAAAAATAAACTATAAATGCATGAAATATAAAATGTCATATATAAAAAACATTGTGTTACAAAATTATTCAAAACAATTATTTTGTTTTGCTTTGAAATGTAAAATGTGCAGAAAAAATTTTTCTGCAATATAAAATATATGTGAAATTTTTTATTAACACTTATACTAGATTATACTCCTTCAATATCCTTATTCAAAAAATGTAAGTTTTTTTAAGCTTTTCTTTTTATTTTTAAGGTAATAATAAATATATTTTCTAAAAAACACTGTATTGATAATATTTCTTAATAAGATCTAATATTTAAGAATATAAAACAAATCGGGTCTGTATTTTATGTAAGATTTTTGAATCATAGTACACACGGTTCTGAAACGATAAAATTTTTTTTTCAGTTAAGCTAGAGAATTATGTAGGAAAATCATTCATATATGCACAACGCAGGTACCTTAAGTAATACATACACCACCTAAGAAAAAATAATAATAAGTAATTTTTATAATCATTAAAGTCGTCATCCAGTACATAATATATTTAATTTTTAATAATTCTTTTTATTTTCATTTAATCATGTTTTAATTTTTACAATACATCAAATTTAAGGAAATCTATAAATAATAAAATTAATATATCATTTATGAATACCTTAACATAATGATTGAGCATATTGGTTAAATAAGCAAAAACAAAAAATGAATCATAAAATATTTTTTGTATTTATGAATATCTGCAATTAATATTAAAAAATATTTTAATATACAATTAGATAAGCATGTAATAATATGTAAACATATGTCCATTTACACTTGTGTGTATTAACAATGTGGCACCACATTAACTAAGTAATTAATATAACATAAATATGCGAGAACTTTTACAAAATGTTGAATTACGGTTTGATAATATTCTATTAGTGTATGCTATTACCACACTTTTTCCTATATATACAATTAGATTATTATAAACATCTATTCAAATGTTATATTCCAAATTTTATATTAAAATGCAGATAAGGTTCTGTGAAATACTTATTTTTAAGAGTAAAATGTTATAATATTATAAAATTTTTGTTATTTATGAATTTAAATTATATAATGTTAAAGAAAAATATGTTCTTCAAATTTTATAATGTTATTAAATTTATGTGTTCTATTTTTATATACTCTATAAAGTATAACACTGTTAATTGATTCATAATTTTTTCCACCAGCTACAAAATTTTGAATAATATACTTGTATTCTATGCGATTATAAAATATATTAGCTAACTAATTTCATTTCAAAAATATGTGTTACTTTTGAAAAGAACTATTGAATAGTTAAATCAGGATTAAAAAATAATATCAAAGTACAGTGTCTTTAAATATGTTTAAGTTCAGTGTGCCCATATCTTCAAAAATAAAACAAAAAAAAAAATTTATTGAAATATCAAAGAGATTTAGATATGCACTTCTAGAATATTATACGAGTTTTAAAAAGCATGATTATACCACAGATACACATCGTAAATGTAGAGGTTTGAACTACTTTTTAGATGATTTAAGGGATGAATTCAATGAACACATTGTTCCTTTACTGTCTCTAAAGACAAAAGAAAACTACTGGAACAGAGAAGTAGAAGATAAATTGTTGAAAAATTTACAAGAACAAACTGGAAATAGTTGCCCAAGAATTTCTATTGGTTATAATAAAGAAATAAGAATATTAAGAAAAGAAATTGAAGACTATTGTGATGATAAGGCTGAATTAGTTGGCAAAATGCATGCTCTACCTATAAAAGAACACGAAAAATGCGAAAGATTTAAATATTGGATGGTTGACAGCTTGGTGTATTTTTGGAATGACTATTACTGGAGAAAATATATTACATATAGATCTATGATTGAACCTTTTCTCATCGATAAATATTGTGATGTTGTCACCTTGTTTGATAGCCCTTTCCAGTGCGAACGTGGCAGAACTTTTAGGGAACATATTCCAGCACATATTCGAGATAAATACAAACCTAATGATGAATATGTTCTTCCTGTTAATATAGTACCAACAAATCAGAAAGATGTAACTATTCTCCAAAGCAAAACAGCAACATCTTATGTAGAGCAAGAATATAAAGAAAATAAAAATTATGATATTCCAGAATTAGGAAAAGCTCCAGTTATCCATGATTCATTATATTTTTATAAAATTTCTACGAATCCAAATAGTCAAACCACAAAAGATCCAGGTAAAAAACGTAAAGCAGTAAAAAATGAATATAGAGGAATTCAACGTAGTAAAATAGATGTCACTAAACCTATAGATGAACAACAAAAACCAGCAATTCTTTTGTCATTACAGAATACTGTTATTTCTCCTGCTTCTGTTCCTGTTTCTTCTTCTGCTGCAGTTCATTCTCAACTTTCAAATAATAATGCTGTAGTTAATTCATTAACGGTAGGTGCTGCAGGATCCCCACAAGACAAAAATATACAAACACAAACAAGTAGATATCAAAAGCAAAATTCACTTCATACTAGCTCAGGACTCAATTCGACGCCTACTGAAAACAAATCTAAGAGTGCATCTGAAGAAGATACATCTATATTTAAATACTCTTCTGTTATCCCAGTTCTTGTAGGCTTTATCACAGTTATTTTCCTTCTTAGTAAGGTAAAATAAAATACATATATTGAAATTATAATTATCATTATTGTTATTATAACAATTCATCTTAATTAAAATGTTTTCCTATAATGTAGTATACTTCTTTTGGACTACTATTTGGTAATAAAAAAAAGGAAAGACAACACAAAAAATTGCAGGAAATACGATTAAAACCTACCCATTTGGAAAAAACTAGTAATATCATAGAACACGATAATTTAGAAGATACCAAGCATGGAATGTATGATAAATATATTATGTACAGAAGAGGAAAACATATATATACTCCAAAGAAAAAAAGAAATCTAAAGAAAACCATTATAGATATACACTTGGAAGTATTAGATGAATGTCAGAAAGATCAATGGGAATTGAACAAAAGAGATTTTCAAGAAATAATCCTGGATGAGTTTATGAAAGACGCAAATATAGTATGTAGTCATTCATCATACAATGATTCCATAATAACAAATATGTGCAATAGTGAAGAAATAGGAAAAGAAAAAATTCTCTGGGTAAACTGGATAGAAAGAAATAAAGGTACTTTGGAGGAGTGCAAAAATGAAATTTGGTTTAATATGTTAAAAAGTGAATGGAAACAAGAACAGCATATATATTTACAAAAAATAGAAGAATCAGAGCAGAGCCAATTAAATGAAAAGAAAAATATCCCATTAATAGAAATGCAAAAAGATATTTGGAGACAGTGGGTGGCAAAGCAGCATAAACTTATGGAAATGTACAGTGAAAAGGATTGGTTTATGCATTTGTTGAAATGTGTAGAAGAAGAACCAAATGAATTAGAAACGGAAAACTCTAATGAAAATGTTTCATTGATAAATTTGGATGAATTAGAGAAGCAAAAATTATATCAACAGTTATATAAGAAAAAACAATTAATAGCAAAATTATGGATTCTCATACTGTCATTGGTAGTAGAAGAATGCGAAAATGAAGATAATATTAATGACAAAGAATTATATTTGGACAGTTTCTTACAAAATTTGAAACCAAAACGGTGTTCTGGTGAAAAAAGATATAATTCTGAAAAGACATGCGAATCAAACGACATTTTCGAAGGAAACAAAAATGATGAAACAGAGAAGTACAAAAATGAAGAGTTGTTTTGCAAATTGAACGATGACTGCATAAAGGACGATGATGATACATGTATATTAGCTAACAAAAATGAGCTGGATAAATCAGAACTAATGTTAGAAAACGACACTTCACTATTTAATGAGGATATAAATAAGATCCACAAGGATAACGTACAAATGAAATCCACAGAGGATAACAGCGAATCAGATTTCTTAAATGTTTCGACAAATAATGAGCAAAAATTCGAAGAATATAAGCAAAACATTAATGTAATTTAGAAAAAACCAATTGAACAATTTATTACATATTGCTCTAAACTAAATATATAATTCATGTAATGAAACACAAAAAGGTAAGAAAAAAATACACAAAGAACCTAAAACAGTTGATATTGATATTATATTATTATCACAAAAAATGCACATGTGCAATTAGTAAAACATTTATTTTGTGAAATAGTTCGAAATAATTCAAACTACATTTAAAAGGAAACGATAAAATGCGCTTCTAACTTCAGAATGAGAAAAATGAACATAAAAATGTATATGTATATGTATATAGTGGTAAAAAGGATAATCGGGAAATAATATGAACATACAGAAGACAAACGGACCCACATTAATATAAATGTAATGTATACAATATACGTAAAGGTATGCTAAAAAGGAATTATAATATATTTTAAATAGCAAATGAGTAAAACATAGATTAAATTAATTTTTACTGCAAAAAAAAGAAAAAATACTTCATAAATATATAATATACACGGAACAATTCATTTTAAAGATTTAGAAAAATCGATTAAACAATTACAGCTTTATAAATTCATTATTTCTTATTAAAATTTGTATAAATAAAGACAGAATATACGTTACTTTTTAAATTAATTATATATGTAACAAATTAGTTTTTGCTACAACAATGATTTTTAATTTATAAGGTACATAAAAAATTGAAATGGTAAACAACATTATGTAACACACACGTTAAATATAGAACAAAAACAGAATTCTAAATATTGTTACACTTTATTTTATTTCCATATCGTGAACTTAAGGAAGTCTGAATTCATATACATAATTCATACTTAAAGGAAATATTATTTGTAATATCATATTTTAAACGCAAACAATGTTATTAGTTTTAACATTTTATAAAACAAAACGACCCTTTTAATATATTTTTCAGGATACAGCTATGGAAAATGTTAGCAAAGTGAAGCGGCATCAATATACACAACGGTTTTTCTGAACAAAATAAACAGGTAAATTATAATTTAATTTATTGTAAATAAAGAACAAATTCAAATGGGTTCTAGAACGTACGCTTTTGAGTAAAAAAATGCATCAAAAAAACAAAAAACGGATCAATCTTGGAATGCTACATTTAAGATAAAAAATGGTTCTATATAAATTAAAATAAACAAATTTACTGCATTATTTTAAAAACTTAATATTTTTTTCGTTCTAAATAATGACTGCTCTGTCTTATGTGTTCCTACCTTTTCATGGTCTAATGCATTAGCAGACATAACCAAATTATACACACTAAAATTTGATTAAACTATTTTTAAACAAATCTATATGGAACTATAATATACACTATATATTAAATTTTAATTATATACAATTTCTTCATAATGGAAGCATGTCAAAACTTAATGTATTATTTAATATGACTATTATAAAAAACACCTATATTTTTTAAATGTTCATATAATTTGCATGTATATAATAATAATAATACAAATTTATATCAAATGAACACACTTTTATAATACAAGTTAATGTTCAATCCTTATGGTTCGTTTATTTGTGTGTATCTGATTCATTCTAATCAAATGATGGTTAATTATTATTGACCCCTTTGTATAATATACTAGTTTACCATAAGTATCAAAAGAAAATATGCTTTATGTATATTTGTTTAATTATACTCTCTTATATTTAATTATAGGAAAAATGTTAATTTTTAAATTTCTGTCCGGATATATGCATTCTCGATATTTTTATAGTAAATAATAAAACATACTTTTTAATTTTATAAATAATTAATAAATTTAGTTTAGTTAATTTATAATTTGTTCTTTGAACAAACAAAAGATAATAAATGGCATAGCCACGACTAATAACAAATGGTTACAAAATATTTATAATCAAATTTTTAATCAAAAATAAATATATACTACTTCAATAAAGCATTATATTAATAATAAGCATGAATTGCAAGGTTATGCATGCTGTATATATACACATATGTGTTAAAAACAAAAACAAAAACATACATTAAATGTGATAACATACGAATATTGCATAAACACTTATTATACACAAAACATTGTCATGCTCATTTCTTTGCAACTTTATGCTTTATTCTAATGCCTTTTTACGTTACAAATGAATTAAATTAGGCATCTATTTCTAATTAATGCATTCATTAATTTGATGTTGATATTTCTTCACATGCAACATAACAATCCTTTTCATATTTGATTTGTTCTATGAAGATATGTACATCCCCTTATTTTCAAATTTAAAAAGCTGAAGCATAATCGTATTACTTCCTGCTTTTCTCATTATCTCCAATTGGATATTTTGATATTTTTCGTAACTACACTTAATTATGTCATGTAGGATAATAAGATACATTATAACTCATGCTACTGGAATACATATCATCATTTTCTGAATCATAGTCTAACGTTGAATAACTTCTTTCTGACCGATCATCATAATCATTTTCCCTTCTCCCCATCTTATTGCGTATCCATCTCCCCAAAGGTGTGGCCTAACAAGTAAATAAAACATATTTATGAGACCTTTGCTTATAGGTGTAAATTAAAAAAAAAATAATAAATAGAGGGATCATACAATATATTATTTATATTTTCAACTAATAATAGTGTTTACATTATAGTAAAGGTAAAATACATAAAACGCTCCAAACATTATAGCAGATGTTATCATAATATTTTCAGGGTTGTAGGTAAATGTGTTATTCTTTTCTTCTACATGAATGGGATAGTCTAAGTATTGTTCATTTAAGCTCTCCGTTTCATTAGGAATATCCGTTAGTTCAGGATGCACCGTTACTTCATGATGCACTGTTTCATCACTTTTTGTTTGTTCTAACGCGTTCACGCAGGTTGAGAGGTCACCCGATCTCCCATCTGGACATTCTGCTGCTTCTTCTTCAGCTTCTGTCTCATCTGGTTTAACTACATCTTTTGGAGCTGGTGCTCTCATAAGAGGTGCTCGCCTATCAGATGATGTCATAACAGATGTTGACATAACGGGAGTTGACAAAACGGATGTCGTCGTGACAGGTGCTGTCGTAACGGGTGTTGTTGTTGTCGTAACTGGTGTTGGTGTTGTCGTAACAGATGTTGGTGGTGTCGTAACGCGTCTTGTAGCAACAGATACTGTCGTAACAGGTGCTGCCAGAACAGGTGCCGCAGGCGCCTCTGAAACTTTTGTTTTACTAGGGGATCCAGCTGGACTCACTCCTTTTTGCTCTTTAGTGATTACTGGCTTTTCTTGTCCAGATGTACCAGGGAATAAGCCCCAAAAGTTAAATGGGCCTAAAGATGAGCGAGATTCCTTTTGTGCCACTGGGCTCACTACTTTTTGCCCTTTAGTGGTTACTGGCTTTGCTTTTCCAGATCCACCAGGGAATAAGCCCAAAAATCTAAATGGGCCTAAAGGTGAGCGAGATTCCTTTTGTGCCGCTGGGCTCTCAGCGCCCTCAGGTTTCTTTACGGATTCATCAGGACGTGCAGGTTCTGCCGGACCCTTAGATCCTTGATCTTTGGCACCTGCACCTTTTGGAGGTTGGAGTTCAGGACCCTTTGGCAAATTTTCAGTTCTTCCACCAGTACTACGCATCCCCAAAAGTGCCTTAAGTTCTGCCGGCATATCATCAGCTGATGGTCCTCTATTACTATCTGACGTTTGTCCTTTATATTTTTTTAACGTTGTTAGAAGAACATTTGGATCATATTCCTGGCTGTCTTGTTCAAAATATTCATCACAATTATTCATCAAGAAATAAAAACTATCATTGCATTCTTCTCCATATTCATCATATAACCTTTTAATATAAGTAATATATTTATTATATAGGTCGTATTTAGCCTTTGAATAGACATTACTCCGAATAGATTGAAAGTCTTTAAAATAGTCATACAAAAATTTTTTTTCTAAGTTTTCTTTCAAATCTTGGAAATTCTTGTAATGAAAATAATATTGACAACTAAAATTACTATTCTTTTTACTAACGCCATCCCGCACATTCAAAAAATCTGTTATAACACTTTTTACATGATTAGGATCCTTATTATTTCCAAGAAATTTCCACATTTGATCATATGTCCAGTATTTGTATAGTCGACAAGTATTTTTTTTTTTGTCCTCTTCCTTTATGTCATATACATACTTTAAATTTGCGGCTACTTTATTACAAAGTTCTTTCGTAATCTTAGTATAAGTGATATTTAATGAATCGCACACATTACTGATTGTACTACTATCCCTTACATTTTTTTCAAATTCTTCATATTTTTTATTTAAATGGGAATCCTTTGAAAGACGATCCTGCAAAGTAAAAAAAAAATAAATTATTTCAATACTTAAGTACTTATTTTAAGTGAAGAACATTTAACTCCAATTTACGCGATTTCGATGTTGTCCAAGTAATAATATTTTTAAAACGCTATTAATAAAATATGAAATTTTACCCATTCTTCCCTCGTTAAGGCATCCATTTTGTCTTGGTTTATTAAAATTGTATGATATAACAAAGAACCATTCTATGCACGCATCTGTTTATATAATAAACTCAGATAACTTTCGGCATATGTTTACATATCCTTCACACTAATTTTAGAAGGCGAATAAAAATTAATACGATTTGATCTTAAATATAGCATAGATAATATTTAAAATATGTCTATTACTATAAAACAGAACAAATAATTAAAATTTATAAAAACAATCTTTGAATTAAAAGAATATAAGACATCATGTAAAAAACAACACTATGTTTAGTGCTAAAGTTTTTTCAAATGTTAATGGACAAATAAGGCACAGATCAATTTATTGCTACAATATGAAACAATTAATTTTATTTTATGGCTAAAAATAAACTGTAAAAGGCATATTAAAATGCGCATTTAAAATATCCATTTAATGCTTTATAATTTTGCATATAGGTAATATTTTGCTCCATAAAAATCATATATATACTAGTTTGTGAATTTTATGGGATAGTATCAAACTTAAAAATGTTCATGCTTTTCTAATTTTCCGCAGAATACTCGCCTTTTTTAAGAATTAATATTATACATAATTTTGTTAACGAATCTCTATCTAAATGCTTCTCACAATTTTGATAAAATATGGGGAAAAAAATAATAAACAACATTGCAATTATATAGTCTTAAAAATGGCATACTATGGGAAATAAATAACATTTCATATAAAACAAGTTTTATTTACCACAAAAGATCAATTTTATGTAATTTTTAATTACTTTTACATCCATCACAATCTGAATTTACGTAACTGCTTCATCCCATTTCTTCTTCAAATGTGTAAAAAATTAAAATTTTATTGTTTTGTTCCTTTTTATAATTGTCTCGCGTAGTCAAATATTAAATATTTTGAGGTTAATTTATTTAAATTAATTATATTTATAACAGAAAGGTATCGCTTACTTATTTTAAGCAAAAACGTAAAAGAAAAAGGCGCTATTTTTAACAATTATATCTAAAAAAATAGTATTCTTTTTGCATTTTTCACTTAGTAAAATTATATGCTTATATAAACAAATTAGTATATAATAATACTTTTATAATATAAATAATCGTATTACAAACAAAGAAACTTTTAACAGATCATTCTACGCTTTATTAGTACATAAAAAAAGGAAGATATTTTAATATTTATCATATCTATAATCATTTTCTATTTCAATTTCTTATGTTACATTTATAGAAATTATACTGAAAGGTGTATTTTTATTGTAAAAGGGAAAATAAGGAAGAATAATTATACTTTTATTTGAATTTTTGCCAAACATTTTTGGAACAAAAAAAAAATAAGGCTTTTTCGACATATAATGTGACTTATAAAGCATTATATCGTTATCTTATTTTAATCATTTTCCCATTTGTAACGATCAATTAAAAAATATTTTTAAGTAATGTGAAATTGTGGAGGCAAGAAGTCATATCTGTTTATGCATATATACGATACAGCATTCTTCAAATTTGTAACCTACGCAAAGAGGAGAACCTTCTATAATAGTGCTTCTTTTAACAACATTTGATAAAGGACTTCCTTAAGAAACATTTTAATTATGTTGACATGTATCTCCTCAGTAATTAATTTCTTTTTCCTTATTTACTGCCTTAGTAGCAGTACTATTATCACCATCTTCATGAGAACATTTCCTTATCAGTAATTATGTTTTTCTTCATGTGTCTACACATTTTATAAATTTAATATAAACATAAGAATATTGGGAATGCATTATAGAAATGCAATAATTTATATCCTTTTGTTCAAAAAAATATGTTTAAAATGAGTTAAAAAATAGTAAAAATATGTAAATGTACATATGAAACAAATAATTTTTTTTTCTTTATTATATTATTTAACAACATAAATAATTCATTTTATCATTACACAGTTATTCGATCAGCAAAATAATAGCACCATCCAGAAAAATAAATATAAGAATAACTCTTTTATTAAAATTTAGTTTTGTAGTACCTTAATATGTTATCTTTAATATGCATTTGTTGAAAAAACAGATTAATATTTAAAACAGTTATTTTAAGGTTATTATTAAATCATTTATTAAAGTTAAATAATATTTTTCCTGTTCACTGTATATTTTATACTACAATACAAGACATATTATATGAAGAAAATGAATAAGTTAATGCATTCATTTATTGCTTGATGGAGCTAATTTACTCTTTTTATTTTAAAATGCAAACTAAATAATTAGACATAAGATTTAATATAAAAGTATTACACACCATAATTGTGTTTTTAAAATAATATTAACATAATTATTATTTTTACATGGAAAACAGTGTTAAGATACTATTAAAATATGATGGCAAAATATTTGTACTATTTAAGATAAATATATTCACACTAAACAATGGGTATTAAGCATTATTTTGTGAATTATAATGTTATATTTCATTTCATTTAATCTTATATTTTTATAATTATTAACAATCCAAATATATAATAGCAAAAATAAAAATTGAAAAAGCAATGATATTTTAATTAAAAAGGAATATATTTTTCGAACGTATATTTACAACGTAAAAGAAAATAAAAATGTTAATAAATTAAAAATAATTTAATAAATTAAAAAATCAATATATGATTATTCAAAAAGTAGTGTACTAAAATGGATTTTTTAATAAATATTTTCATCTTACTTCTTTTCTGCTATAAAATACATAATGATTATATTCTCATATCTGTTAATATAAAATTTAGATAATTATGTAATATGATTATGTCTATAAATGGAGCGAAATAGAAAGGAATTTTTTCAAATATAAAAGAGTTGTCCATTTGTGATATAATTCAGGTTATAGTAAGCATAATATTTAGTGAAATATAATTTTACCGCATATATATTTGTTTATTATTAATATAATTATTTTTTATTTATTTTAATCTATATTTTCGCTAATTTTATATCGCATCATGCCTAAACTTAATGAAACCATAAATATATATGTATATGTCAACTATATTCCCAATTAAAAACCAATTAATAAATATTAAATATAGCATTTAAATGAATAAAACGTAATTCATAATAATTATTTCTTATGTATTCTTTACAATTTTATATTTCAATCATTTTAAATTTCAGGTTTTAAATATATATTTTGCTTTACTACATATGCTAATATATGTTAACGAAAATTCCCTATTTTTATAGAATAATTCTAAGTTTACCTATTAAACGATTTAATTACATAGTATAAATAAGTATTTTCCTTAAAATACTATATTTTCACTTTTACTAATAGTTTTTTGCAAATCTTTTAGTTTCCTAAAAATTATTAACCACTTTTTCCATTATATGTAAACAATAATAATTTAAATTCCTTAAGAAATAATTTGTTAAAATGAAATATTAATATATGTATATTTCTATGCGAAATAGCTAAAAATAAATTAACATAATTTTTAGAGCACACGTGTCTATATTTCCTAATATAACTACTAAAATTGATATGTATATTTTAATTTAAATAATCAAACATGACTACTAGGGATAAAGATTTTTCTGCAGATAATATTAAAAAAGAAGTATAAATTCATTTTTGTAAAACATGTTATTCACATTAAAGTATTTAAATTTTCTTTAACAAATAATATTCTATAATTATTTAATGCATATTATATGTTTGCATATATATATATCTAATTTTTTCTTTTTTGTAATAGTATGAATTTATAGAAGATTCGAATTTTTACAAAATTTATGATGAATTTAATTGGCCCTGTAGCCATAGTAAATATAATGATAATTATGAATCCTGTCCTTTTGTTTCTTCAGATAAATGGACAATATTCGATGAAGTTAATATACTACTGGAGGAAGTGTATAGCAATTTATACAGGGTATATGCTACAAATGGAGGAAATAATAATGATTACTTTGAGAACAACCACGAAGAAGTAAACGAAATTGGGTGTATTTACTTGAAATATTGGTTATATGATAAAATATTGAAATCTGATTTTGATGATTCTGAAATTGAAAAGCTTTTCCAAGGATTGAATAATTATGTACAGAAAGAAGTGAAAGCTAAACCTAATAAACCATGCACATTTTATAGTTTAAAAAAAGATGAGATAAAAAAGATGATAAAGCTATATGCCCTTAATATAATTTTACATACAAGTGATCAAATATTAGATACTTGCAATGTAAATGAATGTAAGTATATGGACTACTTTGAAGAAGCTTTAATCGAGTTTATGAATAGTATTAATAACTGTTCCATTAATCCATCAAGTAATAATTATTGTAGCGAATTCGAAGAATTCCTAAATGTAGGCAAGGATGGAAACCAATATACAGGAATTTCGATAAACTCTGAATATAAGGATCATAGCACTGATCCCAGTAAAAAATACTTATCTTTTGAAAAATATAAAGGAAATCCACTTTATATATATATATAAAATAAGAAATGGTTAGAATTTGACAAAATTGCTCATCTTCTCCATACTGAAAATAGTACTACTACGACAGCAACTTCTGTCGTTGGTTCTGCTATAGGAGTATCCTCAATCTTTTACTATTTATATAAGGTTATCATTAACGATATTATTAAATATAAATATTTTACTATAATAATATAAAATACGTTAGTAAAATTTTACTATAATAAGAGTAATATATTTATTATGCTTGAATTTCAATTTTATTTTAGTTCACACCCTTTGGAAAGACATTACGTAAAGGAAAAGGGGAAAATATAGTGAATATTGACGAAGAAGAACATAATGATTTATTATATACAGAGGACACTGAACAAACACCATTCAAAAAGAGGGATTACCATATAGCGTATCATACTTTTAGTGATACTTAAACCTGATATATCTAGTTCTGCATTAGAAAATATAGCTATAATAACAACTTGTTTTGTGCTTATATTATTGTATTACAAGGTTCTTAAATATTATATTTAAAATACAAATACATAGAGAGAAAATTATTACAAGATTATTCTTAATAAATTAATTTTTTTAAATTATCTTATAATAGCTTGTATAATTATTTTTTCCTAATAGTAGTTTGCAAACGTTAAACCTTGAATACATAAGAAAAAATAGAAAAAGTGAATTTTTACAACTTTAAGAGGATAACATATAATATACACTAGATAATACTTCAAAACACGCCCTTGTTTATTATCGTATATGAAATGTTGCCCAATAATGTGAATTATATTTCCAAGTGATTTAATATATATATATTATATATTTTATGAATTGTTAATTTTTATATACTTTATTTCACCTTTGTTAATATAATTATATGTTTTTTTACCTTGTTTTAGTATTAAACTATGTTTTTTTGTTTTTTTAAATAAAATAGACTTAGTTATGTTATACGCATAACCTCAATTTATTTTATGATTTCATTATTTACATCTAATTACTAAGCACCTCATATAAATATAACAATTTTATTTGCATAATAATATCATATTAAATTATTATAAATTTATATGATTCATATTTAAAATTTTTAACATAAAATTCTCATAATAGTTATTTATATCATTAGAATATAAAGAAAATGCAGGATATCTGTTATTATTCTTAATACATAAATTAAAAGCAAAAAAATAAAATTAATTGAACACATAAGAGTTTCTTTTTTCCACAATAAGTGGCATAAACCATATAACGTAGTATTCTCTACTTCATAAACACTATAATCATTTATTGTTATTATTACGAAATAAGTATGAACTTAAATTCGTAATTGTTAAAACAGATAATATTATTCATACTATATTTCTCAAATTAAAAAAATTATTCTTTTAAAAAAATATTATATTTCATTAAAATAATAAGGTTTTTTTATTATGTCTTATTTCGTATTTATAATTTTATATTTGTAACTGTAAAACTAATTCCAACACGTATATAACGTTTGTTATTAAATAAAACATAAAATGTGTAACCCATAACTTAACAAGGATCCCACTATTATAAATTTATAATATAATAAAATGTAAATTTTAATTATTCTATTTTTAAGATACATATTGATATAATTTATATAACGGAATAAATTTTACATAATAAAACGAATATAATTTTTATTTCGTATATTTTATTATTTTTAAGTGATTCATTCATTCATAATACGCTTAACATTATTACAAATAAATCATCATTACTATGCAAACACTAAGTATAACGTAAAGCAATATTTATGCATATTATGATAGAATTATACAAAAAATATGAGATACAAATAATTAAATTTTTTTTCGCAGTTAGTACAAGGAATGAGTTAAGCTCAATCCTTAACCTGGTTCCCACAATTTAAATTAAGGAACGGATTTTTTTTCATTTTTAATTATTTATATCTAATTATCCATTAAACATTATATTTTCATTAAAAGTTACAAATAAATGAATTTTTTTACATTGTCAATATCCCAATATATATATATGTATCATAAAAAGCTTAATGAGCTCCTATAATATTATTTATAACGAATTTTTAAGGGATTCATTATTTTTACAGCAAAAAAAACAATATATTATAATTAAAATCCACTAAATGGAATATTTCATATATCCTACATATATATATAAACAATCCTGTGTCTTTCAATAACGAACGATACCTTGTTACATGTCTTAACATTTGTGCAATAGACGAAATCTAAACATTAAAGGTGATGTTATTAGGATCATGTGGTGATTCACAGCCAAATAATTTATAATGGGATATGCATACAAATCGCAGTTTTACAAATTTTATATACAATTTATTTTTATAAATAACTAGTGTGTCGTACTTATGAAGACATATAAAACGTATATACTATGGGGACTCCCCTACATATTTTAATTTCCATACTCCAGTAATAAAAAATATTAAAATGTCATTCTTAAATTATCTAATAATCATTTAATAAAAAAAGGGATATTCCGCTATACTCCTGAGTTAAATATAGCCATGCTAATTACATAACGTAATCATATATAATAAAAAATGAATTCACAAACAATTATATTAGTTCATATTAATATCCATCTCTCCATGCATATAATCAAATAATTAAAGAATTTTGAACAAATAATAATATCTTTAATGAATTATATATTTATAAATATGTATCTTTAAAAAAAAAGAAAAACATTGAAGTAAAAATCTAAGACATTTTATTTAAATACAAAACAAAGGGAGTGCAACGTGCTCAACACTGTTACTTTTTTAACTAGTAATCCGACGAGGACGCGTATGATAAATTATAACTGCTATCATCAGTAGTGGTATCCAAGGACTCATCACTTCCATATAATAACACAATGTCGTCATAATTAAGGTTAGGTCGAATTCTTTTCCTTACTTTTGCTCGTGTGCGTAACAGGGATCGTCCAAGTGGCGTAAACTAATAAAAATTTGTAAATAATTATCATATAAAAAACAAGTTTATAACATATATAGGAAATTAAAAAAAATATGTTATAGTCACTAAAGCAAAATATCCATTACTATATAAAAGTTATTTTTTACCTTATAGAGGGCATAAAATATCAAGAATGCACCCAACATAGCAAGAATAGGTGGCAAGAACTTTTCTCTGAACATGCGCAATCTAACAAACCTTAGTTGATAATAATAATCACCGTTATCACCCGGAATGTAATATTTACTTCCACGTAACCAATCTCCTAGCCTAGTGTTGAGTAAATTTTCTCCAGATTTTGCTTTTTTCATATCTTCCATTTTTTGCTTATATATTCCATCATTGCGTTTAGGCCTTTCTTTTGCGTCTACAAATATATCATAAACCTTTGAATAACACTCATTACCATAATATGTTAGAATAACACTAAAGTAGCTCAACTCATTTGCTACACTTGATGGACGATATTTCATATAATCATCAATATATCTTTTACAAGCATATCCGTCAACTTTACATGAGTCTCTCCAAGCATAATATACTGGAATTCTTTGTTTTAGGTAGTCAACATATTTAAAGCATGCTTTATACGTATTAGCAATAATCTCCTTTTTCATTTGATTATAATCTTCAAAGAAATCAAATAAATCCTTGATTTCTTGCAGATAACCAATGTTAAGCAGTAATTCTTTATCCGGATAGCATTTGTAGTTTTCATTATAAAACTGATTATCAATAATATTTTTCCATACTTCTTGAACCTGATCAATAATATTGCCCATATGTTCACTATTCTGCTTTGACGATTGCAAATTTTTATATACTTGATCATATAACCAGAAGTTTAAATCATAGCATCGCTTCTTATTGAAATCGTCTCCCTCAACATAACTCTCCTGCACCAACCGTATATTTCTACTGAGTTTGTTGAATATATCAGTAATCCATGCATATTGATTTTGCAAATAATATAATCCCTTGTAATATGTACTATATATATTATTTGATACACTTTCCTTTAATTTTTGATCAAATTTGTACGCAGGTAAATGGTGAAACATAATACGATCACCCTAAAAATTACGAGGAAAAAAAATAAAAACTTATCTTCCAAGTACACATTATTAATCCAAAATACGCTAGTGTACCTCATTATCTGTAGAATCCTTAAATAAATTATGTGTAAATTATTGTTTAGAAAAAATTACTATAATATACCTGTATTGTACTCTTCAGCTCCGAATCAGCACTTTCTTCCTTCTGTGACCCATTATCTGAATCCAGGCCAAACATTTTCCCTTTAGTATGGAAATGGTTTCGCGCGAGTTAGATAAAATAATAAAGTTTATACATAATAAATTATTTTTTGTTTTTATAATTAAAAATAATAATTGTAGATATGCTGACTATTGTTTATTGTTGATCTGTTAATTAATATGAAAATATCTTAATAAAAATAATTACACTATTCATGTAATGTATATTTTTCTAACAATATGTCATTTATGAACTTCCAATTATATGTAGAATAAAACTAAACATCGCACAATTTAATATATGACCTATAAATATTAAAAGAATAAATAAAAACACGTAAAAGAGCATTTATATTTTCTGATAAAAATTACTTCAAGAATGTTTTGAATAAAGAACAAATGTACATAATATATATAAGTATATATTTATAGAAATAATTGATCACTTCCATATTTTATTAATGAGAAAAAGAAGTTATTTTTTTTATTTATATTTTATTTTTTTATATGACACACTATAAATAGGTAATAGTACAAACCATTCAAAATTAACGTTCTATCCAGATAATAAATACATAGTAATATTATTTATATTTGAAAAAAAAACAATAAATGTATTATATTACATTATAATGAAATGATGGACTATATTTTGAGCATTATTATTTTTATATACATTTTTCTATCTTATATATATATAGATAACTTTAAATAAAATGCGAAAATTTTGCCAAACTTTTATTATTTATCAAATCATATTATAATAGAATCACATAATAATTAATTTTTTTTAGTTTATTTATAATTAAATTTAAAGTGTGTTTTATTGAATACCTCTCTACTTTTTATATTGAATTACATCCTTATATTTATTTAAAAAAATTTTAATAATTATATAATTCAAAAATTTTTAATAAATTCATGTATATATAAAATTTTTAATTACAACTCTGAAAACTATTTTTTTTACTAATATATACTTTTATATTATTAATAGGTTATACATGTTTTATTTCCTAGTGTCATCATTGCATGATTCTTGAGAACAATCCCCGTATTATTTTAAATAAATGTTCACACATAAAATTGTGAATATTTCTCATAATATATATTTAATATTTTAATCTATATATTGACTATATTGTGTAGCACTTATCATGAACAATATTCCTTACCCATCTCAACATATTAGTCAAAGTGAACACTGCTCTGTATTTTTTAATGTTATCATTAATCGATTCAGATTTACATCTTTTTATATAATATAGAAGTTAATTAATTCTTATTTTTATAACCTTAATTTTGTATTGACCTTCTTTTTATATAACAAATAATCCTTTTTTTCGCTTAGAAAATTAAAAGATAATATAAGCATCCTTTTTTCAACATTTTTCTTCAATTTTTAATTTAATATTGTGTAATTAAAAGTATACCTTTAGTATATTTAATATATAAATCTATATTAAGTATAATACAGTTTAGTTTGAAGTATTTAATGTACCTTCATATGCTTATCATTATTTCAAGGTATATTTAGCTGAAAACTACGTATATAATTGTTAAATATATATTACTTATAAATAAAAATATATTATCTTATCGTTATATATTAGTTAAAAATATATAGTGAGTTTATTAATATAAAAAATGTGTGCATTTATAATAATTACGTTTCCATATTCTATTTATAATATGTGTGATTACTAAAAAAAAACTCCACAAATATATCACATTATGTAAATCATATATATGAATTATATCGGCACATTCAATTTGTAATAATACTTCCTTTAATTTCATATATTTTCCAGAAGTTCTTCATTTGAAAATTTAATTTATATAAACAAATTATATTAATAGATGTATGTTTTACATGATTGTACTTAGGGAATGTTGCTCTTAAATATCAATTAATATATATATTTTTTTACATATACTAGTATATTATCTGTTCAATATATGTTATTAGTGAGAATAACATCTTCATCATTAAAATTGTGTGCATCATTGTTAAAATTGTTTTTATCATTTTTTTCAACATATAAAATTAATATTACTGTTTTATACACATTTTTATATGGTTATTAATTTTGTAATGTGTTTTTTTTTAAAGGTTCTACATTTCGTTCTCACCAAATTTATAATTAGTTATTTAAAATCTGCATGCAAGTGTTATTTTTGTGAATTAATAGCTATAATTAACATAATTATTCAAATTCACTCTATACAAAATTAAAGATTTAATCTGTTTATATATTCGATATTATTTTAGAGTACATTTACTCTTGGAAAATAGTTATGAAATCGTTGTTTAGAATGTTATTATTTATAAGAATTAAAAAATATATTAACTAAAATCAATGTTAAATAAACAAATGTTCAAAAAATACAGCCACATCACATAATTAATTTTGAAGTAAATCATATCAAAAAGTAAAATAGTTTATAAAATACTTTTTTTTTATCACATTCTATCATACACATTCATCTAATAACAATAATTAACGCTCAAATTTACACTATATACACTAAATAATGCATAGTTCAAACAAAAACCAAGTAATCTCTATACATGATTTAGCATTAAGAAATTCTGTTAATTTGGAGTATACATATTATTGTGAATATTTTTATATTTCCATTTTTATGAAAACACAATACTTAAACTATATTAATTTATACATTTCATACTTCACAAAAACTATGTATATTATATATGTTTCACAGTGTTTAATATGTTATCTAAATGAAAATCAGAAAGTACAATAAAAACATAAAACATTCAAACTCATATGACAATTAATTGGATATCTTTTTTTTTTTTTTTTATCTTTTGAAAATATTTTAAGGAATTAGATAATAAAAAAAAAAATTGATCTATTTTTCAAAATAATTTTTGCAGAAATATGGCATATATTTTATTATTTAAAAAATATTTTTACAAAAATAATAATATTATCTAACACTCATTTTATATTTTCCAGCTGTTATTTTTTCATATTTTATTATTTTTACCAATATATAAATAGAAATTAATAAAAAAATTATAGACATAATAAATGAAAATATAGCATTAAAGTGTCCAACTTTTTCTATTAAAACGTTATTTATATGAAGCCAACGATAACCACAATTACCATTTTCCGTATGATGATTACCTGTATTATGGTTATTATCATTGCATTTACCTACTATACCTGGGTAGTTTTCACTAATACCAAATACTGTTGGATATATGAATCCAATAGCCGGAAGTAAAACAAATAAAATAATTTTTAAACCATATTTTTTAAATAAAAAATTTTTCAAACTTTTCCTGTCATTCTTCATATTTGCTGTAATATCATCAAAATGACATAATTTTTTGAATACCTTATTTTCATAATAACAATCTAATTTGGATATCCCCTTTTTTTTCATATATCTATTTTTGTAATTTTTCACATATATATCAAAATAGTTTGATCCTATATTTTTTACATGAGAATATGCTGATATATTGTCGGTCACATTTCTTTTTTCTTTATAGGGTCTTCTATCTGGTAACTTTTCTCTAAAACGCTTTCGTTCTAATTCTCTTTTCTGTTCATGATTTGCCAATAGCCTATTAAAATTTATGTTCCATGCTTTATCCTGTTCTTGTATATTTCCTAATGATTTAGGAAATTTACCCTAAATAAAAAAAAAATATATTATTATATAATAATATTGATAAGTATGTATTACTGAAAAAAAAAGTATAACCATCAAATTATATAAACCTATTCCTATAAATTAAGATAGTACCACATAATTGTAACTAAAGCATGTCCATATTAAAAAAATAAAAGTAAATTTTTTCAAAAAAAGTCTGAAGTTTACGTTTTTCCCTAGGTTGTTATTACCTAATTGTATCATTTTGATTGTTAGATGAAAAACAAATTGTATAATATATTTGATGCTTAATGAGTAAAATTTTTGTTAATAAAGATGTATCCTAATATTATTAATTATATTAGACTATCACAAATTTACAAAGATATATTAAACAAAAAATGAATGATAAATTAAATCTTTTATAAGAATATTTAATTTATATAAGTCTTATAAAATATATTTATTGGATAATAATTTAAAATATGATCCATTGTAAAATCCATAATATATAAAGATTTATTAAAAATATTAAATAATTATAAAATTCTCTCAAATATATTTTTAATAATCTTTAAAATAATGAAAATTTATTTTACTTATTAGGAAATATTGATATACTTCAGGAAAAATATACTCATAAACATATATATACTACGTATAATTATGTTAATGAAATAATTATATACTTTTGTATTCTTATTATAGAAAAGGCATAATACAAATTATATGTATAAGATTTTAATATTACTGAAAAATCTTACAAACAAAAATAATAATATAATAGTTTATATATTTGTATTTTCTAAAAAAGTATGCGATATATAAGATAGTTTTTTTACGTTGAAATATGCATTATGTATGAACTATAAACTATTTTTTAATTTGAGTATATAAACTAACATATTTCTAAGGAAAATATATTTATTCATTATAATATAATATTATTATATCAATATTGTGGTACTAGAAATGTGAAACAATAATCTCTATCTAATTATTAATATATTCATTATTATCATATTAATGTTTCAAATATATATATTTATGTTATTATCTTATTTTTTTACATAAGCACTCCATAATTAAGATAGGTATGTAAGAATGAAATACTAGAATGTTACTGCATATATGTTCATTATGTTTTCTATTTATTTCCAAAAAAAATTATATAAGTTTAATCTAGCTGACTTACATATACAAACATAAACCTAATAATCTTTCTAGATATACAATATAACAATATCATTTATAAAGGATAATATTAATTCTATTATGTTTTAGAATTATATAGTTATTTCCTCATATTTGTTCATAATTAACCTAAATATATATACTTTGTATACAATTTTATAGTTATCATAACGTTCAACTGTATAGTATATTTTGAAAAATATAATATTACAAAGATAATATTACAGTTATTAATAATTTCATTCTTTGTATTTTAAGCATTCCGATCACACGTATAAGTGTATAACCTGAAAAGCATACTATTGAAATTATATTACTATAATCTTTTACTATATTATTTTAGAAGATTCAACATAGAAAAAATAAGGAAAATTGAAAAAATATATTTCAATTACCAATATTAATGAACAAAAGAAGAATAAACTTACTTTGACACTATAGTTAACATATATAATTATTGCTATATTTAAGGCGTCCTTTAATTAGTGCTATATATTTCTTCATGCTATTATAAAGCGTGATCTAATTAATTATAATTTTGTTATAATGAAAACTATACTTACATATTTTGAAGGAATATATATTTTTTATTCTTTTTATTTAAAATATTTAGACATGAAAGAACATAATATTTAACAAATATAATATTATAATCTTATATATTAATATATGTAGCTTTTTATATTTTTAAAATATTCTTAAAAAGGACTTCATATATACATATATAAATTCCTTTTTATTTTAAATATACATATGTATCCATAATAAAACATGTGTTTCATTCCTTCATAATTCTTTGGAGTTTAATTTTATTGTCACTATGCTAAATACAATATATGAAATTATATTTTTATGTACCTACATATTATAATAACTATATTAATTTTTATTTGTTATTAAATTTGTAAATAATAAAAATATATAATTTTTGATAGTTTTCCATTTGGGTTAATATTATAAATATTCAAATAATATACTATTCATTTTTATGAATTTATTCTGATGTGCATTTGTTCTTTCCGTACAATTTTTTTAATAGGCAATATATAGTATTACCAAAAAAAAATAAAAAAATTTTATTCATTATATTGACGTTCTTTATATACATAATAAATTAAAAAAAAAAACATTAAATTTATAAATTATTGTTCTTAACTATTTTTTCTAAATATATATAATAAAACTTGGTCTTAATATATGCAAAAATGTCACACATAAAATAGCCTAATAGCGCTCATTTTTTTTTTATATTTATTACGTTTAAATTGAATTATATTCACAATTATGTGAAAAAAATTATAATTATATTTATAAGAATATTTTAATTAGAATGATATTCTGTAAAAATATATTTATACAAAATTTTCTATTTTGATAAAAGGAAACCTCGAATGAATATTATTTTATAATCCAATTTTAAAACAATATATAATATTCCCTGATGTATTTCTTTTTAACTGTGCTTATATCCATATACTATGGACTTTAAATAATTGAATTCCAATTTTTTATTTACTATAATACAGCATGAAAAAAGAAATACCTCACAAACTTTAAAACATTTCCAATATATATATAATTTTTCCTTTTTTGAAATTTATACAATAAGTAATAATGGAATACAATTTTTTTATCTTAAAAAAAGTATATAAAAATATATATAATCACCACTATGATGGATGATAAACGAAAAAATTTATAATAACATTTTATTAATTATATATACAGATATTAATGCAAAAATATTTCCAAAACTTGCTGTTCTGTATAAAACAGAATTTGTTCTTTCGCAAAAAAATTTGGACTATAGTTTTTGTCTTATATATATGCATTTATACAAGGAATAATATTACAACTGCATATAAATATTCTTGATTAATATATATATTAATTTATATATAGACAGGGAACAAATATCATAACATATATTACAACACATCCAGTACAATAACGTGTGTAAAATCATCATATATTAATTCTTGAAGTTGTCCTAAAAATAGTGAAAGTTATAAAAATATACTATATCTAAACAATTTTATTATCAACATTGATAGATTAAGTAAAAAACAAAAAAACTAATCCTTTTATAATAATCATATGATGTATTATAATTTTGCTGAAATGAACAGATACTCATAAATATAACAAGTTTAGATTCTATAAATATACACGACTATGGAATATAACCTATAAATTGAACATAAATCCGTTATTTTAATATTATAAACCAGATTAATTATAGTTATGAAAAATCCAGTAAAAGTATTATTGACACATTAAGGTAGAACATACTAATAAATGATGCATGTATTTACAATATTAATACGGATATATCACTTTAACATTTCTTTATATATTGTAGTACATTTATAAGCGGTTTACTTAAAACTCAAAACCGTTAGTTTTTATAATATAAAAATTTTTCAGCAGAAATATTTACATATTAATACAGAGGTAATATGATTTTAGTATTAAAATTTTAAAATGTAAGTCTACTTTATTCTAGAAAAATGAAGATTACAAATATTGGAAACCTTTTACTCATATTTTGTTGCTGAATAACCATGTAATATGTTAATTGTCTATTAGGAAATAATATATTGTGTATCACGCTATGGAACATTTGTATGTCACCCATTTTTTAGACATTAAATGATACGTCTTATATTTTATTAATATATATTATTTGTCTCTTTATTCGTTATATAATCATTTAATTTTTATGATTTCATAAGTCTTATACTATGTCTCTATATAGAACTTTACAGAATAAATCATTAATTTTTCCTTTATATATAATCGCTAACAATAAATATATATAATGCTATTGAAATAATTAATATTTGATTTGCATTAATATCAAATAACGCAACGAACAAGTAATAGGGGTCAAATGCAAATTATATTAAATAACATATTGTAATTTAACACAGCTTTTTTATTAACACATAATAAAAATATATATCCTAGTATACAGAAAAAAATAATATTATATGTTAATAATTATGTATGATATAATATATAACTTCTAATTTCTAAGCATATCCTACATGTGAAATTCATGTTATTATATTTCTTTTATGAAAATTTTAGATTTAATTACCATTACAATTTTAAAAAAGTAAAAAATATTTGTATTACCCAATACATATATATAAACACATTAAAAAGAACGTAAACCAATATATAAAATTAATATTATCTTATAAATATAATATAAGATAACTAATATGTACTTCAAGAATATTTTAAATATTTAAAATATATTTTTTATTATAGTAATTTTAACTGTATTTCCTTAATATATTCGTTTTATTATATATTATAATTTTCTTATTTTATAAAGATATATATTTTTTTTTGTTAATACAAAAAAATGAATTTATAAAAATGATTATAACATTCATATATATATATATATATATATATATTATTAAGGGAAATAATCACTCTTATTACATTTTAAAATATAATATTATAAGCTAATATAGAAGAAAATATTCTGATCGACATCTTATATATTGTATAATTTTACTAATATAATTTAAATTAGTCATTGTTAATATATTTTTCCCCCTTATAAATGCATAAATTATTCCATGTTATTTTTTCAGTTCACATTTCAGTTAAGCTCTTTCCCACATAAAATTCGAAAAATATTTATATTATTATTTTATTTTCTTATAAATATTTATAATATGTTTTGATTAATAATATGGAATTATTTAAAAAAATAATTTTCCACAAAACACTTGTGTTCTATTTAAATATAATTTGTAATATGTAATTTTGCGTAAATTTTTCTAGGCAAAACATTATATAATATTACATTTATTATAGGATAATAGAATTTTCATTAAAATATTCCATAAACAGTCGCAATATTTTTACTATTCCTTTTATCTTACAAGTAAAATATATCTTTTTTTATAACATAATAGTAATTTTTTATAATTCAATATTTACTTCAAAAGTTATTTACCACAACTATAATTACATATTTAAGATTCACGCAAACAATTATAAATAATAAACAAAATCCTTATAAATATAAATATAATGATATGATAATTTCTATATTATTTTAAAATATAATATGAGGTAAGTTTGTAATGATTTTCATAATTATTGTAATATTGTAAATATACTAATTTATATATAATAATAAATAATATGTAATTTTAACGGGTATTGTAATAATTATTTTACTTTAAAAGCGTAAATATTATTGTACAAAATATATATAAATATAGAATTAATATTTTATTGATCAGCATTTCATATTTAATTTTGTATTATTAATGATGTTATTCATTAATATGATTTATCTTTATTATACTTATACATATAATGTTGTGATTATTCTTTAATTATTTGTTATAATTTCTTTAATAATTTTCTTTTATAATTAATAATAATAATTTGATTTAATATTGTACGAACCATAAATTTTTATAATAAATAATAATTTAAGAAAATAAGTTTTAAGGACATTTTATATAATTGATAAAACTGATAAAGATAAAATAATATATAATAAGCTAAAAATATCTTATATATTATAATGTTATATTAGAAATAATTTTTACACCATTTAATGTTAATTATTCCCCAAAGCATGAAGAACCTATCATGTACCGATGTTCCTGTGGATGAAAAAGTAATTTTTCAATTCTTTTTACGTATTAGTTCACATATAATGATATGAATGTACATAAGAATAAAAATATATATATGACAATACAAATACATTAATATAGGTTAAATATTACTTAATCTTTTAGTACAGTTTCTATGAACACATTGATCAATATTTGCCGTATACAAATATTTGTATTAGTAATAATGAATGTGATCAATATAATGATATATGTATTTTGGATGAATTGAGTTTTTATGATAATAGTCATAAACTTAGTTTTATTTGCAAAAGATTTCATTACTTAATTGATAATTTTATTACGACATCAAAGAATCCAACAGATAGTAAAGAAAATGATCATTTGCAATATTTGAACTATTGGTTAAATCGTGAACTAAATTTGATACAAACACATCTTGATTCAAAAACATTGTTTCAGCATATTAGAATTAAAAATATGAACAATGGAAAATTGTCTAAATTGATTGGTAAAATAAAAATTATTCCAAAGGAAGAGATAAATAATATGTATTCGTTATTTTATTTGTACGATTATTATATTAATATTATAAAAGCAACGGCTGAAGATGATGCAAACGAAGGTCTATTTCACCGTTACACTAAACAATGTGTTGAAAAATACCAACCACTTGAAGAAACATGTCTAATAGAAAGGACACCTTTTTGTAAAGCCCTATGTGATTTCAAAAAAAAGTATGAAGATATTTATTTAAGTGATAATGTAACAAAAGATTGGACTGACAGAACTTTACCATCATTAAGTAAAAATGCAAATACTCAAGTAAATGATTTTAAATTACCTAGAGATTTAGACCCTCCTTCACCAGCGGATGCAGATATACCAGAAAGAGTTAATAGAGCTCAAGTAACAAGTAGTGAGTCTCCAGAACGTGATAGTGAAGCACATGTAAAACCTGGTGCAATGCTAGAAACAACAACAGACAGTGAATCAATAGTAGAAGCTGGTTCATTCCGACAGACTGTAAATTCATATTTAACAGATAAATCACAACGAGATTTATCGGAAACTACTGAACAAACTGAAATAAAAAGCGAAGATGGCTTCGATAAACATACAAATAAAATTATAGGAACATCTATATCTACAGTTGGAGTGTCATCACTTTTTTTCCTTTTTTATAAAGTAAATAATAAATAGTATAAAATTAATAATATTTAAAATATATATTGTTTTCGTAAAAATATTATTTCACAAATTATTATACGTCCCATTACAGTTTACATCACTTGGATCCCGATTTCGTTCTCAAAATAAAGGTAAAAAATATATTAAGGATAATTTTGATCAACAATCAAACAACTTTTTAGACACATCTGAATATCAATATACACCTGAAGAAAATATGTCCTATAATATATCGTATAATTCTGTTTAATATACTTAATATACTATTAACGAAAGAGGTGAACCACTTAAGCGCGTTATATAATGTAATAAAATAAAAACTCGTTAATTTAATTAAAATAAAAATGCAAGAAATATAATAGTTAAATACATATAAATTGAAAAAATATTTTATAATATATATTAATGTGAAGGTACACATAATACACAATTATGGTTTTTTCACAAGTTCATTAAGAATATTGATTATTATTATTATATGAATACAAAAAAATTAACGTGTATACAGTGTAACAAATAAAATGAATAGAAGACTATATATATTTTACATCTCCAAAGCAGACTAAGAACGCTGTTTAAGGGAACAATAATTAAATATTAAATGACAAAGAACCAAGAAATAAAAATTGTTAAGTTGTATTCGATATTTAAATATATTTCTGTTATATTTAAAATCAAATGAATGAATTTTTGCATAAGTTGTGAAACATATTAAATTTAAATACAATCGTTGAATAAATTGCTTTATTTAAAAATATTTTTGGCCACACCCCTATAAAAAAATAGACAATTTTTTTCATTATAATATTTAGTGTTAAATATATTTGGTTAATTTTACATCATCATTTTTTTTGTGAATTATATAACTAATATTAGTTAAAACATTTAATATGTATCTATATTTTTTCTATAATTTGTTGAAAAAAATTATATATCATTAAGTAGTTTGAAATATATATACATTATTAAACTTATGTGGTGCTTTTTATTTAATAAATATACATATAATATTATTTAATTGTTTTAAATTATGCAGTACAGTCATTGGTAAAATACTTACCTGTAATATTTACATTACTAATTTGTGCTGTTTTATTTTACATGAGTACACTGATACATTCTTAAACTATGCAGTTATTATAAAATAGCCCATTCTAATATTTTTAATTATGATATTATATTACATAAATAACAAAATTTTCTAATTTCACACGTTTATTTAATTTGAAATAATTCTATTCGAGAAAATATTTCATATTTTCATTAGAATATATAGTAGTAATAGTAATATATGTCTCACGTTTTTTTAGCAGATTTATAGGATTATGGCAAGAATTAATATTAAAATTGTTATGAAACTTGTAAAAAACCTTATGTAAATATAATATTTAATAATGCGTTCCTAATGAAATAACGTTTAAAGTTAAAATATTTTTCGCCGACCTTGGAAAATATAACATGGGCATTTGGTATGTTCAATCAAACAAATTCGTATGATAATATCAAATAAATATTATATTATATCATATATATAATAAAACAATAAATATGAAAACTAAAAAAAATGCCAGAAATAAATAATAATATTTTAAAAATATTATTCAATAATTAATTCTAATATAAAATTAAAAAATATATAATTACATTTTACATCAAATATATAATAATTTATAAATTATATATTTAATTATTTGTTGTGCATTTTTTTTTCTTTTAAATATATAACATGTATGTTATAACATTTAATATGTCTAATAAAGTTCTATAATCTATTGATTATTTTTTTTAATTAAAGTAGAGATATATAGGATAGAGTAAATTTAGGAAAGGTTAAAATAATGATAATATGTAGTATGTAATAAATAATAGTGGAGCTATATAATTAATATATTCACTATTATTTACAGAAGTAATATAGTAATTCGAAAAAATTAGTATTATGTTTTCCTTCTTCATACATTACTATTGATAATAATTATGTGTATATACAATGATATAAACGTGTACTCAATATGTAGCAATTGTACAAGTGAATAAGGACATACCTTTCTTGTATTCCTTTTATAATAAGAAAAAAAATAAAAAGCATTTATACTTATATATTATCTGAAAATACAGAAAAAATATGTATTATTATCTAATATAGATAACCTACTATAATGTATCACAATATATGCTACATTTAATATTCTGATTCTGGTTTATTTATAGATAAATTCCTATCTTAGGTAATTAAGATAAGCTTTTTGTAATTTATATGTAATTTCATCAGAAAATAACTAAAAAAATTCTATTACATATTTATCAAAGAATGTAATAAATATATAGAGAAAATAAATAAATTTATTTTAGAAAATATACAGGAAAAACAGAATTATCGTTGTGTATACTTTCTGATTTTTAAAATATAATTATGATAACTGTTATATCTAATTCAATATATAGTAAATCTTATGAAACAATTTCACGTTAATAAAATATATTTGTAGCCTTTTTACAAATTCAAAACTTAAAATGGCTCTGCAATTTTCCATAATATTTACAGTAATAATAAGTGCTTTATAATTGTAATAAGTAAAATAATGCAGTAACTATTGATAATCTACTTCACGTAATATTGATATTTGGTGGAGATCATTATTTCTTAAACATTTTTTTATAATAGCTATACAAATGTTTACTGTCATTCAAAAATAATATAAATTGCGTTAGGTATATTTATATTAATTTCGGTAATATAGAATTATATTCACGATAACTTATAAAAATAAATTAAATATATAAATATGTATTATTTATATATCATATAGTTTTTATTCAAATTATTCTCTTTATTATTTTATAATTTATATTTTTAACATAAATACAAATGCGTATAGGTACTCTGATTTAAATTTAATTTTAAAATTTCTGTAAAATACATTTATATGTATAGCATCATATGGTATTTTCCTTTAAGTACATTTTAGCATTAGATTTATACACATAATTCACTACATTCATATTAATGATAAAATACCTTTTTATTTCTTAGGGCTATATATATTATTTATATTATTACATTTATATGCGTTTTATGCAAAAAAAGACATTTTATGTATTAAAATAACTTTTGCAATATTTATTATTGGAAATATTCTTATTTATTCTGTAAATATACACACTTACTAAAATATTATTAACTCAAATTTCGTAATACACTATTTTTTTGATAATGAAGGATCTAAAAATTTGGTCATCATTTGATGTAATACTCACTAAGAATGAGCTATTATTATCAATACATTTGCTTTATTATCTTATATCCTGTTAATTGAAAAATTATAAATACTCTTCATTTTATATATATTCATTCACATATCTTTCTTTTTACATAGGATTATATGGTTATAAAATCTTTGGGTTTACCATCAGAAGAGTTTTATAAAAAATTGAACCATGATGAAGATACAAATTTACAAGCTTATTATAAAGTATGCAATTCAATTTTTAGTACTAAAAAAGAATTTGTCCTTAGAAGACCTTGTGCTCTGCTTTTTAAGTATTTAGTAAATTCTTATAAAAAATCGGAAAAAGAAAAACCGGCCTATGATGATTGTATACTTTTGAATTATTGGATATACGGTAAAATATATGAACAACACAAAGATATTTCAGAAAGGGCCCGTTCGTATGGTGAACTTCAGATAATATGGAATATTCTTATTCAAGATAAATCGCAAGCACAATATAACAAAATATGTAAACCTGATATTCTAATTGCTACCCAGGAGGACTGGAAGAAGAGAAAAGAACTATATGATTACTTTGTGGACTATGATACAATTAAGGGTATGAATCATTTCTATGATAAATATTGCAAAGAAATTTACAATTACCTTAAAGACATGGATGTATTATATAAAGAATATAGAGAACACTGCTCTATAGCCGGTAATATCATGTGCCCAGATTTTTTCAATCAATATAAGGATAAAGATCCAAATATTCTGTTACGTCAGCTTACGTGTAAGGGAGTAATGCAGAGTGAGGAAGCTTTGTCTGTAAAAGAAGATAAAAGGTCTGAAAATTCAGAAATTGTTCCTAGAATATCTACAGATGGATCAGGTCTTCCCCTAAATTCACAGAAAGCTCGCGATGGAACTAACCCAGTAACAAATAGTGGTAATGTACTTTTGGGTGTAGTGGTAACTTCCATGACTTCTGGTGCTTTATATAAGGTAAAAACTGATTTCATCATTACATATAAATAATGTGAATTCATTAATAAATTACTCGAATTATATGTCTATATACAATAAATATGTTTTATATAATTTATATTATTCTTTTATATATTAGTTTACACCACTGGGAAGAATGTTACGAAATGGTTTGGGATTTAATAGAAATAACATAAATATTCACGACAATGGACTATTTGATTACGCATCAGGTCCTTTTAATCCATATTCAGGTGGAGAAGAACATTACATTGGTTACCACCAAGCATAATGTTTTCAGATGAAAACACTTAAAAATATTAATTATATAAAATGGTATATTATACAGTGCAGGAATTTTGGAAGTAATTACAATTATATTAATGCCTAAAAGTATAATAACATAAGCACTCATGTAATAATGAGGGTAAAACATATGCATTAATATAAAATATATATTGATAGAATGAACAAATATATAATTATTAAGATAAATCTATTAATAATAAATAAAGGTGATTTATTCCAATATATAGAAAGGACTCACATATTTTTATTTTATCCAATTAAATCCTTTATAACGAATTATTTGATAGACAGATATATGTTATTTATACTAAATTAATATTATACAGATAAATAAATATAGATACTTGCAACCATTTAATAGTATAATAGTTAAAATTTAGTCATATTACAAATTATACTTTTTCTTTTATATTTTTTACAATCCACTTGAATGGTTTCCTCTACATTAAATAGAAAGGTGTACATATTTACATGAAAAAATTGAAAAATATTTATCTATCATTATTATTCGTCTCAATAGATTATATAAAAATCTATAAAATTGATGCTACTACATATATAATTATTTATATACTAAAATAATACTCACAGAGTGTAAACCCTATTACTTAACCTGGTTCCCATTAATTATAAACGTGTAGTATTAATTATTTTTTTTTTTGCTTATTCATTTATATATCTTTCTTTCTGTAATATATGAGTTTTGCTATATAATTTTCATTATATTCTCAATATTTCAAATTATTTATAAATGTATACGAAGTTTTTTCTTTTTATCATATATACATATTTCAATTTTTTTCCTTTATATTGTGCATAATGTACTTTAGAGTTCTTTATTATATATGTATGTTATATGTTTTTTTAGTGGCTTTATAATTCATAAATACATCCCATAATATTTAATAATATATGATTATAAAATGTTATCCTAATATATATGTAAAAAGTATCTCTTTCATTTTTTTTAATGCATAATTTAAGTATTTTTATTGAAATTAATATATAAAGATTTATATCAATCAAACAAGATACATTTCCGTGATGTATATTGTTATAACTCCTAATCTCACTATCTATGTAGTAGAAATATACAAGCATTAACATTATTATTTATAATTATATCACACCATATTTCCTGGAATTTATTAAATTAGATATTGAATATCTAATGATAAAATTAATTAATACTTTTGCAAATAAAGAAAATTTACAACACATAATATACAATGAATTACTTATCTTCATGCAGAAACGGATTTTGTTTCAAAGTATTTTTTTTAACATATATTTATATTTTTTAATAAAAGCACATGAAATGATTTATATTATAAAATTTATATATCGAATTTAATAACTATAATTAAAATATATGAATGTTATTCTAACAAATTAATATGTTATCAAAATAAAAATTTTGTTTCGGTGTTCAATTACTATTATGCTTATATTATATGTGTATGGTTCTCCTTAAATCCTCACAATTATGTTACCTTCCACATAAAAAATTATTAATGTATTTTTAGCTATTATGAGATATCTTATTAGTATTTTTATAAATTATGACGTAATGCATCAAATTTTACAGATTTTACAATGTAAACATTTCATACGGATAAAATGGTTACATAATCTTGTGAGAAAGTAAATATCACATAGTAGTACACACATTACTATATCAAATACATATTACGAAATAAGTAATTATATATTTATATAAATACAGTAATAACATAATATATATTCTGATTATGTTTCAAGTTGTATATTAGTAAGCACAGTAACATTTTGTATATTGTCATGGGTTCATATTTCACACCACTCAACCAACATATTAATAATAAAACGTACTAAAAATTTAAAATAAGTTATATAATTCGAATGAAGAAAACTTCTATATTTTACGTATATAGAAAATTGTGAGCAAAATAATATTCTTAATAGTTAATAAATATATATCACACGTTTCGAGGAATATACATCGTATATTCATGCATATTTAAGGTTAATTTAATTATCTCATATATAATCAGTATGATGTAGCACATACGTAAAATATAAAATTACTTAAATTAAACAAATTATATTTACTATAATATTTTCTATAATAATTTACAGGTTCAAGGCATCCTTACAATATATATTCATTAAAATATACATTTTCTTTCAACTTTTTCCTTTATAAAATTTTTCCAAACACAGTATCTTGTGTTATGTGTTTAAAATTTCTACGCGTTATCATTTCATTTTGTAATAACTAATAAACACAATAAAAGGACAGAGATATGAAAATAAAAAAAAAGAGGAAGCAAATATATTTTCAAATATAGCTAAAAGATAATCTATATATATTACTTTTAAAAAATGTCATACGTAACATTATTTATAATTTTTTAAATTAACTTTACTTAAAATTACCATGCATAAAATATAATTTATCGCTTCTATTAATATTGTATCAATGATTAATACAAATAATTTTTATGTTTATCTTTTTAAAATTTAGGAGAAATATATAATATCATCCGAATTATATAAATTAATTAGTAGATTGGATGACACAAAATACGAAAAATGCCATGAACTCACTTTGGATATTTTCCAATCAGTGAATGAAACGCACAAAGGAACATTAAGAAATATTGGTTCCTTCGTTGATTGTGGTTACAACTATTTAACAGCATTCGGTGATGAAACATTAATTAATTTGTGTAAGTATTTAAATCTTTGGCTAGATGTACAAAAGAGCATATATGTAAATGGTGAATCAAATGTTAGTGAGGAAGATTGGCAGATTGTTGAAAACGTATGGGATGATTTGGATAGACATTATGGTAGTTCTAAATGTAGAAGGCAGGAGGATAGATATGATATATCCAATAAGAAAAAGCATATGGAATTGTTGAAATACTGCATATATAGGGATCATATTAAAAAAAGATGCGAAAGTATTATAAAACACAATAGTAATATACAACGTTATTGTCCTGCTTTGTCAGAGTACACAGATAAAAAATATGAAGAATTTAAAAGTGAAAACACCTGCTTAGATAATTCAGATGGAGATAACCTTTATAAATACTATGTTTCTGATGAATGCACTCTTTATAATATGTCTAAAACATTTCCGGTTTTTGATTCCGGCAAAAAAGCTATTTTAGATGATGATAATGATGATAATATAAGAAAAGCTATAAAAGAATGCAGAAATGCAGTAAAGGTAGAGGATCGGCTCCAAGAACAAGCTGAGGATGGTACTAATGGTCCTTCTGAACTTCCTGAATCAGATAATGGTCACGCCGAATCAGAAGATGTTCGCACTGGATTAGAAAATGGTTTTTCTGAATCTACAGATTTAGGTTTTTCATCAGCAACAGCTGTAACTTCACCCAATGATAAACATTCAAAACCTATCTACTATGCTGGATTATCAGTATCAGGAGCTTTTTTTACTTCCATGGTTTTGTATAAAGTATAAAAATGTTATTTCTAAATATATTATTATTCATTAATTAATAACATTACTTTTATCGATAAAATTATTTTATGATACCTTAATTTCCATTTTCTATAATAGTACACAGCCCTTGGACCACTCATCCGTTCTTTAGTAAGTAAAAAGGAAAAATTAAGGCAAACTACTAATAAACATTTAGCTCAACAGTGGTTGCAAACAACATCAGAATATATGGATTCTAATTCAGAAAATGCCCATTATAATTTTCCTTATCAATCTATGCAAAATTAACTACCTTATAATCATTAAAGCATTATCCCCTCAAAAGATAAAAATTATGATGCAGAGAATGAATATTTGTATTACAGCAACTGTTTGAGTAACATAAGTAATCAATAACAATACTTTAATATGTAATTAAAATCATTACAATAATTAAAAAGGCAAATCACATAAAAGGGCAAATATTTATATATACACTATTTACAACTTTGTGCAAGTTTATTATGATAAAAATACAGTAAAATAATAGAAAAGAACTACAATATAATTAGGAGTACACCGGCAAAATTTTTATTTATAATCAGTAGACGTCAAATTAAATGTTATTTTTATCAATAATTATAAAAAACTTGAAAGACATGATAAACATATTAATAATATTAATATAGTATATAAACGTAATTGCTATCATACATTTTCAAAATTCATAATTATTCCTTTTAAAAATCAAAATTAAAAACTATTTATAAGTACACACAACAGAAGTTATCATTTAATTTCTCGATCTATAGAGTTGCGCACTGTCCATTCAAATTTATAGAAAAACTTGAATAATTATACTGATTTACGCTTGATGCCTACTGTTTATAGCAGAATAACATATGGCATAATGAATCTATATTTACTTATTAAGCAATGTTATATACATTACAACGTAGATTATAGACATAAAAATATTCGTACAATAATACATGTGTACGTCTAATTATATCATAAACCTTCTTCATACTAAAACGATTTTAAAAGGATCACACGTAATAAACGTTAATGCTCCTTAAGTATAACCATGCGTCATCAATAATAAGGGGTCCTCCAATATTCTAATAAACTACACACTTATATACTACTCTAAATAATTACTTTAATATAATTCTGTACATATTTTAATAATTACGAACTTACATAATTGCACAACGAAGAAACTGTTCTTTGTGTTTTACAATTTTTTTATTGCGCACAAAAATTTTAATTAATTTATTGTCTTATGTGTAAAATTTTACAAACTTGTGTCATTTTTCTTTTATTTTTTACACATACTTTCTTGCTTTATCATATACACAATAAAATAAAACTAATGCGGAAACAATAAAAACGTATGTAATGTGTAATAAAATCATAACGTTTTAAAAAGAATAGTTACATAAATACAACCATAGCATATGAAGTGCTTTAAATAAAACTACAAAAACAATTACTATATTTTAGCATTATACAAAAAAAAATTATTATACAAAGAATAAATAATAACCACAATAACGGGAATGTATTGTCTGTTCTAATTCTGAAATGAGTACATATAAAAATAAAAGCTTGAACAATATATTTATGTTAAATGAAATAACACCTATTTAACTAATTCATAATAATGTTTCTCACACAAAATTACATTATTAAACTAATAACTATCATACGAGACATTTAAATGTAAACCTAGAATTATATTAAACCTTAAATTAACGGAAAGTTGTAATAATCTTGACTGCACATTTAATACTAAAAAGATAAAATAAAGGATTCAAGCAGCAGATAATTTTACAAATATAAATACAAAGTAGAACATTTTATAGAAATTTCTAATTATAATATATGTTTCCTTTCATAAATAATTCAAATGTTCAAATTATTTTGTAGTGTCATTATTTACTTTCCAATTTATAAAATTCTGTGGAATTATGTTAAGTTAAAATTGTAATATACAGCAATTTACCGATGGAAAATAAAAGAAAAAATCGTAATGCATTCTTTTAATGAACCAAAGGATTAGAAATACAGTTACATTTATTTATATACTTCAGTTTACATTATATTTCTATATTAAATATATGCTATAAATCTACATTTTTTTGCGTAAATGTGAAAAATTATACATGCAGTGAAAAACTTAATAACTAAATTATTATTACGCAAACAACAGATTAATATATTCGTGCTTACCATATTAAAAATTAGTATTCATTTTAATCTATTATTTTGAATGAAAATATTGAGAATAAATTATTGCAATAATATAATGCTAAAATGTTAACTCCTATGCATTATTATTTCCTATATAAGTTGTTCTATCATTTGTTATAAAAAGCATTATCCAATTTATTTTATTAATTCTTAGTATTAATACAAAGAATGTGTTTTTCTATAGATGCTAATAATTTTTTAAAAGTTAATATAAATGTTTGTTTAATAGTTTATTAATTAAATGAGATTTATGATTGATCCATTTATTTTGTAGCATTTTAATTGTACAATAAATAACTTTTGTGATACTGAAAGAAGAAAATATGTTGACATTTATGCTTGTAATCAACAGGGAAAATAGCTCAGCAAAATTAATAGCCCTTAAATATACAAAAAAAAGAGAGAAAATTCTTAATTTTGGAGCAGTAGAATTATACAACTTTTTTTACGTATTTAATTGATAAATTAATTACAAGTAGTTTTTACAATTATCACGTAAATCTACGTATTATTATTAATTTATATATTCGTTATTATGATATATTACATACTGAAAATTATAATTTGTTAGCATCTTAACAACAGTTGTACAAATGCGTATTCAGTAAAAAAATTATTTGGGAACAAAACAGAAATGCAGTACCTTTCATGAAAGTCTATGACTCAAAACTTGATAAATAAAAGAGACATAAAGACGAAAATATAGATAATAATAAACTCATGTGTACCTTATTAATAATTTAAAATAATAAATACACATGTATGTAAATAATAATTAGCGAAACCCGTTTTATCTCACTTGTTGATCTTAATTAGACGAAACTATATAGCATTTACTATTTTATCTATATATTATGCGTTATACAAAAACTATTTATCCACGTTTTAATATCATTTAATATTAAAACTACATATTATGATATGTGGTCATTTGTAGCATATTTATTTAATATATAAGAATGTAACAAAACACTGTAAACATTCATTACCGAGACCAACTACTTTTCAGTGAATCTTATAAATAACTATTTATGTGGATATTTTTTTATTTAAACCAATCCATATACATATTTTTGAAATATACTACTAATATATTAAAACACATTTATTTATAATATTTATTATTATAATTATCTCTAAATACGGTAAAGTAATAATCTAAAGTCATAACATGAAAAAAAGTGTATCCCATATTGCAAATGTTTTTACATATACGCAAAAAGCAATTTTCCAAATTATTTATGAAAACGAAGAATAGGGAAAATTAAATAGCACAAAAATAATGGCTTGGTCATTTGGAAGACCTAATATATACAGTAACGTTTACTACAAATACAATTCTGGTCCATGCATGAATGATTATGCTAATATTAAAAGTGACATTATACAACAAATTGCCAAATTTGAAAAAAGTACTCGTGCCAATTTTTACCAACGTTGGGCTGAATTAAATAAATATATAATACAAAAAGATAATGAATTAAATGATTGTTATAAAAATAAATATGTAAATGTTAAATTAATTGATGTGGAAGAAATAAAGAAATTTACAAAAAAATGTAATGAGAAGGGTAAATGTAATAATGGTACATCTCCTACTAAAAATCCTAAAATAACTAAAGCTCCTGCAAAAATAACTTGCAAAAAAGGTGAAGAATGTAAAAAAGAAACATCAGTAACTTATGTTGTTAAATCACAATTAAAATTGTCCTCAGGAGCTGCTAATCCCCAAAGATCGGAAAGAAAAAATTCCCATGAACAAGGTATAAATCAAGCTGATGTACAAAAATCAAGGCAAGAAAGCGTAATTCCACAGTCTCTATCTGGTTCAACGCCTTCTGGTGATTCTGTTAGAACAAATGACAAAACATCTCAAGAAATAGTTGATCAGCATTCTACAACGTCTGTAGTGGTAAAAACCCAGGCACTGCCGTTAAATGCTTCGTCCCCTTCCCGAATTAGTGAACTCGGTAGTCCTCCAAGTCAACCCTATTCACAATGCATCTCTGGAGAAACTTCTGATTTAGCTTGCACTTCAACGAGAAAACATTTAGATATAAACGTTATTCAAACTAATCAAGATAGTGGTAATCCTTTAGACACTAGTAATCCTGAAATTCAGGATTCTCCTGGTAAAGTCGATGTGGCTCAAACTAGAGGTTTTCAGGATGTTTCTAAAGGAAGATCTGAAGGTTTAGCTCCTACTAACAGGATTTCTGGCTCCGGACAACATATTCATGAAGATTCGCTTCATACAACTACCAGTGGAACAGGAATTGATACAGTAGCCCCAGGTAACCTAAATACTGATAGTTCAGAAGTTAATAATGCAGCTCCCCGTGATATTCCTTCTGGACATGTAGGTACTAACAGTATGACTTCTGTTGACGGGCCTTCTTATAATAGAACTTCTGATAGTGAAGATAATAGGGCCCAATCTTTTCGTAGTGAAGGCAATGTTGTTGAGTTTTCTAAAGGTAGTTCTTCTGATAGTCAAGATGCTCCCGTTATAGGTTCACGAGTTCAAGTTCCTGATCATATAACTTCTTGTCGAGAAGGTGCTACTTTTGCGGGAAATGATAATGGAATGTCTTGTAATGCAGAACCAGTTGGTGAGTTAAATGAGGTTAAATTAGATATGCTTGGTAAAGTCATCAATGCAATACAAAGTAACCCACAAATCATAAAAACTTCAATGCCCATAGGAATTGTTCTGTTATTGGGCCTTCTTTTTAAAGTAAACTATAATTTACTGCATTAAAGAAATTATTCGTATTTTTTTAATTACATACAATAATTAAATTGTAAAATTACCAATTATTTTTATAGTTCACACCTTTGTGGAGGGTTCTTACTAAAAAGAATAGGAAGAAAGGAGCAAGTATCAATGAAGAATTGAATAGTGTACTGCAAGAACCTTCAATTATGTATGACGAAAGAAGTATCCCATTTTCATATGGTGCTTTTGAATATTCATCATTTGATCAAAATGTATATTAAAAAATTGATCATTCCTATATATAGTCAAACATGAAATAAAAACTAATATTTTTATGGTAATTTGTTTTTAATTAGTTATTTTGTTAAATTTGCATAGAAATATATGCGTCATATTATTAAAAATGCGTAGTTTTAAAAAAATTATATAAAAAATACGGGTTTCATTATTGTAATTAAAATATAGCCATATAAAACAGTATATTTTTTTGTAAATTCTTAAATCTTACATATTTTCTGAAATTATATATGCTGAAAATTTTTTTATTCAGTACATATATACATATTGTAATTCAATTAATTTATATTATTCTTTTTGACATTTAATATATTTCTTTACATTAATAAAAAATTAAAACATAATTAACATTTTTTTGTTCTTATTTAAACACATTTATTTGTTATTAACCTGAAACTAAATTAAAATATATTATAGCATTGTAAATGTTTGTCTTTTTTCGGCAAGTAACATACCTTAGGTGACTACCACATTTGTAAAAAAATATAACATTAAATAGAAATACACTATAAAAATAATTGAATAATAAATTTTATTATAATTTAATGATGAATTTAAGTGTTACACTTATATAATATATATATATAATATCTTTGTAACATTTATTAACCTAATAATTACCTTATCTTGAATTGTTATAGAAAAACACTAAAAAAGTACATTCTGAATTTAGAAATTTATGCTTAAGGGATTTTTAAAAAAACTTCGAAATTAGGAAAACATAAAATCAATATTTTAGAAAGAACTGAAATTTAATAATAATAAGTGCTACAACGAAGTTACATTAATATTAAATTGTACCATGTTTGAAAAAAAAATTTACTAATAGTTATATATATTGTGAATTACTATAAATTGTTACAAAACAAATTTACATTAAAATTTATATTGCTATTATATTTCTAAGAGTTACAAATACGGTTGTAATTCATATTTAAAAATTCTTTTTTTTGAAGAGGACATTTATTATTGAAAAGGGTTATGCAATTTTAATAAATTTAAAAAAAATAACATAATGATCTTCTAGTCTTATATAGCTAATGCCTGATTCATATGAAATATTAAATCACTTTCAGATAGTTATGGAATAAGTACTTGAATATTTGCTCTATATATAATTATCATCATGATAAATTTACTTTCTAAAATAATAATTAACCATGTTTTTCTTAATTATCTATTTATATTACCATATCAATATCTGATCATAATATGTTATTTAGCGCTTTAAATAGTACCACATTTTTCTTAATGTTAATACAGGTATGTTATTTTATTTAAGTGTTATTTTCTATTATTAATATATACATACTATTTTATGAATTAATATGAGAATGTACATGGGTATCTTTTTAATACACATATTTTGAGTATTAATATGAATGTGATGTATCATTTTACATTATATTTGCCTGAATGAATAAAATTCGCCCATCAAATTATTTGACATGAAATGATAAATGTTTCTCCCTTTTTTTATATTATATATATGACATTCAATTTAAAAAAGGATAAATTAATTTGCATATTTTTCAATTTTATATTTATAATAATTCTACAATATTAAAAATTATAATAAAATAAAAATAATCCTACATATGTTATTTTTATGATAAACACAAAATTCATCAGAAAAGGAGTGTACGGGAAATTCAACATATATATATTGATATAATTGATAGGAAATTATTTGTAACTGAATTAGTTAACATTAAGGAAAAATAATAATTTTTTCTTAATATATAATTCATATTATTTTTATATGTGTTCTTACTGATTTAATGTATATAATTTTTTATTAATTCTTTCAAATTTTGAAAATCAATTAATTATTCCATTCAAATTAATGCCTTCATAAAAATGAAATAGTATTTACATAAATTAATATAACTTAGAATGCGAAGTATTTAGTTCTTATATACTAATATAATATACATTCAATTTTATCATCCATTAAAGTTAATTATGAGTAATATACCAAAATTATGTTGTGTAACACAACCTTGTCTAAATGTAAATAGTAATATTGACATTATTACTCTGTTTTATGTATGCAAAAAAAACATATATAACCTAAATATTATTTTATCCCACATTTGACATCAATGCCTAATAATACTAAGCAAATATTATATTAATTGAAATAATGATAAAAAAATAAATAAAATAAAATTCAAAGCATACCCAAACCAAAGAGTAATTTCCTATCGAATTATAATCAACGAAATAAAATAAATAAATTCACAATATTAAGAAATTTATAATTCGTAGTTTGTGCTGTTAATATTTTTTTTCAACTAAAATATTAATCAAATTTAAGGAAGAAAAAAATTAAATATATATTTAGATACATAGAAATAAATGTTACATATTTAATAATTATTTTTTATTCCAATATTATTACTTTTTAATTATATGTTCATAATGCAAAAAGAATATTTCTCTTTTTTATGAATAAAAGAATATTATTTACATTAACACTTATTCACATAATCATTTTAAACAGAGAGGGTAATATAATTTCATTTATATGGCATATTTAAATAATGAATGTGCTGTATGCTTATTATTTTTATTATGTACTTGTTAATATTTTAAAGTAAATATTTACATGTGTAATTACTTTTTTTTCGTATGGTGTTTTTAACCCTTGACGATGCAATTCATTTTTACTAAGGAAACATCTTATTTTTTTACAAGAATTAGGTTTTTAATTATGTAGAATATTCCTTCTACTTAACATACCTACAAAATATTTACCAGTATAGACGCATTTCTACACAAAAATTTACATGTAAAGAACAATTAATTATATTTATTTTAATGATATTATATAAAACAATTTTTTATAAACTTAAACAATTATTGATATAGCTCTTATAAAAAAAATAATTCTGTGAGTATTAATTTTTTAACGATATATAAAAATTTTACTATTAAAGGTTATATTATTTTCGTATATTATTATAATGTCAGCTACAAATCCTTATAGGGGGCTTGCAGTAATTTACATTATCTTTTATTTTAATGAAAACTATTATATTTTACTTTTTTTTAATATATTTTTTTTTTATAACGCATAATAGAAAAAATTTTATAAAAATATAACTATTTTTGTGTTCGGATTATTTATTTTTCATGTAGGGATTTTTTGGGATATATTCAAATGAACTGTACACAGAAAGATTTTATGGTGATCGAAAAATTGATACATCAGAGTTATACAAATATAATAATTATTGCAATGTTACAGTTCATAGAAATCATAAAAAATATATGAATAAACTTTGTAAAAGAATTCTAAAATATTTAGATAAATCTAGAGTATGGAATGAGAATGAAAATGTATACGATGATTGCATACTCTTCAATTATTGGGTATATGGTGAATTAGCAAAACATTTTTCTGATGATCCTTCATATATTAACACTGCTTTTTCTGGACTCCAGTTAATATGGACACCTCTTACCAAAGATTCAAGATATTCATCTTTTTATAAAAAATGTAAGCCTATGTATGAAAAAATTCTTTATCATAAAGACTGGGAACAAAGAAAAGTATTGTATGATTATTATGTTGATTATGATACACTTTTTGGAACAGCTCAGGGATATCCAGAAAAATGCGAAGAATATTATGGAAAAATTCAAAAAATTATTCCAGTGTATAGATATTTTGAGGGACATTGTTCATCTGATTTATACGATTGTCCAGACTTCTTTTATAAATGCAAAGAAAAAAATCCTGAGTCTGCGCTACAAAAATTACCATGTCATGATACAATTAAAGGTAGAACAGTTTCTACATCAGATGGGGGTTCTTCGCATCAACAACCAGATTCCGCAGAAGGAGCTAAAAATCCTGAAGATGGTCCTGCACTCGAGGCTGTTACAGAGTTAGGAAGTGAAGATTCTGGAATTGGAACAAAAGTTACTAATTCAGTTCTTGGCGCAGCTCCAGTTTTATTAACCGCTACTGCATTGTATAGAGTATGTACATGTTTTATAAATATATATCATTATATTATGAACTTATGAATAAATTCCATTACATATACAACAATAATATATATACAACATATGTCTCTTTTAACTTTTTACACATAAGTATACACCTTTAGGTCCCTGGATTCGTAGGCTCGGTGGAGGTAGAACAAATAATATGAATGACATGGATACGTTTTCATCTTATACTCCAGAAACAGGCGATATGTTTTCTGACGAATCAGCAAATTATATATCATATCATCCTATGTAAATTTTATTATTATAAAATAACAAACAGCATTATTATAGTTAAGATAAGTAATATTAAGACACGTATATATTTAGTGTATATTTAATAAAGGCCATAAAAAAAAAAATAGGAATAATATATAAGGAGTAATATGTCAAAATATTAAAAAATTAATAACGTAACTATAATCCCCCCATAATATAAGAAAAATATCCAAATTGTTAACATAATATATTTCATATTTTTATGAAAATACCAATTCATATGAACTTATATGATTGTAATTAATTTAATCAGTTTTCTATGCTTTATTATTTTATTTTGTCATGTTGAATTACAATGCTTAATTTACTAATATAGATAAAATTGATTAAAGTATATATTCTACAATACGTGTTGCAAAAATTTTTTTTTTCCCAATTACTTTACCATTAAATCTAAATGTAATAATTGCCGAAAAATCATAATTTTATCCCCAATAGAGCATTCTAATATTAATTTATTTAATTTAATCCATATAACATTTTAACAGGTGAAAAGCAAATTAATAAATAATAATAAAAGCACACTAATTTTACATGAATATCACATAATAACAAACATAATATATATAATAAAAATATATAACACTTTAAATACAATAATAAAAGATAAAAAAAAAAAATAATGATGTTTGAACGATTAAAAAATTTCCTTTCATTGATAATTTGTTTTAGATGCATAAACAAACAACTTATTTAGTCAATAAATATATAATGGAATTATTCGATTTAAATAAATAAGCATATATTCTTCAAAATATTATAAAATATAAATGAAACTTCGAAACACTTACCATTTAACAATTAAAATATAATGAAAATTAACTACTAATGTGCATTGTGATTTAAGACACTGAATGGGCTAAATTATTTTCCCAATTTTTCCTAAAAATATGTTCCAACAAATGAATATTATAAAGGAAAATAAAGAAAAGGCATAAGTGAAATATTAATAAATGGGTTCATTATATAACTAAATAAATTCTCATATTCTTTAAGTAAAAAAACTTTGTTATCATATTTATTGGGATAAGAAATAAAGCATTGTTAACAATCATATATATTCATTTGTATCGCAAAAAATAAATATTTGTCCACAGACAAAAAATAAATGGTGAAGTATTTGTCATTTTAAAAAAATTTTTACCATACTTTTTTAGCATATTAACTGATAAATAAATTCATACAATGTGAATAAAACAAAAAATATATAAAATTTTTCAATATAATGTATATTACAATTTAAATGTATTTTAGTATATATGTAACACTAATACAGTTCTGTAAATATTTTTTCTAATATAAAAATTGTTTATCTATATAGTACACTGTTCTTTTTTTATTACAGTATACTTCGGCATTTTTTCTTATTAAAGGAACAAAAAAAGTTTAATAATACATTAATTATATAATAAAAATTAATTATTTTCTAGCATTTCGTTCAGTTTGTACTTTATCTAAAGCAATTAATAATATATTTACTATTATTTATCGCAAAGTAAATACAACAGGATATAATGGTCTTAGGTATTTGTTGTAATGAATATACGGGAAATAGAGTAGTTTTTTATTTCGTTGGATATTATTTTTCGTAGATATGTCGTAATATGGTTTTAATTACTTATGTTAACAAAATTTTTACATATAATTAAATATTTAAATATTCATTTATGTTAATATTACTTAAATTTTTAGTATATCTCCTATGATTACATCGATGAATATAAAAAATAGCAGCAGTTAATTAAAAAATATATTCCATAACAAATAACAAAGGAATACATTCAAAAATATAGTATTTCATTATATAACATACAAATACACCTTAAAAAATTTGTTTTCTTTAATTTAACATGTAAATTATCTGTCCTATAAAAAGAAACGTTAAATTTATAATACCTAATATTATCTACCTAATCTATAAGAAATTTTAATTATCATTATAAAAAATAATATTAATATATTAATGATAATGCTCATTGAAAAAAGGAAGAATTGTAGTGAGAAGCTAAAGACAAATAGTGATTCTTGAGCTAAAAAATAAACATATTCATGCTAAGTTATAACTATAAGATAATTCTTATTTAATTCAATTAAAATATATATTAGGTCTTTTTATTTTACATTTCATTAAAAAAGATTATATATTTATATATAAATACTGATATGGATATATAAAAAATAGGTTACAATTAAAAAAAAATAAAGAATATGCTTTTTACATGATTATTTAAAATAAGAAGAAAAAAATAATAAAAGAAAATATATAAATTAACAGTATAAAAAATATATATACACATAAATAAAATAGGAGTGTTCAAATAATGAACTTTAGTAAATTATATTATTTATATAATAATTGTACTGCAATTATAAAGGAATTTCACTTATAGTTAAAATAAAAACCTAGTATTTAATATATATTCATTTTAGAATAATAAATAAGTAAAAATAATAAATATTCTTTCAAAATGCTTTAAATAATATATATTCTGTATGTTAGTAAAATAAAAAATGTTATACGGTGATATCAAATTTATCATTAATTGGAGTATTTTTTTTCCACGTTTTTATTTCTTCACATATTTTTTATAATTATTATACACGGTATCTTTGTAATTATATGTACAATTAGATGAATTTATAAAATAAATTTATATATGTTAAGATGAGCTTACATATTCTTAACGAATTCTAAATATAATTTAAAGCATTATTTATTTTGCTATATTTACATTAATGTTGATGCTATTTTTATTTATACATATTCTCATATTTTTTTATCTAACAATATATTAATATCATTCTTTTAATTTTTAAAAAGGAAGTTTTTTATTTTTTTGTTAATCATGCTAAATGAAATTGTGCTTATCTATCTTGTAACATAATTATACATACATAAATTTTAAGTTATAATTTTATTAAAAAAATCACATCATTTTACATATCTAAAATATGTTTAATGAATAAATTTCCCTAGATCATTTAAATAATATATACAAAATATACCTTATTCCTTTTATTGATGCTTTATGAAAAAAACGAAGATTATTAATTAACTGAAAAATTTAACATATTGTTTATCCAATATAATCTTACCCTAACCATAAGAGTTTTTTATATAAATTATATATATCTAGAATATTGTCATAATACAGTGAATTCTTAATAATGTTTCGTAAAACCCAGCAATTTTGGAATGAACTTGATGTAATCTTCATTAATTCAAAACAATAATAATTTCTCCTTTTGTCTACTTGGCCAGGTTTACATAAAATTATACATCTATTTTTCTCAAATGTATATAGTTATTCCTTCCCCTGTTTTTCATTTTATTCAGAGACTATCCCTATCATTATCGGAATATTTTAATTCAAAAAATTTTTATGATAATTTGGATGAATTGAAAAATTTTAGTGAATACAAAGAAAAATGTGTGCCATTATTAATTGGCACGCGCGGGGGTAACGCGATTATGAACACTTGCGCAAAACTTTTATATTATTTAAAAAATAATCAAATTTCAAATAAACAAAACGCCAAGTATGACACCTGCCCACTTTTAAATTACTGGGTATATAGCAAATTAAATATGATTTTAAATTCTTATAATTCTACTGATATTAGTCAAACATTTGCGCAAATTGTTCGAATATGGAATGATTTTATTTTAGATGTATTAAAAAAAACTAAAAATGAAACATGTGAACCTATGTCTAATATTGTTGCTTATGAGGATTGGAAAAAAAGAAAGGAGTTGTATGAATACTATGTAAATTATGATGCACTTAGTGATACAGTTAAAACATTTCCAAATAAGTGCGAGGAATTTTATCAATACGTAGAAGGTAAAAAAGAACTATATGAATATTTTAAGAAACTCTGTACCCCAAAGGGTACAAATAGGTGCCCTGAATTTTATGATAAATGTGAAAAATACGATCCAGATATAGTACTACCACATCCTTATTGTCATAATACAATATTGCATGAAAGAGCTCCTGCTTGGCGTAGTTCTCTACAAAGAGAAAACTCACTTTCAGGTAGTGAAACCGACTCAGATGTGACAGACGGTCCAATGAGGCCTGACGATGCTCCCAAATTTAGTGGAAATCCTAAGACTGTAGAAAATGTTGGTAATATTCTTCTTGGAGTAGTTGCAACTACTATGACTTCTGGCGCTTTATATAGAGTAATTATATATTCATTGATACAAATCAACTGCATAACTTTGTTAATATTTTTCATTACATCTCCATAAATAATATATAAACATGTTACATTTGTTTTATATTATTTTTTTATATACAAGTTTACACCCTTAGGAGGCATGATACGCAATGGACTTGGATGGAACAATAACAATATGAGTAATATAAATGGAGGAGACTTTAGATTATACGATTATGCATCAGAACCATTTAATCCATATCCAGGAGAGGAACATTATATTGGATACCATCCAGCGTAATGTTTTTAATACAAAATAATAACATCAATTTAATAAAAAATCTATCATCAAGCAGAAATTTTTTGATGAAAAAACAATTATATTGATATATAAAAAACATAAATAGAACGTACATATGCATTAATGGGGATAAAATCAAAATATACATACAAAAGCAATATTAAAAAAAATAAAAATAAAAAACTATTAAGATGAATACTTTAATTAAAAATATAATAAATTTATTTTCATTCCTTATATATGACATCTTTATTTCTATTTTTACCCATTAAATCCCTCATAAGGAATTTCATTATAGCCACGTATAATGTAATTTATTGAACATTATTATATACATATTATTAATTACACTGATATAGCAGTAAATTTCATAAAAAATTAGCATAATATAATTTCCCAATTTTTACCTTTTTGTTAATATAATTTTTACAGTTCAATAAACTGAAAGTTATACATTCTTACATGTACAAAGTTATAAAATATATATCATTCATTATTACTAAAATATATATGTTATATTACATAAATAACTACCAAAATGATATTAATACATATATAATCATTTATATGTTATAATAATACCCATAAAGTTCGAACCCTAAAACTTAACCTGGTTCCCATAATTGCTAATCTTAAATATATGGACATACGTTAAAAATTATTCAATTTTTAATATATATTATTTCTCTTAATTCATAGATTTACATTATATTTTTATATCATTTGATAAATGTAATTATTTATCCATATTATTTTTCTTAAATAATCCACACATTCTTGATATTATCGGTCTCTTCAAATAATACCCCACATTAATTTTTAAACACTTAAATATCACATATAATATTATTTTTTTAACCTATAATGAATCAACATAAAAAATGAACTATTTAAAAAATTATTAATTTTTTTCCAATGTATGCAAATTACATGATGAATAAAACGTAAACTTAACCCGGTTCCCATTAATTATAAGCGTGTAATATTAATTCTTTTTTTTTTTGTTTTACCTATATATATATTTTTCTGTAATATATGAGTTTTATTATATAATTTTCATTATATTCTCAATATTTCACATTATTTATAAATGCATACCAAATTTTTTCTTTTGATCATTTACAGTTATTGCTAATTTTTCTCATTATATTGCATGTAAAGAGTGTTGAAGTGGTTTGTTAAATAAGCATATTACATGTTTTTTATGAAATACTTATGATTCATAAATAATTCCCATAATATTTAATAATATATGAATATAAAATGTTATCCTAATATATATGTATAAATTATTAAGGTGTTATTAAAAATAAATATCCATATTAAAGGAAAATGTAGCATAAAATATTTTATATGATGTATACCCCCAAAAAAGTAAAATAAATATAATTAAAATATTTTTATTGTATAACTCTAGTAATTCTTATATAACATTTAAGTAAGATGTATATGCTGGAGAAGTCGTAACTTAAAAGAATGACATCTTTTTTTATGTTTGAAAAATATATTATTTATATTCAAATGAAAGAGGCTGTAAATTCACACAACATATAATAAATAAAATTATAACATTTTCATTATATTTTATAAAACATTCTTTTTTCTAAAAAAATGTCACATTTATAAAAATAATAGCAACTTAAATAATCATAATATTATAATTCTGAACTTTCAATATTTATTTTAGAACGTGTTAAAAGCTAGAATTTCAAAAAATGGATTAATTTATTTTTCATTAATATTTCGCTTATATTTATTTTACGTGTAATATATAATTTATTTTAAAAGTAATAAATACATTTGTAAAATATTCACATTTATGTACTTAATACTTTCACGAATAAAAAAAATTATAGTAATAAAAAATAATTATTTTATAATAAATTACATTTATATTGAACATAAAATAGAAATAATGTGGAGTGAATAGAGATTTGAGCATATATATTTTGATACAACATATAGCATAGTACTTATATTATAAAATAATTAATTTTTGAAAAAGTTAAAATATTCAATTACTATAATGTTTACATAATTCCCAAATGAGTTCCTTTTGATTTAGCACATAATTTATTTAATTTATAATAATTTAATACCGAGTATATTCTACTTTCTTAATTATTATCTTCATAAAAATTGTGTACATTTCACACTAAATTATTGTTATTTTCCTTGTATAATATTTATCTATTATGTACATATATGATGAAAATGAAAATGAAAATGAAAATTTAAATGAATAAATAAAGTCATATGAAATAAACATTAACACAATAATACGCTTCATTGTGCATGGATAATATGTAATCATATTTTAATTTTATTATTCTTCGCATTTATATAAAAAAATACATATATATATCGAAAATATTATTATATTACATATTCGACACTATAAATTAATAAAACTAATCAAAAATAATTGTAATGCAATACTTATGAACAGTTAAATGATAAAAATATATCAAATGTTATAAAATATTTTACCCTTTAACAATAGAAAATGATTAAATTAATGTATTTCACTATATTCAAAGATTAATAACTTTTTTTTTATTATATTAATTTTTTTCCTTGAATCATTATATTAATAAAAAAAAAAAAGGAAATTTATGTAACAGGATAAAAAAGAGAATTATTTATGAAAACAGTTATATTTTATGAGATACATAATACATTTTATAATATAATTATAGTAAATTAAATTTATTATAAAAGAGTTTTTTTATAATACGAACGAAGTTTTTAGCTCGAACATACAATGTTTAATTATTACTAATTTTCTTTCAATTAAATAACTATTTTGCTAATATCAAAATTATAATATATACAGTAACAAATTTACTCTTGTAAATTATACTAAGAATTAATTAGTAATATATAGTATGTATTATTATGAACTATAAGCTAATATAACAATATGTACACACTATTATATATAATGTTCATAGGAATAAGTTAATATAAATTAAAAAACATATAATACTAGAAAGTATTCTAAAGTATATAAAAATAAGCGCTTAAGTTTTATATAATAGAAAATACGGAAAATATCAATATTTCATAATTTGTTTACTTTATTGTATAGTATATTGAGTGGATTGATATATATTTATATAAATTTTAATTCATTAAATCAATATTTTTGATATTGTAATTTAAAATTGATATTTTATAATACTCGCTTACTTTTCATTTTATTACTAATTATATTATAAATAAAATTATTTATTAAAAGAATTGTAATTTACATAAGAATTATATGATTAAATTTAAAATAACTATCAAATTGATATTTAGGTATTAATCATATTTTATTCTAATATTTTATTAAATAAAAAATTATATAATAATATTATTCATATTTTTTTTCATTTTTTATCATAAAACAAAATGAAAGATCCATGTAAAGGAACTTTCGAAGTACTAAATTTTATTTCTTATTGTTCATATATATTATCCCTGCATATTTAAAATTTTTATAATCATAAAATACTAATGATATTTATATCAAGCTATTTTATTTTAATCGTTTTAAAAATCTTAATTAAACTTTTTCCTTTTTTAGTATGCTAGTTATGAATGTTACGATAAAATAAAATATGAATTTGGCAAAAAATGGGATGATTACAAATATACCATTATTGATGATGTTTCGAATTTTGAAAAAAAACACACAACTAATATAGTAGAGAAATATAAAGAATTATCTGACGTTTTTTATAATTTAAAAAAATATTTAAGCAACGGTCATGTTTTTGCTTCAAATGTATATAATGGTCAAGGAGCATGTAAGTATATTAGCTACTTGCTATGTGAGGGAATTAGTAAACAATATGGCAAATGCGATAAAGAAATATTTAATACTTTCAAAGAATTTGTTGATAGCTACAATAAAAGTACAAATCATCATAAGTGTAAGGAAATGCTAAAACACTTAGAAGATCATGAATTTAAAAAAATGCAAGAGTTATATTATTTGTATGATGAGTATATGAAATTATTGCCAAAAGTACGGTTTGGGTATAATGAATACTGCCAAGACGTGCTTTATGTAGTTAAATTATATAATTCCTTTTTATATAAATATACATCGCATAGCGAAGAATTTAATAATATATTGAAGAAAATTGGAGAACTAATGAACACTTTTACAAATGCGAGAGGAACAGGTTGTAGAGAAACTTATTCTTTAAATGAACCACGTTTTCATGAACCACCTGTGGAAAAAACACATCAGCCCCCCAATACACCATTAGAACCAGAAAATAGACTATCACCTGGAGCCACATTAGAAAGTGCCCATAATCTAAGAGCTCAGGAAGTAACAAGTTCATCAACTTTAGTAGGAAAACAAGAAAGATCAGATACTGAAAATTTACAAGGTTATCATGTATCAGACCAATTAGAAGCATCAGCTGTATCAGCAGCTTCTGTATTACAAGAACCCACTGAAGGTAGATCACCACATCAAAAAATACAAGACTCAGAACAACTTGTATCTTTTACAACACAAAAATCTTATGTATCACCAGGACATTATGAACAAGGAAATTATTATGAAGAAGGAGGATACCGTGAAGCAAAGGAAACATATCCATCAGGAGAGGATTCTTATTCAGGAAGAGAACAATTAGAAGGACACTTACTTGGAAAAGAAAATGCAGGATTAATGACAAATATACAAAACGCTATTTCTGGAATTATGAAAGATGTTGATCCAGTACCAGTTGTTGGTGTATCTGGAGGAATGGGTGCCTTATTCTTACTTTTTAGGGTATTCAAAGTTTTAAAAATATACCCATGTTTTTATAGTATATTTAAGCAAAAATACACATTTCATATAATTACTTTATATAATCATTCATATATCTTTTTAAATATTAGTACACTCCAGTTGGAACTTTCTTTAGAGGAGGAAGAGGACGCGCACATAGAATCCCTCGTAGTTTCAATGGACAATTCCCAGGATTTCCAGATTATTACGATTATGATGGTGGGTATATTGGATATGCTCCAATGAATATAAATCCTCTCGCGGAATAGGCCATGTTGCGTTATTTTTTCAAAAAAATAAGTTTATTTATAAGGTGACCATAAAAAAAATAAAAATCATGCACTCAATAACTGTATTTTAACAATTCAAGCATATTATCTCTATTAAATACATACTTTTTAAGAAATAAATCTAAATATTATACAGTTCTTTATATAAAATTTATCCTAACGCATCACATATATAGTTGTAGTATTATGCTAAATGCCATAAAAGTAAAAGAATAACATAATAAAAGTTTAATTATAAGAAGATTGCATTTATTATTGTTCAAAAAATGCATTACAAAACTATTAATAATTCATAAAAAATATATTGCATAATTATTACAATGAAAAAAGCATCACTATTTATAAGTATATATGTTAATACACATACACTTGTAATATGTAAATATGCTAAAATTTTCTAACATGAATAATAAAATAATAAATAAATCTATTACATATCTATTTTTTCTCATATTAAAACAAATGCTTACAAAATATGTAATTATATTTTAAAAGATGAAGATAACTACATTACATGTAAAAATACCTTCTACATAAAAATGAAAACTCCTTTTATAAAAATAAATTAATATAAAATATATATGACATATTTTATTAATTTTAAAAATATTGTAAACGTTGTTTATATATTTATAGTAAAAATACATTTCCATATATGTTATATTATGTAATCTATTATTTAATAGAAATCTATTCATATATTATAATTTTTTCATTTAATTTTATTATATAATAATCAATTCCATTTTTATTAACATATTTTTCCTAATTATACATTACAGTACATTTTCTATTCTATGATACAAAATACACACATTAACGAAGATGTTACTTCTCTCAAATGAAGTTATACCCAAAAGTATTATCTTTAATATATGTAATATTAACGAAATATAAAATAGTAAAATAGAATGTAATTAATCTTTTAAACTATAGATATATTTCTCAAAATTACGATTAATATTGAACTATACAAGTTAAATAAAATAAATGAATTATTATCAATTATTATGCCATATTTAAAAAGGTAAATAAGGAGGAATATATCTATACTCTACGCATCAACAAATAAATATCGCACATAAAATGTTTCTATATTATATATATATTTTCTTATATCATGTATAAATTAATGAATTAACAAATTGACAATGATTGATTTATTATAATTAATATTAAGGTATGCTTAATTATTAAATATTAACCATAAAAATAATATTATGTTTACTATACATTTTCAATTAATTTAGAAATGTATTTTTTTTCACATTATTGCATATGTAATTTTAAATAATGCTAGAATAATATTATACTATGTATAGAAATTATAATACATTCATCATCTTTTTTGATCATTAATATATATACTCTTCTTTTTATATTACATATGATTTTTTTGTATTAGTAATTTTTTTTATGTATGAATGTATTTTATAAATAAAAGGAAAGGAAAAAATACATACTCATTTATATACACACAGATCAAGGTTAATGCCTTTATAAATGGTTTTATTTCAATATTATTATTTCATATTTATGTGCCTTTATAAAACAAATGTAATTTCTTTTTTCTATACCAATATATATATACTATTTTTTTAGCCTTTATGCTCATAAATATTATAAGTATTACAAAAAAATATATCCAATGTTATGACACATATAATATATGAAATTGATCTTTCATTATTATATATAAATATTTTTTTTATAACTTGAAAATTAACATATACATAAATAATTTCACTGATTCTTAATTTTTTTTGTATTTACTGAAATAATAATAATTTTTTATTAAATAATAACCCATATTTTACATGAAATATTTTTTTATATATATTCACATAAAACTAACTTAATTGTTCAACAAGTATTTCTATAATAATAATTCGATTAAACATTAAAACGTCCATATTTAACATAATTTATTATTCCTATTTCATTAATATACAAAAATTACTATTCAACAATTCTAATTCTCGTTAAATGTTCTGTTACAGAAACAAGGTTTCTTTGAAATATAAATGATAAAACAGTATATACATAAACAATATTATTAAAAAAACTATATTATATTTTCATTTATTAGAAAAAATGGCATCGGTATCTGGCTCTACAGTTTTTTCAGTAATTTACATTTTAATTTACTCAAATGATTTATTAGATGTTACCACATCATTTAATGTGCTGTTTTACATAATAAGAAGTAATAAAATGGTATATGAAACAAATATTTATGTACTCTTATTATTAACTTTTTTTGTAGCGATTATACGGGAAGTCTACAAAAGATTTACCCTCTGAAAAATTTTATGATGCTATGGACATGGACTCTCCAGACTTACAAAAATATGATAGAACGTGTAACGATATAAAGGTAAAAAATCATAGAGAACAAATGATACCAATTTGTAAAAAATATCTAAGATTTTTAGATACAACTAAAGAATGGATTGAGCTATTTTCTGCATACGACGTTTCCTTACTTATAAATTATTGGATATATGAAAAATTAATTCGTATTTATGGTGATAAAGAGAGTAATGATTTTATAATGGGCTTTAGTGATCTACAGATGATGTGGGGTTATTTTGATTACGGCCGAAAAAGGGAAACATACTATAAAAAATGTTGGCCTGATCCCAGTAAGTTTATTCACGACGATTGGGAGAAAAGAAAGGAATTGTACAATTATTATGTTGATTCTAATTATCTATTTATGATGGCTAATGTCAATGATGATAAATGTAAATATTATAAAATAATTGAAGGAAAAAAATCACTCTATGAACACTTTGAGAGTGAGTGTTTACCTCCAAAAAAAAATTGTCCAAATTTCTATGATCAGTGCAAGCCTCATAATCCTAAGTATGTGTTACCAAATTTACATTGTTACGCTGAAATGCAAAAAGCTGCTTCAGAAACTCTTTTACAATCTCCTGATACTGGCAATGATCTAGCACAGAAACAACAGCTTGAACCTGGCGACGATAATCCTCAGTTTGAAAGAGCGGCAGCAAGTACTCAAGATGCACAGTCAATATCTCAATCATACGATATTAGAACAAAAGTTGCTAATTCAGTACTTGGCACAGCTCCAGTTTTATTTACTGCCACTATGTTATATAGAGTATATACACATTCTATAAACATATATCATTATAGTATGAACTTATGAATAAATTGCTTTACATGTACAACAATAATAAATAAATATACATCATATGTCTCTTTTAACTTTTGACATACTAGTATACACCCTTAGGTCCCTGGATTCGTAGGTTCGGTGGAGGCAGAACAAATAGCATGAGTACCATGGGTGGTGTTTCACCATATATGCAAGAAACAGGTGAAATGTTTTCTGACAATGAAGCAAACTACATATCATATCAACCTATGTAAATTTTATTATTATAAAATAATTAACAGCGTCATTAGTGTTAAGATAAGTAATATTAAGACACGTATATATTTAGCGCATATTTAATAACAGGTAGAAAAAAAAATAAGAATAATAAATAAGGGGCTATATGTAAGAATATTAAAAAAATAATAACGTAATTATAATTCCCCCAAAATATAATAAAAATATCCAAATTGTTAATATAATATATTTCGTATTTTTATGATAATACTAATTTATATGAACTTATAAGATTGTAATGAATTTAACCACTTTTCTATGCTTCATTATTTTATAATGTTGAATTACAATGCTTAATTTACTAATAGAGATATAACTGCTTAAATTATATATTCTACTATACGTATTGCATAATGTTCTTTTTTTTTACATTTACGTTTACCATTAAATTTAAATGTAATAATTGCCGTAAAATCATAATTTTATCCCCAATAGAGGATTCTATTATAGTTTTATTTAATTTAATCCATATAACATTTTAATAGGTGAAAAAAAAATTAATAAAAATTATTAATAACACACTATTTTTACATGAATATCACATAATAACGAACATAAATTGTACAATAAAAATATATAACTCCTTAAATAAAATAATAAAAGATAATATAAAAAAATAATGATATTTAAATGATTAAAAAATTCCCTTTCATTGATAATTTGTTGTAATTAGATAAAAAAACAACACATTTATTGACTAATTAAATAAACGAATTATGCGTGTTACATCAAAAAGCACATATTCTTCAAAATATTATAAAACCTAACTGAAAATTCTAATTCCATACAATTTAACAATTAAAATATTGTTAAAATTAAGTACTAATGAGCATTAAGATTTAAGACTCTGAATAGGCTCAAATATTTCTCCAAATTTCCTTACAAATATGGTCCAAGAAATAAATATTATAAAGGACCATAAAGAAAAGATATAAGTGAAATATTAACAAAGGGGTCCATTATATAACTAAAAAAATTCTCATAATATTTCAAATAAAAAACATCTGTAATCATATATATTGGAATAAAAAATAAAGCATTGATAGCGCACATATATATTCATTTGTATAGTATAATATATAAATAAATATCATTTCACAGACATTAAAATAAATGGTGAACTATTTGTAATTTTTATAATTTTCCCTTACCATATTTTTTTAACATATTAACTGATAATGATAGTACATATAATGTGAATAAAACAAAAAAATATATAAATCTTTTTGATATAATATGTATTACATTTTAAACACAATTTAGTATAAATTAAACACTAATGCAGTTATGTAAAAATATTTTCTAACATAGAAATAGTTTACCCATAGTCACTGCTGTGTTAATTATAGTATTCATCAACTTTTTTTGCTTAGTAAGAAAGCAAAAACATTTTAATAATGCTTTAATTACATAATAACAATTAATTATTTTTTAACTTTTGTGTCTGTTTTTATTTTACCAAAAGCAATTAATAATATATTTTTTTTTATATAATATATTATTGTTATATATTATGTGTTTTTTTTCATTATTTTGACGCACATAAAAAATAAAAATATTATTATAGCATAGGTTATAATGGATAGAATTATATTCCATGATACATTAACTATACTTTTTACACAATTTTATATATAATTATATATAATATTTTTATAATAGATAATTTTTATATATATGCAAGAAACCCTTTTTTGTCATTTCTTACCTATATTATTTTTTGAATGTAATCACATGTACAGATCCCTAGTGTATATTAAATAAAATTGCTATTAAATTGTAGCATTTATACAATTATGCATTATAAAAAAATATTAACTTATAATATGTATATTGTATTATTTTATGCATTATATAGTAAAACTTATATGTGTAAAAGAATTAAATGATTCATCATATTTTGTTCTAATCCAAATTTAAAAAACAAATATTATAAATGACCACCCAGATAAATAATGAAATATGAACACAAAGGCTGTATCGAACAATAATAATCTCAATTTTTTAAATTCTTATTCTTTTATATTAACATTAACATTATGGATTAACTTTCTATAAAATATAGTGAACACAATTTAATGAGGTTTATTTATTCCCATGTTCAAATTAAGGAGAAAAAATATGCATTATATATTATTATACCCTATGGTTTTTTTTTTATTTTCATAATAATAAAATATAATTTATCATTTTTTGCATTTATCTGACACTAATAAGATGGCTGATAGCAATCAAGATGTAAGAATACATTATTATATTAATTAAATTATTTCTACAAATATTATTATTAAATTATTTATCTCTATGTGTATATTTAGAACCCTTTCGTAAAAATAGTGTTTGTTGTATCTATATAGCTTTTCAACTCTATTGATTTATAGTATGATTCTTTTCAGCAATATAGTAACAATCATGATGTGTATGAGCGGATTAAAAGTAATATTGGAGATGAATTTGGTTCATTTCCTGAAGAGGTTCTTCAAGGACGAACAGAAAATAAGGATAGTATTACCAAGGATTGCTTGAGATTAAGTAAATACCTAAGGAATTTCCATGATAATCAAGGTTGTAAAAACAAAAATTGTTGTCCATACATAAACTACGTGTTAAATAAAATGGTACACATGTATTATGATTCAAATAAATCTATTTTTGATATTTATAATAATTATATGAACCACGAGAATAATAGCATGATAAAGAATTTATGTTTAACGGAAATAAATTACATGAATCAGGAAAAATATAATAAAATTCATGAACTATATAATGCATACAAAAGTTGTAAGTATTATATTTCTAACAAGGATAAATTAACATCATGTAACCGTGCTAAATTTTGCGCTAATGCATATAATAAAATAATGACTAAATATACAAAAGGAAATGGTACCAAATTTTGCAAAAACTTAAAAGATCTTAAGGATTATCTTGAACAGAATGAACCCATATCATCAGGTGATTGCAATTATAGATTTTTAGCTTTACTTTCATACCCTTCTGAATGCAATGGACTACTCAATAAAGCAGAAAATCAAAATGCACCTATAGACCATACAAATGGAAGATTAGTCGTACAAGAAGATTTACAAAAAGGAGTTACAGTAGCAGTACCATTAGAGCAAAAAGAAGGAACACTTGGAGTAAGGTCACCTAGGGTAGATTCACTTGGGGTAGATGTACCTGGGATAGATGAACCTGGGGAAGATGCACATGGGGTAGGAGTACCTGGAGATGGAAGAGCCATGGAAGCATCAGACACATTAAAACATACACCATCTGAAGCTGAAGTTATCAATGCAAAAACTCCTAACGATAATACACCCATCCCTGTAGGAACAATTACATATACTTCTTTAGGATTGGTTTTACCTCTAGTTACTTTATATAGGGTAAAAAATAATTATTTAAAATATATTATCTTTATGTATGATTATTTATATTAAGTTGTGATGAAAAGCTATTAAAATGTAAATATTGTATTTTCAAATAAAAATACTCTTTCCATTATTAGTTTACACCTTTGGGTTCCTGGGTAAATACGAAATTACTAGGACGAAATAAAATCCTAAAAAATATAAAAAAAAATAATGAATATTTACTATTAAATAGTACAGAAAATCCGGATATACATTTAGACGATGCAATGTACCGCATAAAATATAATTCTGCAACAAAATATTAGTTTTTACCTAAGTCAAAGTGTTTTTTTACATTCAAAAAGACGATCATATTTTGAAAACGCAATTTAAAGTATAGATTAATTACAAAATATGTTATATAGAAAACTCCCTATGAAATACATCACATACTAATTAAAACATATCGAAATAAATATAATATTATATGTTATAATATTATGCAAAATTGAAACAAGCATCAATTAATATGACAAAAAAAAATATATATTCCTATTAAGGCACTAATACAAATATATCACATTAAAAATAACATCCATGTAATGTATTATTCATTATGAATAGTAAATATTTACTAGTAAATTAAATAATAAAAAGATAATTTATCCACATCACTATTAACACATAATAATAACAAGTGATGTTATGCCATAAGAATATACATCAATATTATATATACAAATATCAATGTCACCTAGAGAAAATTATATAAAAAATAATTATTATCTTCATATATAGGAAAATAACAGAAAAAAAAATAAAACAAAATAAATATATGTTATCATTATAAATAAATTTATAATAAATTTAGTTGCATTCATATATTTAATACGTCTAATTCTCAACTATGAAAAATTAAAAGTATAAAATAATTATCTAGCACACAATATTTTAGGAACAATTAAAATGACCAAACTTGTAAGAACACAATAATATATTAACATAAATAAAATTTACTATTTCTTTGTGGCTTCTTAAACCGATTAATAAAATAGTTTTTGGAGTAAAATTAAAAATAGGCTATTATTAAAAGTTATACTTAATAGAATAATAACAACTAAAAAATAAACATCATAAACTAAGGAAAAGCAATTATATTTCTACTAGTAAAAAATATACCATAATGTTAGTTATCTTAAGATAGATAAAATTTAAGAATTTCTTAAAATATCTTATCAAGGATTTTTAAAATGCATTATATTAGAATTTTAAAAAGGCTGTTTCCACTGTTATATAAAGAATCAAGTAACTTAAAAATACTTAATATACTTTAGAATACATATTTCTAAATTTAGTTCATTCTAAGCGAAATTAATTATATATTTAACTGTATTGAACATTTAATAATAAATAACTTATCATATATTTTTTTTTTTTCCTTATTTTACTTCTAAAAACATAAGAAATTGTAACATATGTTTATATAGAGAAAATTTTTAAAAATAACTTTGTGAACAATATTTATTCATTAATTTTTATTTTATATTTATAATTTAACGTAGGTAACTACAAAATCAATTGCATCATGTATATAGTCTTTTGACATTCACAGATAAATTAAAAAATTGGGAACCTGTAACTTAACATAGATCCCACTATAACAAATTTGTATTATATAAAAATAAAAATTTCTAATTATTTTATTTTTGGAGTTAATATAGTAATTAAGAATAAAATGAAATATTTTTTCCTATAATAAAACGTAGATAATTATTATCCTAGAATATATTTTAAAATAATTTATTTCCTTGTAATGTAGTTACCAAGTACACTTTTTGGAATGTAATTAAATACAAATGTTTTTACTTTTAAAAATTTGTTTTATAAACAAAAATGACGTAAATTTTAAATGATCTCTATAATTATTATTACGTGCAATAGGAATACAAATGTTATATTTCTTAGAAAACGCACATAGCAATATTCATACATTATTTTTCTTATATTATCAAGTATATCATGTATATATTTGTTAATAATACACTAAATAATTATAATATTAAATATATGTATATAATCAGGTTTATGTTAATGGAATTATTAATAATGTAATAAACAATCTGAATTAATACGCATATAGTTTTTTATTACATAAATATGTAATAAAGCACAGTATCCACATATTTTTAATGGATAAGAGAAATATAAACAAAATGATCAGAATTCAAAAATTCATAAAAAAAACATGGTATTTTTTTAATACATTTAAACATAATGCATCATTATATATATCATTTATGAAATTAAAATATATAAATATATTATTGAATTAATTCTTCTTTTTAGAAAAATATAGAAAAAAAATTTATTCTTTTATAATTACGAAGATAGTTCTTCAAATATTTTCCTATTATATAAGAATGTAATTATTTTATATATATTTTTGCTTAATATATAATACGAACAATTTTTAGCATTATTATTTTTTTGGTATTTAATTAATAATCATGAATATAAAAAATACAATATATATTTTTTGTCACCTAATTTCATATATAAAGTATAAGAAACATTTCTTTTTCTATATTTTTTAGTGTACATTCGGATATATCACCATTCTGCCACATTAAATTACACATAATTAAAACAAACAAAATTACACTTGAATTTAAACGAATTATAGTTTTATATAATAACGGGAATTTATATTTTTTTGTATAAAATAATAAAAAAATAATGTTTGTTCTTGATTTGTATTAAAAAAAAATTTTAAAAGATATATTTATTCAATAATATTACAAGAATTTATAAAATTATAATAGTAAAATACGATGAAAATATATCGCATAAACATCTACCCAGTATTATTACCCTCATAATACAAGCGTAAATATTAATTTTTATTTGATTTTGACATAGCTATATTGAAACAATAATTTTCTATGAAAAAAATTATTATATAAATATGTAGAGTATTAAAAATGAGAAGTTATTTTTTCTCATATTAAAAATAAATTATTATATTTCATTTTTAGTTAATAAATATGTGTAATATGTAAAAATAATAATTATAAAAAATCGTATTATATACTTTAATTTTTATTATTCAGTTATAGTGTACCTTATGAAAATTGCTTCATTTCTATAATGAAAAAATAATTTTACGATATAATGTTATAGGAAAAAAATATTATGAACATTTTATATTATAAATTATAATATTTGAGTGATATCCATTTTTTTATTTAAAATAGATATACCTAATACAAAGTTCACACTCGTGAATTATCTTATTGATTTTCGTCAACAAAAAGTAATTCAAGCAAATTCTCATTTTTTTAATTCGTTTAACAAAATAGATAATGTATAAGCCAAATATAGACTATTATGAAGGAGAAGATAAAGATCAAATTGTAAATATTCAGTTCTATTCTATTAAAAACCTTATTAATGCAACATATATTTGAATATTTAGCTGGATATATAAAAAAAAAATATATGAAACATTTATGATATATATATATATATATATGTTTCTTCTTTTAGAAAGATCTTTTGAAAAATGTAACATTATATAAATTATACAATACATTTGAACGCGAATTAAAAAATAATCCTGAAGTGGGAACATGTAATGAACGATGCGATGAAAAATTACGGGGAGAATCAAAAGAAGTTTTAAATCTTCTTAAACTATGTAAAGGTTTTTGCAATATTATTTCAAGAGTTATAAATAAGAATGGAATTTGTAGAGAATCATCTTGCCGTGGCTCATTTATTTATATGAACATTTGGTTACATGATCATGTAATTGAAACTTCAGCATCAGATCCTGAAATTAATAACTTTTACACTGTATTAGAATCTATTATGAAAACAGATGCGCCCAAACTATATAAATATAACATTACAAATTACAACAATTATAAAAATGTATTTAAGCATATGAAATATTTGAGTGAATTTTTAAACACATGTGACGATATACAAAAAGAAATTTCTACAAATATGAGCGAAAAGGATCAATTATATTGCACGTACATTAAAGAATTTTTTAAATATTATAACAACATAAAAGGAAGTTGTCCATCAGAGGGAAAAAAACCTATATATTGTAATGTAATTGATAAGTATAAACCAACATTAATTGATACTCATACCTTAGACAGCATATATAATAAATGCAATTTTGAAAAGATAACATGTGACGGAGATTCAGATGTAAAAGAATTATTCCCATGTCTAAGTATAAAAGAAAATTTATTTAAAAATGAATCACAGTCTGGTAATATAAGGAATGTAGTAAGCACGTTACATACGGCTATACTCCCATTTATTTCCATTTCTGGGATATCATTAATTTTTTATAAAGTTAATATGATTTATTTTTGAAAATATGAATAATATAGCATATGTTATTTATATTATTATTAGAGAATGCATTAATTTTACAATAAATAATAAATAACCTATCTTAATTTAATATTAGTTCACTCCATTAGGATCATATTTACGCACGAGAATGAGAAGGAATAAAAATATAAAAACGAACACTCATGAAGAAAAATATAATAATTTGGAAAACATTTCTACAATTCAGGAAAATAATACAGACAATTTAAGGTATAATATTATGTATCAATGAACTGGATATTTTTATTACAGTTTTTTAGCACATCCCTTCAAAAGAAATATTACTATAAATTGTATAAAAATTACATTTAGTAATAATTTAATAAGAAAATAATATATACAAATAATATTATGATAAAAAGTAAAACATAAGTTGAACATGTATAAAATAATAAGAATTTTATAATTAAATGAGCAGAGTAAGTCGAAATAGAGTTATGGAAAAAATATATAATATTAAGAAAAATATAAGAATCATATAATCGAGAGCCTTATCAATATACCATATTATTGTATGGATAATATATCCACATTATAAACGTGAATTTAACAATTATAAAAAGCAAAAGGCAATTTACATTTCCCATAATGCATAATTTTTAATATGATAATTTCTAATATAAGAAAAATGACAAGTGTACAACACATTTCTACCTTTATTGTATCCAAAGATTACCATTAAATTATATAAATATTATTCTTTACAAAAACATAATTAAAAAAATTAGAAATGCATAATACACATATTATAGTAAGATATGAAAAAAGTATTCAACTATATTCTATTATTTTTTCAAAATATTTTACTTATATAAAACTGTCTATTATTAATGCATAAAAATAAAATTCCAGAATCACCTAATAGTGTATATTATATATACTTCATAATATTTATATTGTGCTATATGCTTTATTAATCATCATAAAAATAAATAAATATTATAGATGTTTCTAAAATAGGAAATCATTCTTAATAGGTATTAAATAACATTTTTATATAGTATAAAACTCATATATTAATTTGTTATGCATTTTGTAATTTCATATGTAGCTCAGTTCTTTATATTAAAAATATATTATATTTCTTCTCCAACATTGCTATTAATGATATTCCAGATATCGCCCAGCAATGTGCCTTAATCCAAATGTACTCAATATTTCACATATTACATAAATGTTATATATATTTTATTAATTCATAATTTTATAGGTTTTTTCATATACTACGTTTTAATAATATATATTTATCAGTAATATATATTACCATAGGAACTATATATAAAATGGGTGCTTATATTAACTAAAGATAACATTAAAAAAACGACGAATACACATCAAATATTTTCAAGATATATGAAAATAAGTCGCTGTTATATATTAAAATATATAAAAAATAATCATTTCATTAATGTATTGAACAATGGAAATATTTTGAATATATATATTTTCATATTATCTTCAAGTATAATAAAGTATATATTTACATGTTCATAATGTATAAATATATTATAATTACAAGTAATAATATATATTTTCGCGCTATTAAAAAAATTAGATTCACTTAGTTATAAAAGAAATTTATTCACACAATCTTAATAATAATATATATAAACCATGGAATAATACATGTATTCACTAGGAATTACTACCATACGAATATATCATAGTCAACTGATATCTCATATAAGCAGATGGCATATAATTTGAATATTATTTTATTACAATTTCGTTATTTCCTGAATTTTTATTTGCTAAAAATTACTTAATAATTTCCATTTTTTGTTATTTTCCTCACTACCATAAATTTGAATAAATGTATAATTATGATTCATAGTCATTATGTACCCTTTTGATAAGAATCACATTTATTTTTATTTATTATAAATATATAAAAAAGCTTTCAACTCACATGGAAATGTGAAGGTATATATTTATTCAAATAAAAGAAAAAAAAATTCAAATTATCTAATAATTTATATCTTAGAAGTCTTACAATAAACAAAATTATCGAAATTTTTATATAATTCAGATATAACAAATGTATTGCTTAATATTCAAATCCAAATTATTAATAAAATAATTTTCATATTATCATTCATCTAATATTGCATTACATAATGTTTCGTAATTTTATATATGTAATGCATTTTATCAATCTTGTTAAACTTATCACATTTTAATGTGGTAAATCATATGATTCTTAATAATATGTCTTTTTTATGAAATGTTATAATATATACAAATATATTTTTTTATCTTCACGTATGATTATCATAAATTAAATTTATAATTTTTTTCTAAAATCACGAATTTCTATAAGAATATATTTTTTTATATATGCTAAATTACAGAATAAATATACAATGATATATAGCTATACAATTTGCATGCATTTATTTATTTTTTATTTTTTTTGTTATATTTCTTTATATTCACCTTTACACTTATTGTTATTTGAACTTTCGTTTTTATATAGAGGAAAAACATAAGAACAACAATTTTGCAATGATGGAAGAGTAAATATAAGAAATTGTATGCTGATGATATATTAAATAATAAAATACATTATATTCCTAAGAGACAATTATTAACATGCATATATAAAATATTAATTATCTAAAAATCATTTTAAAATAAAATAGAATGAAAATTTACACTGTATGTTTTTTAAATAATACAAAGTAAACTATATTACAAATTTGAAAAAAAAAATTTCTTAAGGATGACATTAATTTTTACATAACATCAAATTATATTGACGAATATTATAAAAAAACATGAAGAAGAAGTTAACTACCCTCTAGTACAATAAAAAATAGCATGTTTATCATATATATTATTAAACTAATTAGCATATTGCTATATATTAAGAACGTATATAGATATAATACCATTAACTCATATATATGCAGTTGAATCTTTTAAAATAACTAAAAATTATGTATATCAAAGCATTTTGATCATGTAGCTATTTATATTTCATAAATGGAATATATGATTTAGAATTGTATAATAATATTACATCATCTTAATCTTACTTGAGATAAGAATTTATTCCTATTTTTATTTTTTCTATGTATTATTCTCTTGTATATATATACATTCTTTTTTATTTTTCAATATGATTATGTACATATATTTTTCCTATAATAATAAAATTTTCATCATTAATGAACATGAAAATCCTTTAACATTTTACGTAACATTTGTGTAAGTGAATTATATTTCTCCTTTTATTCATTTATCACAAAAAGAAGAAAAGTACAAATATTACCATTTAAACCTGATGTATAATAATAGCATGAAAAATAATAAATTCATTTGAATCAATGTTAATTTTATGCTTTTAATAAATACACAATAGAAGGAATTATAATAATAAAAAATAATTATTATCAATGCGTTATATTTATTATGTACACAAAATTTAACAGAACTGGTGATAATGGAGTATTGAACATATATGTATTTATATAATATATAAGATAGTATGTATATAATAAAATGCTATTTTTGTGAACAATTTATGATATTTAATTACATAATTTACGTACTTTAAAAACACCTTCCTAATTATTTAACTCAGAATTTATTTATTTTCTAATAATTTAATAGTAAATAAATTATTCCTTCAAAAATACCATGATTATAAAAGTAATATAGATTTTACACTGAATTATTATGTTTTGTCCTGTGAAATACTTATCCCTTATATACATATAAATTGTAAACTCAATTTTATATAAAAAAGTCAATCTATATATGAAATAAATATTAACATAATAATACTTACTATAAAGCGAGAACAAAAAGCAATTAAATATTTTACATAAATATTTTTCTTCACATATATATTCTAATACTTATCGGAAGTATTATTTTATAGTCATTATATCTGAATAATACTGAGCAGATATAATTTAAAATTATATAATATTCCAAAAAAAATATAGCTAAAAATAAACATTAATTCACCAAAAAATACAACACAAGTTTGAAAATAAAAAAATTCATCATATTTAGAAAATAAATATTTTTAAATTAAACTTTATTATATTTGCTGAAACTATAACATTAATTGAAATAACAGGAAATTTTAATGACGAGATAAGAGGGAGAAGAATGCATTACCATATAAATTTATAAGATATGCACAAAAATTAATATACAATATAATCATATTAATGATAATTTATTATAATTCATAATTTTTATAATAATTTCGTATATATATGATATTAACATATAATTTTTTCTTAATATATAACTACTTTACTAATATATTTATTCTATTTATTGTTAAAAAAATTTAAATTATCATGAGATTATTTTTCCATGAAAAATATATCATTTATAAACTAATAAAGTGTGAAATATGCTAAGCATTCTCTACATTGACATAATTATATGTTCGAAATGTAACATAAGAAAGATAACATTAATAAGTAATAACAGAGCTATGCTAATAAAAAATATTTAAACGGATTTTAAATAAATAATTATTTATTACCATACACATTTCCTCATTATATTGTTACTTATAAATCACATATTCACATTGATGAATAATGTTTCGTATATAAAACATTAATATTAGTTTTTTTTTCAAATTAATATTTATTTTGTGATGAAATTATTAAGATAATTTAATATATTCATTTACCTTTACTGTAGTTTTGATTACATAATAATATATAGCTCTATCTATACTTAAATATAGTCTCTATATATGAATAAATATAAAAAATTTATAAATAGTATAATTTAAATTATATTTATAATAAATTGTAATATTCTATTAAATAATAAATTACATATTAATTAATTTTTATATTCCATTTAATACTTTTTTTAAACAAAATGGCAATTCCTGATACGAAACCAAGGGTAATTTCCATTCTGGAATCACAATATATATAATATGCATTTAATTAAATGATATATGCACATTAGATAGAAATAAAAATTACATCATAATGTTCTTTTTTACTGAAAATATATTTATATTTATCCTTTAACCTTTAGTATGTTGCATATAGTAATTATGATGAGATAATACAGCAATATAAGAAATATGAAAATCTTAAAGAAGATAATGAATCTAAAGAAGATTTTAATAAAAACATTGAAAATATAAATACTAAACGAAAAAATCTGAATGTCAGCGATAATATTTTTATCAAACTGCATAAAATTTTAAGAAACAGTCACGTTTTTTTTGAGGGTAAGATTATCGATAATTATTGTATTTATGTTAATTACTTGTTAAATAAAGAAGTCAGAGATTTGTTTCCACTCGTAAATGAATCAAATTTTCATATTTTCCATACATTTGCAAAGAATTTCAATGACAACAAATATGGTTCTAATAATGATAATGCATGTCTGAAGTATATAAAATACCAAAAATATGATGTAAGTAATAAAATGGAAATTTTAATTTATTTGTATGATAGGTACAATGTTCTTAAATCATACAAAGGATCGGAGCACCCTGATTTTTGCAGTCTATTGAGTTTAATGGGTAAGCTATATACGAGTGCTGTTGATAATCATAAAGATGATGAGAATTTTTTTAATAAATTAAAAGAATTTAAACTTTCAATTGAACAAAATGAATGGGCATCTAATAGGCAATGTCCAGTGAAAAATTATATAAAATTACCAGAACCAGAACCTTCAAAACCGAGCGAAGATCCCGATACATCGAAACAAGCAAGAGCTTTATCACAAGAATCAGAATCACATGGCTCATCAAGAGGACAGAACACATTACGATTAGAAGATGTCTCAGAAAAAAAAGCTACACAAGATTTACTGAAACCACCAGAGACAGTAGATGTATCAGAACCAAGTGAATTCTTAGAATCAAATGGTGAACAAGAAACAAGACACTTACCAGGATCAAAATATTCATTAAGACGAAGCATATCCGGATTACCAGAAAATTCCCCCCATTATGAGTTATTTAAAACACAAGAACGATCAGCAATGACATCAAACGAACAAACGCATATTTCATCTGGCTATGGCAAAGCTGATACAGATGTAATGATGGGTGCTGTACAAGACAGAATTACTGAAGTAGATCCCAATACACAAACGATACCAAAAGATGGGTTATTAAATAAAATGCAATATTTTTTTTCTGAAACTATAGGACAGGTTGAACCAGCACCAATTCTTGGTGTATCTGGTGGAATGGGTGCCTTATTTTTACTTTTTAGGGTATTCAAAGTTTTAAAAAAATACTCATGTTTATAATACATTTAAATAAAATTTACCATTATCACAAAATTACGTTAAAAATACACTAAATATTCTTCTTAATATTAGTATACTCCCGTTGGAACCTTTTTTGGAGGAAGAAGAGGACGGAACCATCGAATCCCCAGTGGTTTCCCTGGAGCGTACCCAGGTTTTTCAGAATATTATGATGGTAATTTAGGAAACATGCCTATTAATGTATCTTACCAGCCTTAATAGAATTACCACATTATTACTTGAAATAATATTACTTTATTTAGAATATGTCCACATAAATAACAAACACATTTATGTACTTAAATATATCTAAAAATATCAAATATCGCTATGATGTTAACATAATTTAAAAATAAAATCCAAATATTACATAGATCTTTACATAACATTTATTCAAACATATCCTGTACATAGTCATACCATTACAAAAAAATTTTAAAACAAAAATTAAATAGAAGAAAAAATTTAATTGGTAAATATGCGTGTATTTTCTGCAAATGATACTTACAAGCAGTTAATAATTTGCACTATATACAATATATTGCCTAATTATTACCAAAAAAAAAATTTTAAGCAAACATTCATATACTTTTAATAATTATATGTACTAATATTTTGTAATATTCTTATATAATAATTAGTATATTTCCTTATAATGATCAAATCATGGATAACGAGTAAGAAAAGAAATATATATGGAAGAAATAATAATAACAAGGTTTAATAAGATATAGTTGAGTTAAAAAAATGTAAGAATTATATTTAACAGCTTATGAAAAAAAATATTCCTACATATATCAACCTTGAAAATGATTATTCATTGCTAAAACAATATAAAGAAAGGAGCATGCGCATGTTTTCCTAAATTATTGCGCTCTTTTAGCATTAAAACATTTATTTATATTATATTTCTTTATTTTATATAACTAATATATATATCTCTTTATTATAATTCTATTAAATATACATCATTATCATCGTAACTGATTATATATAGTTTATGAATATATATCATTAATATCATCCAATAATTATATTGAAACTAAATTTTTTTTACACTGTTATTGATTACAAATTATTTACATTTATATATTTCCTTTCGTCAATATTAACATGTATTATAAAAAAGATAATATAAAATATAAGAGTATATAATCCTTAATTACATATGCAAATATTTTATTAATGTTGATTATAATACCAACTTATTTTTTACCATGATTAACTAAAAATTAGAAAGAAACAAACAGTAAAAAGGAGAGATCGCTATATTATTATTGCTCATTATTTAAATTGTTATTCTATTTAAATTATATTAATCGCTATAATATATTAACTTTTTACCTATAAGGTAATATTGAATTCATGCTCCATGAATTCATACAAAAATGCTTATCACAAGGCTTATTTCTTATGTACAATATATATTAAAATATCCTTAAAAAAAATTATTAAAAAGCAAATATCTCGGTTATAATTAGTATAATTCTTTTCAATATAATAAAAGAAAATTAAGGTGCCCTATTATTCTGATTTATATTTTATATAAGTATTGTAAGTTAAAGAGCAAAATAAGAGTAAAAAAAGTATATCATTATAATTCCTACGTAAATAACAATTGCATAATTCTAAAACAAACGGGAAATAGTTTTACGATTTTACATATGTATCATTTTTCATATATTTTTCAATATATATATATTAAGTAAAAAATTCGAATATATATTCATGTATTCCTTTAAATGCAATGCAAATAATTATTCTATTATTTCATATTTTATTTTTACCATAAGAAATAATGTTATAATAATATTTTATATGAAATAAATATTAATATATATATAAATTAAGAGTTATGAATGAACTATATTACATGATTAAAAGGTTCACTTTGAACAAACATAAAATCAATGAATTCTATTAATTTAAAAAATTTCCCCAAAATTAACAACTAGAATGAAAGAAATAATTGTATATTTATATTATTATGGTTATTATTTAATTAGGAAGGTTTATTTTTTTATATACATTGATTTAAGAAAAAATTAATTCTTCACAAAATTTAATTTTAATATTCTGCGTATAATTTTAATTATTCCTTTTCTTATTTTTAATAATTTGCCTCATGATTTTCTTATAAATTTAAATTTTTTATATTCAAAAAAGTTCAACGAATACGGATGATATGAATAGTAAATATTGTAATGTTTATCTTTAAGGAAATATATCAATATAATAATGAGAATATGTGTATTATAAATGCATGTCCTAATAAGGGATAAAATGGAGAGATACATAGGTAACAGGGTTATTATTTGAAATTTTTTTCTGACTAATTTTTATATTATTAGTAGTAAGTATTAAAAGGAACTTTTGTATCTTAGTGAATTATATATATAACTCAGCTATTATTTTTATTATATTAATTTACAACTAATTTCCCCCCCTATTTTTTTATACATGAACATTTATAATTATGAATGTAAGTTATTTTAATATTTTATAATATTATCAATTATTTACAGATATATATATATTAAAAAAAACCTTTATATCATTTCCATGAATAATATATAAAATGGAAGAATTAATAATATCCCCATATAATAGAAATTATTGTTTAAAAGTATTTATGCATTCAATTATTACAATACATTACACTTTTGCTACTATATATAATATTTAACCTTAATTTTTATCGATAAAATTAATTTGTTCTTAATGTCCATAGTAATAAATATTAAAATGTTTTAAATACACACTATTTCAAATGTTAAACTACAAATGATGGTACAAAGAGCATAGAGAGAATAGAGGAATCATCAATAATTTTTGTATGCATATCAGGGATGATTACCTACGTATTAATACAGAGCCATATAATAGTTAAATGATTATGTATTATCAAATTAAATAAAAGAACAATTGTATATGTACATAACAATGAGTTATTCTTATTATTTTTCTGAACATAATTAAATATTCTAAGAATAGCAGTACCTATATACATTTATCAAGAAGAATAATTTTAATATTAACTTATTTAATTGATATAAATAATATTATGTAATTATATAATTTTTAATGTTTAAATTTTTTCATATAAAGAATAAAAAATTTATCATTAAATAATAATATATTCTACTACTCTTATATTTATAGCTCTATAAACGCATGCAAAATAATAGATACATTTAAAAAAAAAAATACTTAACAATATTTAAAATAATAATGATAATTAAAAAAAAAAGATATAACATATAAAATAATATATATGTATTTATATATATGAATTTTCAACAAAATGACGGTCATTCGATATTTTTTCTAACATTGTAAGAGTTATGATTGTTTTTTTCATATATATTGATTCTAAATTAATTATAAAGTAAACATTTTATTAATTATTATTATTTGTTATGGTGAATTATATTTCTTTATGCATGTAATTTCTTTTACATTAATGTTTTCATTGTATCTAAAAAATGTATTCTTATTATTTTTTTTAACTTATTGTTATATATATGAAAATTAATATATTTTTTTTAATAATTATAGATATTGAAATGTTCTAATTTACATAATAATGGATAGTCATTTAACAGTATAGTTCATTTGTATTGTCTGTTATACTCATTAATTAGGCTAGTGAATTCCTTATATTTTATATTAAATATAGCTGTATTGTAAATATTTGTCTCTATATGGTATATACTATTTTTATATTATTTTATCACAGAAAGAGGATTTAAAAGGTTTACCATCAAATTTTCATTATTATTATTTTGATAATGAACATCGTGATTGTCATAGTCTTGAATTTCATTCTAACATAAAAGGTGAATTTCAAGGATATTATAATCTTAATCGTGTTTTTGACAAAATCATAAAAGCTCTTTGTTTTATATATAATAGAAAAAAGGATACGGAAGAAAAATTTGAAAGGGAACTTTGTTCATATTTATATTATTGGCTAGGAGATAAGATATATGCTAATATAAGTGATACAAAAGTGTTTACAAAAATTATTAAAACGATTTATCAGGAAATAAATAGTACAGATTTACCTTGGATATGCAATCCAATTTATGAAGAAATTGATCAAAAAACTTTTAATAATAATAAGTTGTTGTTTGATTATTCTAAAGATCGTGAAAATATCAGGCTGAGTACTGTCAATGCTCTTACGACATGTGACGAACATTACAAAAAAGCCATAGAAAAATACAGGGATGCATATATAGATGCATATTCAAATTGTAATGGAACAGGAAAAAGGAAGTATGATTGTGATGGTTTTAGAGAACTATTCGAAAAGGAACCACGCATTGAATTATCTTCTTTTTATTGTAAAGATTATAAAGCACATACATCTTCTACACGAGGCAATGAAGATCGTGGTCAAAATGGACATTCATTAAGTGGAATTGAGAGTCAAAATATGATTTCGCTTTCTGCTCTTCATCCTGCTACAGATAGAAATCTTCCACCTCAATATCGTACTTCTGCATATCTGACACCTGGTTCAGAAACAATACATGAACAAGATGGCGGTCACATCCATCCTGTTATAGAAACTGCTGAAGGTGGATCTTCAAAAACTATTGCGGGCTCAATTGTTCCAGTATTAGGAGTTTCTTCATTTTCTCTACTATTATATAAAGTAATTTAAAATATAATAGATATTCATACATTTATAATTTACGTATGCTTCCTATTTTTCAAATAGAAAAACATTTAAAAAGAAACTATTTTACGTACCTTTTACATATGACTATTATTCTTTAGGTTACGCCCCTTGGATCATATATAAACAGATTACTAGGAAGAAACAGAAATATGTATAATCAAATAGAATATATGGATTCATTCAACCCATATAGTGAACGAATGGATCCTGTGGATAGAAGAATGAACATATCGTATCATAGAATATGAAATACCTGATTTTTTAGACAGATATAGTGTTAATACTACTATTATCATTATCAATATTAATTAATCAATAAGATAATTCCTCTTAACTATTTATGTTAAGACATAAAATGTATGTTGTTTCAAAATATTAAAGAAAAATATATAAAAACAATAGAGGATAATTAAATTAAGATAATTGCGATAGAATTTTTCATAAAAAGGTGTAAAAAATCATATTAACATTTTGCTATTATATTTATTAATTAATATATTTCTTGTTAACCATTTCAATACGTGCTTAATAATAAAGGTTTCGCCTTTTATAAATAAGTCGCTATATTTTCAACAACTAAGTGTCAACCTCTTAATCTAAAAATTAATACTAATTCATTATTTAGTATAAGGTATTGTGAAATATAATATAATGTAATATATTGAAATGTTATATTCCTCTTATCTTAAATTGATATGGTCACATTAATTTTTTTTTTTAAGGTGCGAAATATAGGTGACAATATTTCAAACCTTTCATTTATAATTACCATAATATGATAAAAATATATATTTTAAAGTTCCTTTTCGTTCTAATAAATTAATTTCGTATTATATACTAAGAAACATATTATTTTCTTTTTTTATATCATTAACAAAATAAATAATTATAACATTATATTTAGATAAAATATTATTTCTAGAAGATGCATACCATAAAGTTTAGATATATTAAAAAAATATATATATATACCTTATTTTAATAATAAACATTATATCCTTATAATTTAATAAAACATATTCACCGGACAGGTTAAATATCATAATCAATAATAAAATAGATATTAACAAATATATTTAATACACTCTCATAAAAACTATCAGCCTAATAATAATTCCAATAACAAAAAATTTTCATTCTATAGCTAAAAGGAAAATATATTTTTTTTATATAGATGATTTAATTAAATTTTATTACCTTAATTTTTCATATTTTACATATGAACAAAAAATATCTCTTATTTTTATATACTTACAAAATTAATTTTATATTTTTTATCTATTACTATTGGAATATATATAATTTTAAAATATCATAATGCTATGCTTTATTTATATTAATATAAATGTTTTTTTTATGTTCAACAACATATTTGTGCTATATTATAACCTCAGGAATAATTATTGTAAAGGTAAAAAGTTTTAATTTTTTTTTTTTTGCAAAACTGATATAATATTTTTTTATCATGTGTTCAATTAATACATATAAATTTTAATGAATAAAATAAAATAATTTCATTCTTAAACATTATTGTGATTTACATTTTATATATATAACAAATTCCAACATGCGCCCCTTAAGCTATAATAATACATTAAATAAGCAAAATGATATACACAATTAGTTCCCATAAAACAGATAACATATTTTATATATTCTTAAAATATATGTAATACCATATACTCTAAAATTAAATAAGTTCAGTAAAGCATGCATAACTTGAACTTATATTATATTAAGTTAACTCCATAATTGTAAAACGATACTATTATCAATTTTATGATTAATTTATATATTTTCGTTAGGGTTGTAAAATTTATCATAATTATTATTATATAATAAATTGAATATATACATTTAATATGTCATTATTATTCTTTCATAATTTTATATATAATTAGGTTGATTAATATATTTTTATAAATGATACATGTTAAAAAAACTACATTGATTTATATACTTACGTAAAAATAAATTCCAACATAAGTATAATAATTATAAATTATTTAATTCACTTACGTTATGAGCTTTATTCTTCATGAGTATCATTAATATGTATAAATAACTACAGGATATACAGCATAGTGCATCTATATTATAAACATAACGGCATAATATATATATTAGAACAGATTATTTATACATATTTAAAATAGTAAAAACAGAATTTCTAGTTCAGTCATGCTACTTTTAACAAGGTGAGCAAAAGAATTGTTAATTTATTTTTCACTATTTTCAACATAAACGTGCAGTCATATTAAGAAGAATTATTACAAAAAAAAGAAATAATTAAAAGAAAAATCTAAAATTAAAAATAAATAAGCTATATATTCCTTAACCATATGAATTTATAGAATAAAAAATTTTATTTTTTATTAATACAATATTTTTTTTAATTAAATTTATAATATTCTGTGAACGTACAGAGATGATTAAATTAAATATATAGATACATACAATTATATGATAACTATTACCATAAATTTTATTTTTATATAGATTCCTTTTAGTAATTATCGTTCTTTTAATATTAATAAATATAATTTTACATCATTAAGCATAATTATACTCAGATACAAAAACAAATAAACATAGGTAAAATACATTCATCAACAGTGTACCACAAAATATACTTTTAATAAAATTTGTAATATATTAAATATAAAAGCTGTACTATATACAATTATTCTTAAATAGATATATACTATATATAAAATTATAATTTATTTTCTACATTCCTTGAATTCCTTTTTTAATATATTCAATATAAAATATATTTCATCCTTTTTTCTTATTATAAATTTGCTAAATTTTATTAAAATATTCTAATTTAATGTATTTTTTTTAATACTTTATTTTTTTACCTTTTAATTATTATTTTTACAAAAGTTAATTTATAACTTATTAAATGATAAAAAAAAGGAAAAATAAACAATTGTCTAAATAATGATTAAATATTATACCACATTTTACTTTATCATATACATAAAATCAATGGAAACATTTATTATTTAAATAAGTAAATTTTTTTTATAATATAACATTTTGCCTTGTATCCTTTATTAGCACCAATTATATAATTCAAATTTATATAAGGATTCTCATAAAAATAAATATATTAGTTACTTTATGTGCTTGAATTTGTAAAAATTTATTCTTTTATAATAACTGATAGAGAGTTTACATTTGATCAATTTATGTATGTTTTAATGTAGATAAAAGCACTCATTTATATATAAACTTTTTAAATTATTGGATTATACATATGGATATGTTTTCTTATAATAGGAATTATATTTTTTTCATTTACATAGGAAATATTGAGAAAAATGAGTTGCCTACCAGAAATAAAGGAAGATAGTGTATATTTTAACATTTATTTAGCAAATAAATATATATTTTTCTTGTGTTTTGAATGTAATGTATATACAAATATAATTAAATTTTTATTTAAATATATTCTTAAATGCGAATAAATTATTACTTACCCTTCAATTTTTAGTATAATTTTTTCGAAGGTATTGATAATTATAGAAATTATGAAGAGGAAATTAAAACTACTGCCACGGCTAATATAACGCAATGTTGTACTTCTTTTACGAGTGGATGGAATAAATTATTAGATACTGAAATGAAAAAAAATATATGTGAAAATTTTTTTAAACTATATAAAAAATTAACTAAAGTGAATGTATTTGATGTAAAGGATTGGGGATTTTTAAACTACTGGTTAAATTTTAAAATAGGTCAATTTAATAATAATAATATCTGTGTCAAAGAATTTTACAATCATATGGAAAGTCAATGTGTTGATATTATTGAAAGTCTTCTTTATAAGGATCTAATATATAATATTAAGGAAGAGGACTTGAAAAAAATGAACCTTTTATATGGTTTACATGAGAACTATAGAACAGTTAATAATATTATAAGTAATAACCAACAGGATAAGCTGGATTTACTATTAGAAACCTCAACGAAATGTTGTAGTGATTATATATACGCTAATTACTTATGTAATGATAAAGAAAATAAATTTTGCACAGAACTAAAAAACTTTAAAACAACATATGAAAAACTTTATAATCAATTAGGTGAAAAAAGTCCTGAATATTCAAATAATTTTATACAATTGACACAATGCGATAATAATACAGTGTCAACAGCAGTTATAGGAACAACGGTTGGATTAGTTCCCTTATTGGTTGCGTTATATAAGGTTAAATAATTAAATGTTAAACTCTAAATATAATCTAGATAGCACAACATTTATTTATATCATTATATATTATTATTGAGCACTATAAAATAATATGCTTATATACATATTTTTTTTTCTAAAAGTTTACCCCACTTAGACAATTGATTATTTCAAATAAAGGAAAATTAACACAAGAGTATAGAAATAACGATGACGAAATGAGAAATATAATGTTAATGGATCAGCAAAGTGAACAGACAAGTTCTCATCAAGGGACATATAATATTAAATATCATTCTGTATGAAATGCATATTGTCATAGAATGAATAATGATGCATTTCGTAGCCAGTTTTAATGAAACATGGCTTAAATTAAAATATAATATTATTCATAAATATAGAGGAAATAAACAGATAGTATTTATATAAAATAAGTATATAACATACATATCCTTATTTACTGATCAAAGAATTATATAAATGTGTAAAAAATATATTTTCATAAGAAAATAATGATATAACATATAAGGATACTGATAATTTTCTTATGATGAAATCAAATCAGTATGATGAAGACATATTAATTTATATGAAACTGGATAAATACACGTAAAATAAATGTTATAAAATATAATGAAATTATATTTAATTTTTTGATATTCTAATAAATAAGTTTTCATAAGCTACACCAATTTTCTTCTAAGCATAAAATGATTCTACATGCATAATATTGTTATACATATTATAGAACTTTTAATACTATTGTTTTGTTTTAGTTTATTTGTTTTCACATTTTCCTTATTATATTCATTAGATTCGTTTTTCTATTATTACCATAATATGTGAGAATGAATATCGATTAAAAATCCAATATGTCCTATTATAACTTTTATTAAATTAGAAATATTCTCATATGCTTCTATTTTTACGGAAATAATTAATTTTTAATTTTTTTTTATACATAATGTTATTACTTATTATTATAAACAAAAGGATAAACATAATAAAATAAATTTAACTTCGTTATATTTATTGAATTATTTATTAGCTTATGTTGATTTTAGTACTATGATTTATTCCAATAACATGGTAATGGTTATATAACTATTTATATATTATATCAAACTGACAAATATTTGTTTAATTGAAAAGTTATCTAAAAATTGTATTATAATTCTTTATAAGATTATGCATATTCATCTCCCTGATATGTTAATAAAAAAGAATGAAAAAAATAAACTTGTATAAATGTTTGTGTAATAATTGTCAACAGATCTAAAATGCTAAACAAAAAATTTTAACGTTTTTTTAAATTAGAAAACGAATTTAAATTAATCATAACGAAACGCTAAATATAAAGGAATTCTATTATAATACACGTATAAGCAATCATGCTTTATATGAAATTTTTGTTAATTACATAAGTAAAATAATATTAATATCTCAAAGTTTAAAAGTAAATCTAAATAAATACATTTTTTTAATAAATAAATACTCTTTATATTTTCATACAAAAATCAAATATAAGAAAAAAAATTATATTAATTCAAAAGCATAAATATGCTATATAAATAAATCTAATATTAAGGATGACACTAAATAAATTGCACAAATTATGAAGATAATAAATTTGAATTATTATTCACATAAGTATTATGGATTTATTTTTCATAATATAATAAAGTAAATTATGTATTGAAGTTACGAAAATATCGAACATATGTGCTGCTTACATTTATCGCATATAAATAACTATATTAAAAAAATAAATTAAACTATAACACATATTTATATAGGAATATATACTTTTACGCCCATTTTATTTTTACCTGCTTTTAATCCTTCATTTTTTATAGTATTTATTAAGGTATATATCCATACTCAAAACATCATAATACCTGATGCAAAAATTAATGCGTTATATATATTTACTAAGTTAGGAATTAATTTGTCATCAAAATATGTTAAAATTTTCAATTTATCCCTATAATTTAGATCACCATTCACATTAATCCAGTACATAATTATCAATTTAATCTTTTATATACATGATATTATTGGGGAAATATTTAATAGATAAAAAAAATTATGAAAACACCATTTATAGGTTTATTTATTAAAAGAATTATAAAATATATTTACTTATGTAATGTTAAAAATAAGAATGCTAAAAAATGCAGACATATCAATAATTAAATTCAGAAATATGACATAAAACACATTTATTATAATACAGCAACAGAAATCTTCATTTTTAAGCAATAATCAATGTTAAATTATAGTCATAAACGCTAATTAACACAAATATCATCATATATATATGTTTTATATTAATTCATTACTATTAGGACACTCAGTTAAATATGAATATATCCATTAGTAAGTAAACATTTATATTTCCATTGTTACAATAATAAAATATTTCTTCTTATATACATAAACTATATTATCATAAAAATTTACATAATTCTCAAGAACTAATTATATTATATATATTTCAATTTCATTAATCCTTATGTTAAACGAATAACAAAAAATACAAATAAAAATGATGAAATTTATGGTACAGATAAGTATATAACCTTTTATAATTTTTTATCTATCACCAATATTGTAAGGAGTTAAAAAACATAAGGTAAAAGTGATCTTAAATATAAAAATATTATAACACAAATATTGTGTGTATTAATTTATTTAAAAAATATCTTTACAAAATCGATAATATTCTTTTATATTCATTTTATCTTTCCCTACTTTTATTTTCTTGTATTTCATAATTTTTATAATTATATACATAGAAACTAATATAACAATAATAAACATAATAAACATATATATATAATTAACATATTCAGAGATTATAAATAATTTTTTATAATCATGAAACCTTGCTTTATTACAAGAACTCAGACTACCGCTAGCATATTCCTCATTGGTATGAAAGCAAAAATCTATTATTCCTCTTCCTAATTCATCATGTCCAAATAATATAAGGAAAACTAATCCAAAAAGTGGAAGTAGAGCAAATGAAATGAGAGGAATACCGTATTTTTTTAGTATTTCTTTTTTGTAAGATTGTCTATCATTCTTCATAATTTCTGCAAGTTCATATATATTATCAAGTTTTTTAAATATTTTATCTTCAAAATAACAATCCAGATTCCCTAAACTTTTTTTTTTAGTGTGTTTGTTATTATATTGTTTTTTATGCACTGCCAAATTACATGATCCACTTTTATTTGGCGTTCTATAGGTTGAAGTACGATATGCTTCATTTTTTTTCATATTATATTTTACATCCTGTGGTAATTCTCTAATTCTTGTATTATCTAATTCCTCCTTAATATCATTTTTTGCCAATAATCGATGAGTTTTCATTACTAATGTTTCATCATATTTATATGTCTTATTCAAAATTATATTATACAAATACTAAAAAGACATAAGAAATTCATCATTTAAGAATATTAATTACTTTATGCTATAAAATATTATGTTATAAATGTATTAATAAACAAAAAGCACGTAAAAACACTTATATATATTATTATACCAAATTGTTGCAGAAATTGCATATCCATGATAAAAGCATAAACGCAAAAATTTTAAAGAAAATGATAATTCCCATTCTCTTCCTCATAAGAAGGTCCTTCAGCAAAAACATTTTTTATCCAAAGAAAAAATATAATTTTTTTTTTATTACGTAAATATGTTCAATGCAAGAATTTATTTATTAGAAACTACAAATAATTAAAAATTTAATCATAGCCAAAATAAATTTAATCCTTAGAATATTCATATTATAATTATAATAGTAGCATAAAAAGAAGTATGTATAAAATTGGCATATTCTATTTTTAAAGGATAATATTAATTAATGAGAATAATTGCATTACATTAATATGAAAAAAAATATATAATTTAGTATTATAATGATAAAACAAAATATATATTCATAATTTTTTTATTCATTTTAGATTATAGCATATTTTTCATAATATTAATATAACTGGTTCATTAAAAATAATTACGGTATAATATGTAGATAATCTGTTAATCTCTATAAGTATAGAAAATTTTCTAATTTTTTATTATTCTAAATTAATATTCTACTTTATAGTAGAATATTTAGTGCATATTATTCTTAAAAACGCTTTGATTATTATAAATATGGTAATGATATTTGAAAGTTCTAATTATATTGGTTCATTATATAGGATAAGAACATAACTACCACAGGCGTATGATATATTAATAGAATATAATATATTCTTAGAGAAAAATCTAAGACCTACCTCTTATTTTATGTATATACCTATTTTAAGGCATGAATATTATTACTTATACAACATTGCTATGGTTTTTCATAGAATATTATTCTGTAATTCTTAAGGGTTATGTTTAATGCATTCTATATAATCTTATGCAATTATATCACATGTTGTTAATTTTTTTTTCAAAATAGTTACATTTGTATACTATGGTTATGTAAAATGAGCATTAATATAATATCAATAACTTCTCTTAACTTTAAAAAAAAAAAAAAGAAATTATATAATAGGCCTAACTATTTTATGAATATTAAAAATTGCATACATAATATGATATAAAACATGACAAAAATATCCATGAAATTAATACCTATTATTTATTTTCCTTTCCTATAAATTATTATAAATAGAAAATATAATACACTTAGCTTCCTTATCAACGCAATTGTGAAAACATATTTTAAAAGCATACTTTTTTATTTATTATTTAAGTTAAAATTACATTTTCTGGTAATTAATATGAATAAAAATATTATTTTGAATAAAAATTTTTTTTGCCATATTCCTTCAGACAGCTATAAGTTAAGCTCATTCATATGCCTATTTAAAACATCATTTCAGTGATATTAAAATGAAAAAAAATTTCGGGTAAATAATAATTATCATTAAATAAAAAAAAAAAAAAAATTAAAAACTGGAAAAATATGTGTAATATACATATAATTTTGGTAATAAACAATATATAATATAAAATTTAAGATAATTATATATTTATTTATTATTATGCACAAGTTCTCATATAATATGTAATTGCTTATTCAAACATTTGACCCTTTACTTATTAATCTTGTCATTTTTTTATCGCAAAAAATTAATATAAATATTTGTAAGTTAATTAAAAAAAAAAATTTTGTTACAAAATTATTAATACAAAAATAAATAAAATGTTTAAAAAAATAATATTAATGTGCTATGTATTTATTAGTATGCGCTTTTAAGAAATATTTAATTTTTTTTTAGAATTTTATCCTTTGTTAAAAAAATATATATTTACTATTGATAAATAATTTTAAAGAAGCAATTTATAAAATTAATGTATTTAATTATTTTTATTAGAAAAAATCTGTATCGCGATGAAAAAAAGTGCCTATTTGTGTATATATACTTATTAAGCTTGTATATTTTTTCTTAATTTTTCGTAAAGTAAAATTTGTAAAAATATATATAGCAAATAATAAATTGTTCTAGATTGGTATGAATATAAATGATATATTTTTTTGTTCAATTAATATTTTGGTACAAATTGGCGTCCTCTAAATATATACATTAATTACTACTATATGATATTACTATGGTGCTAAGACATTTATATATTTATTATAAAATATATTTTTTGGTTTATGACCTTTTAGTGAGTATCTATTTAATGCAAGTTTCATATTGTAAAATTCTTACATATTATCTAAGCCTAATTATAAGTTTCACTTCCATAGGTTTTAGCATAATTTTATTTATAAGCCCAATAGGTTCATATTAACATTAGTGTAATATAACGTTACATGTGAATTTTATTTTTATCATTTACTCTTTATAAATATATTAGAATTTAATTTTAATAATATTTTTAAAGTGAAGGAGAAGTAAATCTAAGAAAAATCATATCCATTTTTTTTCGCATTCAACAGATAGCAATTCTATTAATAAGTAAGTATATAAATTGTTTCACTAAATTTCGTAAATATTTTCATGCGTATTTTTAATAAATTAAAATGAGAACAAAGCTCACATATCGGTAATATAAATGAGTTCAAAGAATTTAATAATCTTCAAAAGTGATAACAAATCTATAATACATTTTAATTTATGTTCGGAAAAAGGAACATTTGCTAAGCAACTTAAATTAATACCAACACATGAAGAAATTATCTATCAAAGTCTATGCTACAGAGAATGAGTTAAAGATAGGCATATAGGAAATTCCAGATTATCCAAACTATTTGGAAGGAAATTTTAACAGAAATCGGAATGATGTTTGGCAGATGAAAATTTTTGTGCAAAAAGTTATAAAAAAATTAATTTCCGAAATTTCTAAAACATTAACTCTATATAAAATAATTATACCCAAAACAAAAATGGATTTAATCAAATTAAAGTTTATCTGAACGAAATAGAAAAATATGTATACATGAACCATTTTGTAGAAGATATGTCCAAAATGGTTTAACAAGAAAAAATAACCAGTCTAAGTGATCAAATTGTTTACTAAATAACAGAAGTTATACAGAATATAGTTGCGAAACGGAAACAATTTATTTAATTTTAATACCATATTAGAGAGAGTAGTTACGACAATAAAGAATATGAACGATTTATTTAGCAAAACCTCGGAGATAAATCCCATTGATTATAAATTTGTAAGAAAATTGTAGATGTCGCAGGCGAAATGATTATACATTTAAAAAATGAAATGGACAAAATGAAATTGTTAACCAATAATAATGATAGGGAAATAAAACAAGGACATAATGCAAGATATAAAACAATACATCGGACAATTATTAATCAAAATTGTCATTTAAAAAACATGTAGTAAAAAATGTAGCAGATGAAAATGCAATATAAAAAAAAAATCGGTAATAATCATACAACTGTTAACTATACGATGCTATAAATTAATGCCAAAGCACTCATAAAATAAATTATAATAAATGTGCAATTCATCAAAACAATGCAATTTATAACACATTTATTATAGAAAATGAATCTGTTTCAGAAATGCTATGAGCCGAACAAAGTATTCTCCTTAGATCAAATTTATCTTACATATCAATCCATGAAAAATATATAATTTAAAATTACTTTATGGAAAAAAAGTAGTATATAACACGTTACGATGCACATGAAATTTTCAAAGACAGTACAAGAATGTTAGAGGCAATAATATGAGGACCCCTATCGATAGGACAGATATTATCAATTTTTCTATCTTATGTACTATTCCATAGCTTTGATTTAGAAAAATTAAAAGGTGAAAAGAAAAAATAAGCCATTTAATCCTCTTCTGATATGTAGTAATAAATATATGGTAAATACGTACATATATACTGTGTATGTATATACATATAACACTTATATGTATTTTCAATATATTAACAATTGTTTTTTATTTACTGCATTTTTATAATCAATTTTTTACACGTTTTAGAAGTAATTTATATTTTTATGTATAATATATTTAGAAACAATTATTATTTATAAAAAGAACATAAATATAGTATTTTTTGCATTATATTATTTAATATGTATAACATTATTATTATAATGCGCTGAATATCTATAAAAGAGGAAAAATTATATAAAAAAATAGGTAATAATCTGGATAAAATATTAACTCCACGTTTAAGTATAATATATATAAAAAAGAACTACATATTTGTTTACGTAAATGAAATCATAACAACTTAAACATTCAAAATTTACACAAATGACCTCACCAAAAAATTGACATTATCATATCAATATGTATTTTATGTTTAAAAAAAAAAATCATATACTGTGTTAAATTTAAAAAAAAAATAAATATTATATTTTATATTTAAATAATATTAAATTATAAAATAAATACCATATTTTAATGTGTATTTTGCAAGTTACGCGAATTTACACTAAATAATATATAACATTATATTTTATTATCCTAAGTTTGAAAAGATTATTATGGATATATGAATTTTCTTAAATAATCAAATACAAATTTTAATTTTTTTTATACATGTGTTTTATATTTAAATAATTATTCATATTTCAACTGAAGGAATTTATTAAATTATACGAAAAATCAAATATCATTATATCTTATAAAATTAGTCAATAAAAAGAAAAATAATCAAGTACTTTTTATCTTATACAGAGAGAAATAGTTAGATATATTTTTTCTATTTTCAAATGTATCCTTTCATGAAGTAATTAGTAAAATAACATCTTTTAGATGAATTTTGTTGGTATATATTCAATAAATTATTTCCTGTAATGTAATTATAATATTTTTAACATTATTCTTTTTTTTATTTAAATTTCTGTAGTGCGTATTTTACTTGACCTGTTAACAAATACCTATGTCGTTATATTTTTGAGCGCACAAAAGGTAGAACATTAATTATTACACTTTTTTAGAAATATATAATTATATGTTTTACGAAATGCTATTATAATCAGAATTCGTTAATGAATACTATTTGTATAAATATAATATTATTGTAATATATCATTATTTATTTGACATTTAATAATTCCATTTTTATTCTATTATTATCATAAGCAAACTATATTATATTATAAGAAAAAACGTTTGACATAATTTTATATTAGTGATAGTTTAACGAATCAATTAATGGATTAAACATTATTTGTACTCCCTATAAGAAAAAAATAATTAATCTTATTATATAAATATAATATAATTATATATTCTATTTAATTACGAAAATATATTATATCAATAATATATAATATATCTGAAGAATATAGAAGCAATAAATAGTATACCATGAGTGAAGAACTTGTAAATTTGCACTAAATTTTAATGTGAATTATATATGTCACAATATTCTTGAATCACATCATGTGAATGATATAATAACAATTTACAATATAATAATTTTTCATTTACTTCCTTATCATAATATATAAAATTTATTTTCTATAGTATAATTCCGTTCCATTATTTGATAAATATGAAGGAATTAAAAAAAAATGTAATGTAGGTACCGATGAATTAAGTAATAAACCGTGTAATCCCTTAATATTTGGAGAAGATTGTAATGACAGTTCTTTTTACAGTAACTGTTTAATAGCAGATAAATATTTAAATTATTTAAAGGATAATGGAGATGATCCTAATATAAAAGTAGCTTGTAAATATTTTAGCTATTGGGCATACAAGGAAATGATAATGGATAAAAAATATAGTTATAGTGTGTCTACTCTCCACGAAAATATTATGAAAATTAGTAATTTTAATATATGTAATGAATATGTAGAAAATATTTCTACCGAGACATTTTTAAATATTGACAATTTAAATAAACTCCAGCAAAATTTTATGGAAATACTCAGAGCAGACGAACCATTATACTGTGATAAGGCTAGAAAATGTTCCGAGTTGTATAAAACTTTTAAAGGCACTTGTTATTTAGACAGTGACGATCTTTTTTGTAAAGGAATAGAAAAATTTCGAAAAACATACAACGAAACAATGAAAAATGTACAAATTTGTGAAGAATATAAAATTTTACAACCATTCCCAAAACGCCCGGAAAAATCTGCAAATACGATTGCTACGGCAGCAATAACTGCAATATCTTTTGCTTCAATTATTACATACAAGGTTAATAAACGTTATAGTTAATAATATGAATATTATAAAAAAGGTTGTATGATACATTTTACTGCAACATTATGATGCTATAAAAATTATACTTTAAAATACCTGAAACCATTTTTTTTGCATTAGTTTACACCATTGGGCTCATGGGTACGTCATAGATTATCAGGAAATAAAAATTTGAGGAATAAACTAGAAAAAGAGTTCAAAGCATCACAAAATTCTTCAGAGCTTCAAGATATGGAATACCGCATTCCATACAATTCTTCATGATAAACTTAACTTAAAAACAACGTGCAATAATACAGTTGTTTTAAAAGTAATGAAAGCATATAAAAAAGAGACATTATGTGAAAATTTTTTAAAAAACAATATAGAAAAAAAACGTAACACAGTAAAACCTAAAAAAATTAGATCGCATATTCACAAAAATAGAAAATTCATAAAAAGAAATATTAATTTTTTATGTCAGCCTTTTAAACAAAATTATATAAAAGTAAAGGAAAATATTTTATTAAAAACGATAGATATGTAATATATAGGTATTTTAAATAATATAAAATAAGCAAAAGTTATATATATTATCTAACAACATATATGATAGTTTTTAAAAGATTATCCAATTAGACTAGTTCTATTATCAATTTACCTTAATATTAATACATTTATATAATTTTATATAAAATACAAGTCAAAATATACATATTTATAACACTAGAATAAATATAAATTCGGAATTGCATCAGAAGTTAAGATAATAAATAATTGTCAAAAAGAAAAATATGCTGAACATACATTTATAAAATGAGTTATTTGAAAAGTATTGCATAAGATATAAGTAGAAAATTCTAAATGTTCATTACGCATAAATTCATTAAATATTTGTAAATAATGGGAAAAAATTAGCTGATTACATTATTGCACAAGATGTTTATTTATATATTTGATGAATACAAAAATTATTCCACTCATTATTAATCACATAATATTTTTTATATAGCAGCAAATTATAGACTTAATTTAAGATATATGATTTTTAAAGGACGTATGAGTATATTTCCTATGCATTATTCTCTGCACTTATATATAAAGGAGAATTCATATAAATATATAGAGGTGATAATATACTTTAATAAGAATTCAAATACATTAAAATTTTTAATAATGATATAGTGTTAAGTAAATTTATTATACTGCAACATACGTGTATTTATAAAATAAAATTATATAATATTATGTTTTTTAATTTCTAACAATACATTATTTCTTATCTATATAAACTATTAATTCAGGATATGAATATAAAAATGTGCTATATGGAAATTTTAACATCGTAATTACATATTATTTTTGCATGCACATCAACTGTAAGGTGGATATACATATATTTATATTATTATAAGAAAAAAATTAAAATTTAATCTTATTCTTATATAATTTAATTATTCAATTTCATATATTTATTACAAAATTTCTTTTTTTTCTTAAAGTATATCTAATATATTAGCATTAGATTTTTTACATATATACAAAAAAACCTCGAATAAACTATCTATTAACAAAATGTAGTTCCTTAAAATTGTCTAATGTTCCTATATATTTGTGATAATAATTAAAAGTGAATGAAACAAGTAATTTTGATATATACCATTATTATATTTGCTAAATAAATAATTCAAATATTTTATTTGTTTTTATTACATCAAATTTTAACACAAATAATTTTTGTTACTAATAAACATATGTAATATGAATTTCTAAATATACCCCATAATTTAGACGAGAATTTTATGTTAACAGAAATTTAGAATACTATATTTTCTATATATAATTAATATATAAGCCATAAAAAATTGATAAAATGTAATATAGTATACATAAGATGCATATAATGCAAAATCCAAAAAATATATTTAAGTAAAATTTTTATAATGTGTCATCAAATGGTTTATATATAATCATATGCACAATATTATTACAATTTCATTTGTTGAAGCACTTCCAATTATCCCTTAATGACATTAAAATATAATATAATCAACTGCTATATAAATAATAGAAATAAAACATATACCTTAAAAACAGGAGATAATTATTATGAATATAAATTACAAGTTATTAATTCATAGAAAATATCCAGAATTAGGAAAAGAAACAACATCTATCTTTTGAGATAATAAAACACTATGATGTTATAATGGTATATGTACCTTATAAGAACAAATATATGTATGCACAAAAAAAATTAGTTAATAATTCACAAAGCATTAATTTCATTGTATAATAATTTCAACTCTAATAACCTAATAACTGTTTTCCATATTGATTTTGAACGTTTAATTAACATATATGTGATTTATATCTCCATTTAATTTGGAAAAATACACTTAACAAAATTCTCGGCATTTTTACAAGTATGATCACAAAGGCATTATAGACTTTATGCAAAATTAGCCACATTTAATATATATATATTAAAGAAAATTGTTTATTACCATAAGATGCTCGTATAATTCCACAAAAATGAATTTATTTACAATAAAGATATCTCCATATATTGATTTATCCTTTTTTTCCTCATTTAAAGGATGTTTATGAAAGAACATTTTATTGTTCTGAAAAAATAAATAAAATCTCTGTCGTAAGCGTGGCTACATTTCAAATAACGTATGTATGATTATTTGGATTTTTTTCATCTTTAATATTATTCAAATTAAAATTATTAATTTATTATTATACATTATTAAAAATAAAAAATTTATTGTTTTTTATTTGTATATGGAAATAATGCTTTTAATATTACATTTATGTATTCCTTTTTTTTAATATACAAATAAACGAGCATTTTTAAGTTGGAAATTAGCCTTTAAAGAAAAAGGACAAATATTAAATGAATTCAATTATTTTTATGAATATATGAACATTAATATTTTGCATTATTTTGTTGTATACATATTTTTCACCTTTTATATTTTTTACATCAAAAATATTTGTAATATACATGAGGTTATATTTAATACATTTGAGGGCATAATATATATGAAAAGCATTATTAATTGGACACATTTTTTTTTCATTATTTCTTTAATAATATAGATTCAAAATATATTTATTAATTATATGACAATAATTTTATAATTTCTAAATATCTAAGTTGCACGCTTAAAAAAATTTTAGTGTAGGATTTAAAAATAGCTATAGCGAATAAACTAACTATATATATTTGGTGAATTATAATTAAGATATGTATTACTATTCTCTCATAACATATAACAATGCTTCATATATTATAATAATAGAAATATATAAATTTTTATTTCTAAACTTAATAATAATTATAAAATAAAAATTGAGCATTATATGTTTCATATGTATTTTCTTTGAAGTATAAATAAAATTTAAGCATCATTAAGAGGATTTTATTAAAATTATATTATATATAATAATATTTTTCAAAACCGTACCCTTTTTGGAGATAAAGTAGATTAAAAAGGGACGGTATTATTAGGCACCCATGATGGAAATATATATATTCAAATAAAAATTAGTTCCCATTTTATATAGTATAGAATAAAATAATTAATAATATTTGTAACACATTATCATATTATAAGATTAATTTTATAAAAACATACAATAATAATTATTATGGCACTATAAACTAAATTTATATATATAATTTCAATTCATAATAAAAGTAAAAATAAAAATAACCATGATGTATTTAATGTGCATTAAAATATCTCTCTTATATAGCAGAATAATTATTATAATTTTTGAGCTATACTTAAGAGAAAAATATTTTTAAAATAAGATAATATATGTTTAATTATTTAAAGTTACTGTTTAGAGTAAGCTAAAAAAAGTTAACATTTATTACTATAAAAACATAATGATATATAATATAATACACGAATAAATTGCAATAATTAATTAAAAAACCTTATTCCTTTTTATTTATGCATTGGAGTATATACTGTAATTATTATTTTATTCCACATTGGATATTACTCATTAATAATATTGAGAATATATTATAAAAATTGATGTAATGCTCAAATAAAAATATATATGTTAATATATCAAAGAATGTTATATAATTTACCAAATAATTATACACAATTTAAAAAAAAAAATTAATCATATACATAAATTGATTATATGTGACATATGGTTTGATCAAATTTAAATAAACTATAACATTAACAATAATAAATTAAATTTTTTATAACCAGATAGAATAGAGAAATATATGTAATCAAAGAATTTATAAAAAATATTGAGTTCATTATGTAATATATCTATATTAAACTTTATTTAGTATAATTAATAATTCACTTTAATTTTCAATGTATTTAATATTAACACGTAATATTTTCTTATTATATAATTTTTGTATACATAGTGTTTTTCCTCTTCATATTAAAATTAAATATTTTACATTAAACAATTTACCCCTGTAAATTACCTTAAAGATAATGTAATATAGTGTGTGATACATTGCTATATAAGCTAAATTAATATAATTATAATTGCAAAATATAATATTTAAAGGATTACATTAATGTATATGAATAAATGATAATAATATTTAATATTACAGAACTTTTTAAGACGATATCAATTTAAACAATTACTTTATATGATACGTAATAATAAAAAATTCTATATTTTATATATATTGCTTATTTCATTTTTTAGTGTAATATGCGCTTTACGATACATTTATATATATATTAATGAGCCCATACTTACTATATAATAAATTAAATATGTTAGATTAATATATTAATTTTTTTTTTTTTTTTTTAATTATAATATATAGTGTATTACCTTATTTATTCAAATATACGTCACATATTGTATTGTACTATTATATTTAATAGGACTATCAATAATATTGTTTAAAACACATTTATATATTACCTTAATATTTTGGTGAATAATAAGTTTTATATTAACCGATTTTAATCTTACCTTTATCTGTTTTACTTAAAAACAAAATGACGGATTGTAATTGGCACAGTGGACCAGTAAATTTTTATATTTTTTTAGAATATTTGTTTTAACAGCATTCTTATCAGATATGTACTTTTTAGATGACAGTAAAATTTTTAAATTTAATTATATTTTAATCATTTTATAAATTTTAATTGATCATTCTTCCCTTCAGTATTTCAATTATGGTTGTTACAATAAATTAAAAAAATACTACGATAGGAATTTGGATGGTGAAACAGCCGAGAAATTTTTAAAAGAAAAACACAATATACCCCCAGAAATTGAAAAACATTTTACTACTATCTCTAAATTTCTTCTTAAACTAGGAATATATTTAGTATCATATGGTCCTTGGGGGACTTCTAAAAATATGACGTGTCCATATATTAACTACTTGATAAATCTAGAAATTGAAAACAAGTATGGAATTGATGACAAAAATTATAAATATTTTTGCAATTTTGCTGATGAGATTGCTAAATATAAATTTGGTGATAGTGTTTACAATAAAAATACATGTAGTGGTTATTTTTCATACCTTAAGGATAATACAAATTATCCAGTAATGAAAGCCCTATATAATATTTATGATTTATTTACTAAAATTAAAGAGCCCTATACATTGACCGAAGATCAAAAATGTAGCAACTTCAGATCCATAGATTTATATTATAAAGAATTAATAAGGAAAAATCAGAATGATCTGGAATTACATAAAAAACTATTAAATTTTAGAAAAATAGTTCTAAATGAAACAGATAACTACAAAGATAAATGTGGAAAGAATATATCAGATATAATGCCAGAACCAGAATCAATAATTCCCAAACCTTCGCCAGCAAATTCTGATGTAGAGGGAGAGAAATTACTATCAAAAGTTCGACCAGAATCACCTCCAGTTAAACAATTAGATCCAGAAGTAGCTGTTTCCAATCATTTACCTCAACCAGAATCACTAAGAGAAGAAGAGGGAACAAAATTGGAACAACGAGAAACAGAATCACTTACTACGGAAGCATCATCTTCAGGAGAACATTCAAGAGGACACGAAGGAGGAGAACAACAAGGACCTTCATTTATTCTTAATGGAAGACATAATGGACATTCATATATGAGCGAATTGCAAAGAGAAAATTTTCCACATGTTTTTCCAAGAAATGAGCCATTAGATGAAATGAAAGAACACATAGATGGAATAAACTATAAATCACAAGATGCATACATCCCCCCAAGCAAGCCAGAAGGGTTCATGGATTCATTAAAGGGTACTTTTACTGGCATTGTACAAAGTGTTGAACCAGCACCTATTCTTGGTGTATCTGGTGGAATGGGTGCTTTATTTTTGCTTTTTAAGGTATTATAAATTTAGGAAATATATCCAACTGTTTACATTACATTTAAATACAAATTAGAATTATCATAACTCTATTTTATAAAATTTTCTATATAACTTTTTTAACATTAGTATACTCCAGTTGGGACATTCTTTAGAGGAGGAAGAAGAATTAACAATCGAATCCCCCGTACTTTCTATGGACAATTTCCAGGAGGACTTGCAGGTTATGACGAGCTTTATGAAGGAGCTTTCGGAGCAGACCCAATTAATATATCCTATCGGGCTGGAATAGAATAATATATTATTTCTTCAAAGTATATGGATTGAATAAGAACATTACCATAAAACAAATATAAATCATGCATTCTATAACTATATTTAAACAATTCAAACATAAAATCTCTAATAAATATATATTTTTTAATAAAAAAATTTAAATATTATATAGTTCTTTATATAAAATTGATCCAAATGCATCACAAATTTAGTTGTACTATTATGATAAAGGTCATAAAATGAAAAGAATAACATAAAAAAGGTATAATAACAGGAAGAGTGCATTTATTATTATTCAAATGATGCATTACAAAACTATTAATAATTAATATAAATACATTGCATAATTATTACAATGAAAAAAGCATCACTATTTATAAGTATATATGTCAATACACATATACTTATAATATGTAAATATGCTAAAATTTTCCAACATGCATAATAAAATAATAAATTAATATAATCATATAACTATTACTTTTCCTATTAAAGAAAATGCTTACAATTTATGTAATTATATTTTAAAAAATGAATTAAACTACATTATATATATGAACACTCAGTACCTTAACATGTTAGCACTTTTTATAAAAATAAATAAATCTAAAATATATGTAACAGATTTTATTAATTTTAAAAATATTATAAATAATAGGTATATATATATATATATAGTAAAAATGCATTTCCATATATGTAATATTATGTAATCCATTAATGAATATATATTCACATGTTATAATATTTTCATTTAATTTTATTTTATAATAATTATTTCCAATTTTAATAACCTATTTTTCATAATTATATATAACGATAATTTTTTATTTTATGATACACATTGTATACATTAAGGCAAATATTACTTTTCTCAATTGTGTCTTGGGACAGATATATTTTCAATAAATTATATCACATATGATTTCAGGAAAAATATAATTAATGATTTAAACTATAAACACATTTCACGAAATTACGAATAATATTGAACTATGCAAGTCAAATAAAATAACTGAATTATTATCCATTATTATGCCATATTTAAAGAGGCAAATAAGGAGGAACATAACTATTCTATACACATTTATAAACAAAACATATACGTCCAACATTTCTGTATTAAATATATACTTCTTTATTTAACTTTAAAAATTAAAGAAATAATAAAATTAACAAAATTTTATTTATTTAAATTAATATTAAAATATGCACAAGCATTATATATTGACGGTAAAATGATAATCCTATATTTATTATTCATTTTTACTTAAATTAAAATGTAGTTCCCCTTGTATAAAAATATATATTTTTAGATAAACAACAGAATATATTTGTTCTATATTTAGAATTTATATTATATCACTTTTTGTTGGGTAGTTTAAGGCATAATTAAATAACATTATTATGCGTATATATATTACGTTAACACATTAATAATTACTGCATTAAGTCAATATATTTTTTAATTGTAAATAAACTGAAATTAAACACTCAGTTTTAGACATTATGATATACTATATATCATTTATAAATATATTTTGTTCAAATATTATTCTGATATATATTAATATAATTCAAAAGGGATAATTTCTCTTTTTTATACAAAAAAACATAATATGCGTATTATCATTTATATTCCTAATTATTATAAACAAGGATAATATATAATTCTGGTGATATCTGTTTTTTAAGTAATAACATTTCGTTTTCCTTCTTATATGCACGATTTGCTTATTAAAGCTTTAAAATAAATATATAAGTATCTAATTACATTGATTTTAAATTAATTATAAAATTAATGTAGTAGCAGTTTATTTTTATAAAAGTAATGATAATATTTTTGCATTAACATATACATTCATTATATTCTAAGCACATCCAGTTAGTTATAATAGATATATAGGGGGCACACAACTCTTTGGTTATTTATATAAAATATTTAAAAGATACATATTTATATGGGATATTGTGTCATATAAAAATAAATACATATTCCATATAAATATATATTATAAAAATACACTTCATTAATCATAATGATCTGTACTAATTAAATCGTATTAAGAACATAATAATATTTATGTATATTTATAATATATAGAAAGTATGAAAAAACTCAATACACTTGCCATAACACATATATGTCTTCAACATATAATATTAGAAATTAGGTAAAATGTTATGATAAATTTCTTATGTTTTATTTAGCTTTCCTAATAGTTAATCATATATATAATACGTTTATCATATTTACGCTTATTTATTGTATATTATTAAGTTTTTGTATTCAAACGAAATTGTATTTAATTATATATATAAATGAAATATAAAAATACGCGAAAATGTTATAGTAAATTTCAAATGCATATAATAATTTAAATTATAATAATACGTTGTAACACGTACAATATTATTATAAAAATTAAAAAGGTAAAATAATTATATGGATACATAATAAGAAATTGATGACAAGAGCATAAAGTAAAATCTCATATAAATAAACATTGCTAAATTACATTTCTAGATAATTTCATTTTGGAGATATTTATTATACTGATAAGATAATTTTAAAATTTATATATATTACTCTTCTTTTATTATTGTATTTTCATTTTATAATTTATAGATATTATGGATTAACTAATTTTATTTAAGCGATATAAATATATTTTTTTCTTTTTTTTTTATTTATGATCTATTTATATATTATTACATATGAATAGCATTTTATTATTATATTACAATTTCAAATGATAAGTTAATATTTATATAAAGGCATAATTAATAAAATAAATAATATTATCTAGAAAATATCATTTTTTAAATAATAATAAACTGAACTAGATGGATACTAACATTATATATTATATAAGCCATATTAATTATAAAGGTTTTAATTATATATATGAATTTAAGATAATTCAACATATTACCCTTCCTTATTTCTTTTTATTTAATATATAATGTAATTTGGTTAAGTAAAGATATAATTATAATAAATATTAAAGCCTAAAAATTGATCTGTATAATGTATATAAAAAATTTAATTTCAGTCTTTATAGTAAAAATGAATAAAAAGAAATTTATATAACTAATTATTATAAAAATAAAGATTTAAAAATTTCCTTACGTTAATATGCATGCAAAAATGTGATAACATTTTTTATAATGAGATATATACCTTTAAAAATATCCCTAAAATAATATGAATGTTTGTATATTAAAAATATATTATATTCTTAACTTTTTAGTATCATTCTATTATTAAGAAAAAAATAAAAACAAAAATACTTTGTACATCTCATTATTAGGAATTTTGGGTATTAATAAAGAATAAATGATTTATATATATTTGCGCGCATTAATATTACATGATAATTTGCATTGTTCCCCTAACAAATAAATATAATTGTTATTAATAAAAAAAAGGAAAGTTTGAATTAATATATTAGAAATAAGTATAAACACTCTTTAAAGCTTATTCGATTATGATTCTACTATTCCTCAATAAAATCTGAAAAGTTATATTGTATAAAAAACATACGAATAAAAATTGCCAAAAATTTAGTACAAATGTTTATAAATTAAATGAAATAGTGTTAAAAGCTATATAAGGAATTTATGCTAATGTATAATAACAGTGAGAATTCCTAAAATTATATATCAAATGATCATTAATTTCTATAATTATTAGCATGCATAGGGAAAGGAGAGATACATAAACAATTTGTAACGAAAATATACATAATTAATTAGAAATGTTAATTAATATGTAACACTATGTATTCATATAAAATAAAAACTTTCTTATTTATATAATTTAATCAAAATATAAGTACATTTATTATTCACGTTTATTTTATTAACATTATATTCATAAGAATGCTAAATAATTTTAAATTGTATATCAAAATAATATATATAAAATGTGAGAATCTACCTTACATTAAAGTGTCATTATATACAAAACCATTAATAAAATTTAGAATATTTATATGATTAACCATTATTCTTTTTTTTATTTACATATATTACTTTTAAGAGTATATTTTTCAAAAAGTAGATATATAATATTAAAATGTTATTAATGAATTTCATATTATATACATTATGAATAAAATATATATTAGTACATACAATTATGAATAATATTAGTAATAATAGAACTATTTTTTATTAATAATATTATTACTATGTTGTATATTTTATAAACATACTACTAATTTATATATTATATTCTCATAAATAAAACCATGTTCATTTAAAAAAGGTGTTATTTTGAATGTTATTATGTCTTATAACACTATAAATATAGCTGTATATAATAATAAATATACATAAAGGATAAAATGGAGAGATACAAATAAATCACGGAAATAATAGTAAAATTTTTTCATATTATCGATTATTGAAGAATCAAAATATTATAACATATTTTCACTTGGGTAATTTTTTTTTATTACAATTGATATTGTACAATTTCTTTATTTCTAGGATTTTTTCATAAATAATTAACAAAGAAAAAAACCTTCACATATTTTTTTCTTTTTTGTATATTTCATATTACTATTTTTATTTTATATTATATATGTAAAATTAAACATTAAAATTATATAATTTAAGGATTAAAAATTTTTAATACATTAAATTCTTATTAAATAATATTATACAATAACCTTTATGAACATTTCTCTTTAACATCATTATGCATGCATAAAATTATCTTATATTATATAGACTATGAGTTAAGATTATATAAATAAAAGAAATATTTTGTACCAAAAAAAAAAGGAGATATCATAACTATTCTGAATTATTTGTTACAACTGTCTTTTCTTTTTTTTTATGATGATTATTATTTCTTTGTGCGTTTATTTTATAATTTTTATTAATATATATTATAATTGAACATAGTAAATTTAGAATAAATAATAATTGATTTAATATTAAGACATATTTTGCAGTAGGATAAAATTCTTTTATATCTAATTCTTAATAATTAATAATGTTATATCATCCTTTTTTATATTATGACTTTATTGATATATCAAAACATTTATTATTGAAATATATATACCATTATTCTTCTATTGTGTGTATCCCAAATTTTGACCCTAATTAAAAATGTTTAATTATCTAGGAGTATATTTTATTTAGCAAAGTTCACAATTATCAATTTTTATATATTATATTTTTAATAAAATTACCTATTTTTTGCTTATATAAAATGTATATTTATATATTATATATGTGTTGTTTTACTGACAAAATTTAGGATAAACCATTACGTTTTTTACCAACAAAATTTTTTTATGATCAATTGGATAATGGAAGGAATAGCTGTCAAAGTGATACGTTCTATAATTTAGCAAAAGCGGAATTAGATAAAACTGATGGACTTCAGGATGTTTCTGATAAAATTCTGAAAGCTTTATGTTATGTATATGAAAAGAGTTTGATAAATAACTTTGAAAGCGATATCTGTAACTTTTTGTACTATTGGCTAGGCGATATATTGTTAGATAAAATGAGCAATAAAGTCGTATTTCTGGATGTAATTCGTGATCTTTTCAATATCTTAAAAAATCGTAAAGGCAAGATTTGTACAGCTCCTATTTATCATATCAATGTGGAAAATTTTAAAAATATTAAATTTTTTTTTGATTATTCAGAAGATTATAATACCTATATAGAACACTTTAACACGCATAACCCTCCATGCAATGAAAAATATCAAAAATACCTTCAAACATATGTCGAAACATATAACACATTTCAAAGTAAATGCCAAAACGAACCACGTTCTTATGCTTATTGTGATGTATTCAATGAATATTTTAATAAAAAGGATCCTGGAAAATTATCTAAATGGACATGTAACTTACAATATAATGAACCAGAACAAATAGAGAAATCTGATGATACAGAAACAACGGAAGAACAACCACCAGTAACGCATGGAATTGTGGGACAAAGCTTAACCTTAAATAGAGGTTTCCAAGGTGATAGAAAACAAGGTGCAGAACGTCTTCGTTCTTCAGATTTTCCTCAACATTTAGATACTTTTTTAATTCCTAGCGCTTTAGATCCTCCAGATAATTCTTCCCCCTCTACAATAACTAAAAGTGTCGCTAGTGCCGCCTCAGTTGCTGGACTATTAGTTCCTCCTTTTCTAGCGTACAATGTAATTAGTATTGTGATTTGAAACCAGGATGTCATACTTTACATATAATTATGTTCATTCTAAATAAAATTATAAACTCTTTATATAATATTTATTTTTCATATTCATTAGTATACGCCGGCTGGAACCTGGATAAACAAATTGTTAGGAAGGAACCAAATGAATCGTAGTCCACTAACAGAAGCACAATTAATAGAAAATTTTCACCAGCCTGAATATTTCAACTCAGAAAGAAGCAGATATAATATATCGTACCGTCCTGGATAATTGCCCTTTTAAAAAAACACGGAATTGTATTTAAAATATAAATGGCTGTGACATGATAAGTATCAATGTGCATAGAAATTTGTTATAAAAGAACTAGGAAGCATTTTATGAAAAAAATAATGAGCAAATAGAAAGGAATTTATTAATTATATAAAAAATTGATATGTGTTAATGTATATTAATATAAGAACATTGTTAACCAAATAATTATTATATATGTTTATATTTAATACAGTTCATGTTACCCTCTATATTCATGCGCAATATTATATTATAAATTCATACAGAGAAATTCTATGTTATTAATTTTAAAAAGAGACCCATGAAGATACATTTCTTTCAATTAATATGATGTGATGAACATAAAAAACGAAGGTTATTAAATGATTCATTATAATTCATACAAGAATATTGCATGTTTAATAAAAATCGTAATGAATAATAATAAAAATCAAAGTATATCATAATATAAATCTATGGATTACTATTTGCTATCACACAATATCCAAAGAATAATGTATGCTTTACTGTATATTTCATATTTAATACCATGTTATATATGAATACATAATGTATATATATTATGTGACAAACATAATATGTTACATTACTGCAATATATTCTTTTATTATCATTGTAGTAAATGAAAATATTTATAAAACTTTGTTTTTGTTATATAAAAGGATAAATTACTGTTGAATAATTGTTACTAAGATTAAAATCGTATTCATATGGAACATCTATTTTTTGTTTACATATATATTAATCTTACTAAAAAGGTAAAAAATATGAATTTTTAATCCCTATGAACTTTATAAAATTTATATTCATAAAATATAATAATTTGCTAAAACAAATCGTAATAATAATTTACATATGAAGAAAACAAATAGAGGATATTTAAACACTGCATATTTTTCATAGTTACTATAATGTTAAAATTGTTCCATTCTTATTTTACCATATGTATTATTTATTATAAATCATATTATTTCGAAAAATTATACTCAAATTCTTGATTTTTATGATATATTTTCCCTAAATAACAGATTATATTACAAGCATTCATTAATTTTTTTGTTTTAAAAAATATTACATATATATTATTATTACCTTTAAGGGTCATATTATAAAAAAAAAAAAATTTTATTCTATAAGAAATTACTCGTTTTCCAGAAATTCTTAATATATATGATTGTGATCATTCAGAAAAAACATAAATGTTAAAAGATTAGACATTTCAAGTACTACAATTATTATGGACTTACTATTATACGAATACTGATTTATACTTAAATATATATAAAATAATATTACCCATTAAATCCTGCTGAACAAATGTTCAATATTACTTTTATATAATATTATATAAGAATAACACATTATTATAAGCATATAAAATAATAATTATTAGATATTATTAGTAAACATATTAATAAATATGATTAAAACAATGATTAAATAGTAAAATATAAAGAATATAATTATAATATAAAATTTGAAGTTATACTTTTTCTTTTATATACTTCTTAAAGCAGAACAATATGCTTTGAATTTTGTTAAATAGAATGTTATACATGTTCATATATAGAAAATGTTAAAATACAATTTATTTATTAGTTTTACTTATAAAATAAATATTATATTATATAAAAAACTGGGAAATTGTTTTCATCATATATATAATCATTTCTACAACAGAATAGTGCGAAATTTTGAGAATTTTATAACATATCCTGGTTCCCATTAATTTTAAATGGGAAATTATTATGAACATTTTTTATACAATAATAATGTATATATTTTTCCTTCAGTGATATTTGTATTATAATACATATATTTTGTATATCTTACATTATATTAACAATTTATCAGTATATTTCTAAAATGCATACGATAATTTTTTTTTTCATTTGACATCATGTAAATATTATTTAAGGCCGAATATGTCGCAACATTAAAATAAAAGTTAATTTTGTAATACATAATATAATCCTTAGCAAAAAATATTACTTAATTAATTTTATATTACATAAAAAATGAGATATATAATATAAAATGCAAATCATTTTTATTATATAAAGTTAAACATGGACCATAATTAAACATACGTAATTTCAAGTGTAAAATTCTAAATGAGCTACAATATATTTTTATACGTTAATAATTACTTAATTCTCTTTTAAATAATTAATAAATTAATATAAAATAACATACTCCATTATATTACATAATTATATTATAAAATTTTTACATATATATTTAATGCACAACACAAATAAAAATATTTAATACACGTTATATAATAATTGCTAAATCTTTTGAAAAAAAAATAAAAATAATAAATCTCATTCTTAATAATATATTAAATGTACATTTTTTATGAAGTAAAATATACAATTTATAAGCTTTTCAATACAAAAATAGACATCAATATGTAATTTTATATATAATAAATTCTATTAATATGAAAGTTTAACTGTTACTTTTTTCCAAACATAAAGAACATAACATTATGATTTATTTTAACAAACATAAATTAAGGAAATATATAATTTTATATATTTTTCTTAAAATTAGTTTTTCTTTATATAAATTTTTCTTTTTATATATTTCATTTTTATGTATACTTCTAAATTTATAATATATGCAGTACACATATAATATGATGTTTATTACCATATGAAATATATGTATATAATAAAATTATTTCTATATATAAATAAAGAGAAATAGGAGGGTTATTCTAGTAAATATAAGGAAGTAGGTTATATATAAAATATAGCAGATAATATTAGACTAAATTTTTTTGAGAAATGTCATTTTGATTTAATAGGAAGCCTTTTATTTTTCATTAACTTATCTCTTATTTAATAAAATATATTAATATCATTCTATTATTCATTTTTTGTATAATTCATTCAGTTAATGTTTTACAATAATATATATAAAAGCTTTAATTTCAATTCTCTATGTATTATATTCAAATAACTCATGTAAAAAATTAATATATTTATAATATGAATGAATTCTTAAAAATTAGCCTTATAAATTCCCTGTTATATTAATTTTAGTCTTATTAATGTAGTGAATGATAAATATGTATTGCTCGCTAACTCTTATGCTATTGTATATTATATTATTAGATTGTAGAATTTAATAAAATTTTTCTTCATATAATATTATAGTTTTATATGCACTAATAATATTTTTAATTTTTTAAAAATTAAACGAGATTTTTCATTGTTACAATAATTATAATATTATTATAATTACATACCCTAATTAACATGACATATTAATAAATATAAATCCTTATTTATATTTTTTTATTATAAATACGTAATGGTTATTTTTAATAACTGTACTTATATTTATAATATTGTTACAGAAAACATCAAATATTTTTTTATATTAATTTAACAACATGTCCAATGATAAGGACTCTAGTCTGGATAAAATTAAAGAAGAAGTACAGTTATTTTTTACTAAATATGTTATTCATAGTATTTTATTTATATCTTTATTCAAAACTAATATTTCAAAATGAATTAATTTTTACTATGCTCAATAAATTTGTCTATTTAATAATTTTGTTTATTTTATCAGTTTAATTTTATTGCTGATTCAGTTTTTTACAAAATTTATGAAGAATTTGATATATCATGTGATCTCAATCCATATGATAATAGTGCGTCCTGTCCCCCGGATTCCTTAAGTGATTCGACAATTTCCGAAAAAGTAATTAATCTTTTAAAAGCGCTATACAGCAATTTATATAGGGTTTATTTTACAAGTAATGACAAAACTAATGATTACTTTGATAATGATTATAATAGAACTGAAGTAAAAAAAATTGGGTGTATATGTTTGAAATACTGGCTGTATGATCAAATAATTACTAGGGGTCTTGTGGAATCAGAAATTAAAGAACTTTTTAATGGATACAAAAATTATATAAACGGTAAAATAAAGCATATTCCTAAGGATTATTGTAATATTAACGAATTAGATTTGAATTATATTAAAACTATAAAAAAAATATATGCCCTTAATACGTTTTTACATACCTATAATAAAAATTCCAATAATTGCAATAGTAATAGTTGTAAGTATATGGAATATTTTGGAGAAGGATTAGATGAGTTTATTTATGGAATTAACAACTGTACTAATAATTTGTCGAATAAAAATTATTGTAATCAATTAAATGAATTCATAAACATGTGTAAGAATGATAATGAATATGCAGGAATTTCAATATATTATGAAAATACGAAAAGTAAAGCTGAATCTGAAGGAAAATATTTATTATCTGTTGAAACATATGAAAACAAACTACATTATATGTATATAAAAAATAAAGAAGTGTTAAATCTTCTTAAAAATTCTCATTTTTTAAATTCTCAAAATAGAACTACTATTGCAGCAACTTCTGTTGTAGGCTCTGCCATAGGCTTATCCTCAATTTTTTACTATTTTTATAAGGTTATCCTTAACGATATTTTTATTTATAAAAATTGTTCTATAATAAATATAAAATAGGTTAGTAAAATTTTACTATAATGTAAGGATTATATTTAACATACTAATATTTCCATTTTATTTTAGTTTACGCCCTTTGGAAGCACATTGCGTAAAGGAAAAGGGAAAAATATAGGTAATATTGACGAAGAAGCACATAATTCATTATTATATACATCGGATACTGAGAAAACACCATTCGAAAACAGGAAGTACAATGTGGCGTATCATACTTTTAGTGATAATTAATTCTCATATATCTTGTTCTGATTAGAAAGTATAACTACAATAATAACTTAATTTCTGCTTATTGTATTACAATGTTCTTAAATATATAATTTAAAAAGTATATAGGGGGAGAATTCTTGTATGAATACTTTAAATAATTTAATATCTTTAAATATTTTATAATGACTTGAATAAGCATTTTTCCTAGCGTTAGTTTACAACATTGTGTTCGTGCATAAAAATCCCCTTTCCAAAAAAGTAGTACTACGTTCAAGAAAATGACATGCCAATTTTATTAGATTATATTTCATAATTCGCTTAACCTATTATCGTACATGAAAGCATTGTCAATAAGACGTCATAAAATAATATGTGATTTGAAATGTATAATTTTATTACAACACAAATATATTTATATTAATCAAAAAAGGAAAAAAAGCAGATATAATACATTACCTATTTTATGAATCATTGTTTTTTATTTTTACATATTTTGTTTCATATTAGTTAATGTAATAAAGTGACTTTTTATAATTTTTCCGTGTAATATTACGTTTGTTTCTGTAGATAAAATAGACTTAGTTAAGTTATTTATGCAAATCCATCTTTTTTTATGATTTCATTATTTACTTCTAATTATTGAACACATAGTATAAAAATGGTATATTTATTTTCATAATAAATTCATACTATAATAAATTAAAATAGTTATTTTTAGAACATTCAATATAACATTTTCATGGAAGTCATATTTTTCATGAAAATATGAAAATAATAAAGGAATTTTTATTATTATTTTAATTAAAAAATAAAAAAAAAAAGAATAACATTAATTTAGAGATAATAATATTTCTTTTCACAATAAATATCTCATACCCTATAACATAGGATAATATTGTTCTAAAAATACTAATAATTTATAATTATTACAATATATATATAAAAATAAATTCATAATTTTTAAAAAAACAATATTATCTATACTATATTGTTTAAATTAAAAAGATATTTTTCCATAAAATATTATAGAACAATATATTAATAAGGGTTTTTTATTAAATCATATTTGGTTATCATAAGTTATTTAATTATTATGTACATACGTAAATCACATTTATTACCTCACAAATTTTAATTATTTATATAATTGACGTGTAATGTATAAAGGATTCGTAACTGAAAATTATTAAAAAGCATATCCATATAACTATGTTAAATAGTAATTAATGCTAAGAAATTGGAATGTTATTTTAAAATATTGTTATTTTGTTAAATGATCTATATAACAAAATTACATAAAGGAAGAAAAGATGAAATATGTTCATTATTAATTAATATTCCACATATTTATATAAAAAAAAATACAAATTAGATTGCATAAAATTTGGTAAATATAAATAATATAACAAGTGGAAATATGAATGATATAAAGATGATCTTGAAATATACAGTATAAAAATTTAACATTATTACGAAAGATTTTAAATATGTAGGGGTACACTAAAATGCATAAGAGCGAAATGCCAATATAAATAAGGAAAAGTTTAAATCTTATTAAAAATATGATAAAAACATAAATGTACTGTTATAAACAAAATAAAGAAAAGCGAATATCTGAAATAAAAATTTACTATAATAATTCCTTTTAATTATAATCTACTAATTACAGCATATAAATAATGAATATATAGATGATACAAAATTGTGTATAATTTTTTTCACAACTTAATCTATAATATTATATTATAGAGAATTTATGTGTTTATATTATTAATACACTTTGAGTTTATTGATATAGTTAATTAAAAAATATTTCTACAATAATAAAAAATAAATATTTACACTTTAAAGAAAAGTTGAAATGTCACAAACTATAATTTCATTATATAAAATCGGTCATTTCATAAATTTACTTAAACATGTATAAACAATATACAATTGGTCATTCATATAATTTATTATAATACTTGCGTATAATATATTTCAATAGCGTATTTTTCTTTATTAAAATGATTCATCAATTATCATTCAATATTTATAATATAAATAAAATTTTAACTTCTTTTGTTCAATATCATTAGGTAAATATTAGTTCTTTTAATTATATAATATTTATAAAATTCTATTTATATCAAATTAAAAACTATAATTATATAATAAAAATAATTAATATAAAAATCAAAAAATTGTTTTAATACATATATATACTGCGGATAGTAAAATATATATATTATAAATAAAAAAAGTAAAATCTATAATATATATGAAGAAAGTGGCTATGAAAATGAAAAAAGGGTAAATGATATATATACATTTCTATGTATAATATTATTTGTGCTTATTAAGTAGATACACACTAATAATATTTCACGTATTGATTTTATTATATTTCATATGTTATATGATTTAAATCATATTACATAATATATTTTATAATGGGAAAAATATGAATTTTCTAAAAGGTAAATTATTAAAAATAATTCATCAAACAATATAATAATTTTATTTTTTATTATATTTATTTTATGTTATTTATATATTATATTAACTATGTATTCCATCACAATCTAGCATTAGCTTTTTCATAGGATAAATTAGATAGATTTGAAGAAAACCGTTATACATATATAAGTCTTTGTCATTTCCGATTATAAGGAAAAGCAAAATTATTAATAACGTTCTCGTTAAATATCACCATATTTATTAAAATTTATTTAATTTTTATCAAATATAACTACTTTTATATGTATTTTTCACCTTTTTATATAATTATTTATTTACATAAAAATAAATGAAATATTGACATAAATATATACACATGATGTTATAATGCCTAATAAGTGTTACGCTACGATAGCTAAATGATATGTGTAAAATTTTATGAGAAATTCTTATCTATCTTTTTGTAATTTAAGCTAATTTACATATTTTTATATATTTATATTATAAAATTAATTATATACAGAGAAAACTATGTATTTAGAATAATATTAATAATAATTATACATTTATGTATAATGCACAATTTATTACATTATGACAAATTTATATCAAACTGTTAAATATATATAAAAAGAATAATACATATAATTAATTTATTACTATATTCTATTTTACATTACTTGATATATTATAATATAAATTTCTAATTTTATTTTTACATAAATTGATGTTATGATATTATATTATATTATATTATATAAATGTGCTAAGAAATTAAATAATTATTTATATCCTTAATATATTTATTATAAAAAAAGTTTTATTTAAATTTTTAAGTAGTTAAAAAAAATATATAATGTGCTAATATATTATTTAATGAATTGTTAAAGTATTTTCGATATTTTTTATATTCCTTCACTTAATATAATGTCACTAACTAGCAGTACATCTCAGTATAGTCCTATATCGATTGCACAGGGTGTAAAATATACACAAATTATGAAAATAAAATTTCATATATATTTACGTAAATAATATATATATATTTAATATATATAACAATTTAGTAAAAAAACATTTTTATATATTTAAATTTTTTTTTTATTTTAGTATGATTTTTTGAAACAATTACCATTATATCAATTTTATGAAAATTTAAAAAGTATTTCTGCAATCCAAAATGATAATCATACTGAATGTGAAACTTTAAATGATTCTAATGAACTTCAAAAAATATGCTATCAACTAGGAAATATATTAGGTAAAATAACACAAATTAATAAATTAGTAGATGTTGATAATAATAATAATAATAATAATAATAGGTCCTGTAAATATTTGAATTACTTTATACAAGAACAAATAGAAAAAGTGAAACCTGCTTCCAATAATTTATCTACACTATACGAAGCACTAAATAAATATAAGGGCAAATATGAAGATTATAAATGTAATTTTCAAGAAAATACCAAAACTGATACTGATATAGCCAAAATAAGCAAAGAACTGTATTATTATGCAGAATATCTATACTGGATTAAAAAAAATATTAAAAATATTGAAAATACCCAGTAAATTAAATATTCCCAATTTTTTAGTGCCTTTGTATTATATTATAATAGATTATTACAGCATGATACTTGCAATGATATTAAAGAATACCAAACTGAATTAAACGAATTTAAAGGAAAGTATAATGAAGCTCTTGCACATATAAAAACTAAATATAAAGATATAAGTACAAGATCTATGGATAATGTTGAGGAAGCTAAGAAATCTTGTACTACTGCACAGCAAGATGATGAAAAAGACGAAAACGATACTCCACTATTTTTAAGAAGTACATCTTTTTCAAGAGTCCGTCATCCACTTCAATTTATACGTGATGATTCAGGTGATACTATTCAGGCTGGTACTCCTGAAGATTCTCAAGGTTCAACTGTAGGAAAAGCTACACCAATTATATGTTCAGCGGTAGCAATATTTATGTCTTCATTTATGCTACATAAGGTTAATAAAAACTTCTTATAATATATGATTATTATAAGAGAGTTTGTACATGTAACCATTACAAAAATCAATATAATAAATATATTATCTCTTTAAATTACGTGTTCCTTTTTCTTTCTTTTTCAATGGCAGTTTACACCATTAGGAACATATTTACGTAGGAACAAACTGATTGATAGAAATAGAATGGACGAGAAACAGGATGATAATTATAAATTATTGTCCGATACATCTCGAATTCCTCACAACATAGCATATCAACCTGTAGGAAATTAATAATCCTAATATATTCTAAAATAAAGGAAATTTTTACAATCCTTACAAAAAAGGAAAAAATGTCCAGTTAATGCAATTCTAAGAGAAAAAATGAAAAATCCCCAAATGTTAAATAATGATGAAAAATATAATTTATAAATCGGTGTATCATAATAATAATATATAAAAGATAAGGAAATGAGAGATACAAGTTTTAATTAAATTATGCTATAACTATTAGGAGTTGCAATTTTACAAATCCAGAAAAATATATATGAAATGATTAATATAATAAAATGTTTTATATATGCAATGCACGGATATGATTATTCAGAAAGATGATTATATTGATGATAATCTATATTTACGATTTCATTTAAAAATCTAATACATAAAAAAAAATTCATGACTCCTATAATATATATACAATGAACGTACTAATATGTAAAACATAGAAAAAAGGCAATGATTAAAGTTATCGCTAAATAATGAAAAAAATAAAATATTTATAAATAAGATAAATACTTTAAGTATAACTTTTTATGAATCATTTAATTATATAATTATCAGAGAATATGTAAAATGAAGCAAAATTTAATTTTTCACACATATTACATGTTACATTATTTAATTAAAAGCTTTGTGTTTATAAAATTGATCACGTAAATAAATATTTATAACGAAAATTATAATATTTTGTTTATTAATCAGAGTACGAGATATCTATTATATATCTGTGTGTTATAAGTTTATATTCGTATATATGTATTTCATTTTCATATGAAAAAGGATCTGTAGAAGAATACATGCACAGTTTTTCTCATATTATAATTTTAAATATTTATAAGGAAAATGCATTTAATAAAAAATTTAATCATTATATATAATTTATATTACTTCTGCAATTTATTATTTTTAATCATCAGCTAATATAGATATAAAACATATAATCCATTACTTAGATTATAATTATATAGCGATATAAAATTATAATGAATACGATTAATATTTTCTAAGTTTTTATATATATACTTTTAATAATATTCATTTTTATATTTTTATGTATCAGAAATAACAGTTAAATTGTTATAATTCTAATAAATTCACCTCAATATTACATTATTATTTCTATGCATATGCTTAAAAGCAGTAAAATAATAAATATATTATCTCATTTAAATGTGTGAACATTTTTATTCTGATCTATCTTTGATTTTTATATTTATATAATTTTCCATGACTATTGATTTATATATTTTTTTTATTTTAGTAATATACTATTCTCTGCTATAATGTCTTTAGAATATTATTCAATATATTTAAAAAATATTACTATGTTTACATGCTGATTAGACAATTTAGTAATATAATCATATTTTTATTAAATGTAACGAGACATATAAAACAACAAAAACGGATTATCTACATTAATATTATTACTGTTGTGTATTATTTTTAAAGCAAAGTAATGTAATTCTATTATATAGTTTCATATTAAGGCAATTATCATAATAACTACTAAAAATTTTGTGAATCACAAAATTTACATTCGGAACAATAGTTAAAAGGGAATCATTATATTAATTTATCCTATTCGTGTACAACATAATATATAATATTCTTATAAATCCTGAACTAAAAATTAACGTAAATTTTTCATTTTAATAATATGTCCAAAATAAGAATTAATAAAAATATATAATTGTTTTGAACGGTAATTCTTTGGTGGATAATATTATATTTATATCACATTATATAACCATATCAATAGCAACATTTTGTATTCACTATTAGAAAAATATAACTATAATTTTCACTAGCTCATTCTAAAATGATATTATAAAAAATTAAAAGATATAAACGATTACTATGTTTTCTTCTATGTGGCTATTATTAATTATATACTCAGTTTTTGAAATATAAAATGAACATTTAACGTTATAAGTTAAAAACTGGTTGAATAATAACATCTAAATTTTTCATAAAAAAAAATATAGGAAAATTAAGTAAAAGGTTGTCATAAATGTATGTTTTTTTTTCAGCAGATATATTTATAATAATTCTATTACAAAAAGTGGCTCTATATTTAATATGTATTAAAATGAATTCACCAAAGTTTATTGTATATATTCAAATTTGTGTTCTTCCATTAATATAAGTGTTATTTAAAAATATTTTTCATGTACAACAAATAAAACGATATGCATTATTATAATAAATATAAATTTATAAGACATATTTTAGTATTTATATAATGTAAAAGGTAATAAATGTTCCGTCGTTACATCTAAATAATAACAAAAGCTTAAATTACGCTTTAAATATTTTATAAATATATGTTTTGATTCCCATTTAAGATGCTGTGGAGATTAACATATTAGTATATGTTTTATACGTAAATACATAATTAATTTCGTTAAATTATTAAAATACTTTTATTTCACATGGTTTTTTGCATTATGTGAAATACTACATTAAATATATTTTTGATAATTTTTTTGAAATATATATTTTATATTATCATTTTTCTAAATAGTTCATGAATAAATAAATTATAAAATAATGTAGCCTAATTAGAATTTATATCAATTTTACTTTTAATGATCGTTATTTAATTTTATATCAAAATTTAAATAAGAAAATAAAAATATAGATGTACATTTGTTTACTATATGTAATGTATTATACATATTTAATATGTTTTTTTTTTATGTTAATTCTAGAAAGCTGTTCAATTATTTGACATGAGAAAATATATCCAATATTCCTTAATTTCGTCCATGTTATGACAATTTATATTTATGTATACATAATATTATAATATTTAAGTAATTAGATATGTTCATTTATCAATGATAAAAATGTTGAAAAATTAGCATTCCTACCATATAAAAAAGGTATAATAAATGATTCAATAGTTCCATAATTTACATGTATTTAAAAATATACAAAAATAAAGGTACTGCATTGTTTTATACCATATAACAAATTATAGAAATACAATGAACGTTAATAGTAATGTAATAAAGCACATATACATAATGTAATGAAACCGGATATTCCAATAAAACCTTTGTTCTACATTTCAAGAACATCAATATTTCGTTTATTTATGTTCTAAGAGCATTGATATTTATATTCCCACATTCGAACATGATATATGTGTGCATTATTATAACCATTCAATGTACAATAAAATATAGTAAAATCCTATATTCTTAATAATTCAAAGAATATATGTGATTGTTTTAATGAAACATTAGTACAAAAATAATTTATCAAATAATATTACATTTTGTGGGTAATAACATATAGTTTCACATTAATCTTCTTATTTTTAATTATTTTTATATGATGTCCATAAATATATTTTAATTAAGAACTAAATACAAATTATATTTTTATTACAATGTTCTATTTATTATAGCTTCATGTAATTAAGAACCTTAAAATATATTTAACACTTTATACCTTTTATAAAGTATATATGCTCAAATAACTTTTCGATTATTATAATTACATTTAATAAATATGTCGGAAACTGGTGGAGATATATCTTTTGACGAGTTGAAAAAAAAGGTAAATTTCCATATTTTATTATATTTTACACATATGTATAATTACTATTAGATATTTCATCAGTACTGAAATACAATGACAAAATTACACTCAGAAATGTTCTCTAAAATGTTATGTATTTTTTAATTTTTTCTTATTTTTTAGTATTATTTCTTGGAATATCTACCTTTAGCAAATGTTTTTTCAGTATTTTCTTTAAATAAATATCATGTACATCAACAAAAGGCATTCTGTAATGATTTATCAGGAGACACTATTGGCGCCTGTGATATACATTCTCTTTGTTTAAGCCTTCATGAAATTTTAGAAAAATTGAAAATTTTGTTCCAAAGAAGTGATTTAAATACTAAAATTAATTGGTGTGAACATTTAGGTCATTGAATATATGATAATATAAAAAATGGAGAAGAATGTAGTGACGCTGAAGAACTATATACACAATTCCAAAATATAAAGTTAATTTATCTTCCAACGTTTGGATGTAATATAGAATATTTTAAAATTACTGAAGATGAATACTTTAAAAAAAAAAAAATAGCCCTATATTCTGAAATTTTATCATGGATTGAAAATTCATATTACAGTATCGATTATGATTATACAATCTTATATGATCAATTCCTTGATGAATGTTATAAATTTTATAAGGAAATTATGTGCAATAATATTAATTCAGAAATAAAAAAAAAATATGAAGCTCAATTGCAGAACTTTAAAAAAATTTTTAATAAAACATTGTCCTTTCTGAAAGAACAAAGATTAAACATATCTCAAACATAAATACCATCAAAAGATGAATCATTGTGCATATCAGTAAACAAAAAACCTAGTGAAGAATATCCAGAAGTAAAAGCACCAGATATGGAAGATTCAGCATCAAGAAGACAAGTGCAAATAAAACCAGAGGTAGTAACAGTAGGAACGGAAGAATTTAAACCTGATATTTCGGGTTTTTTAGATCAAAAAGGTACTATGGGTACAGGCGATATTGGTGATTCTCCCGATAGAGCCATATCCAATCCTGTAGGAACGATTATGGGTACATCATTAGGATTCTTTATACCTCTAACTATGCTATATAAGGTAAGTGAAACCTATACAAAATGTATAATCATTCTGCATGAAAAATTATAATACATTATTGTGAAAAGTTATAAAAAATAAAGAATTATATTTTAAAATATAAATATTCATTCATTTTTTAGTTTACTCCTTTGGGTTCATGGATAAATACAAGAGTACTAGGGAGAGATAAATTAATGGACAATATGAAAAAGAACGAACTAGAATATCTATTAAACACTGCGCAAACTAGGGACACAGATTCAGGCGATACGATGTATCGCATAAAATATAATTCCGTATTAAACGAGTAATTTTTTCTTAACTCTTACCATCCATTTACATTCAAAAGTACTATCTTGTTTTGAAAACATCATACAAACTGTAATACCATTACAAAATAATATAAAAAAAAATCTCTTGTGACAAATTATTTAGTAATAAAAATGTATTTGATTATAAAAGAACTTAATGTACTAACGGATACATAAACAAGATTAATATAGATAAACTTAAATATTTCATAAATATTAATATATGCTACTCGATTAGTATATACAACAATAATATATACTTTCCTTAACTAGTTTATTTAATACATAAAATGCTTAAAAAATATATATAATGACCTAATGCACAATTCAATATTTATATGAGAATTATACTACTAAATTGATAAGTAAATATTATTTTATGTAATGTGATAACAAAGATGATTAGTATGTGATATATCCATACGATAATGAATAATATTATACGTAAAAATACTTGTAATTAACAAACATATAATTTATTAATTCAATTAAGTTTATATTCACATATACTTTATAATAGTATATTGATTTATTCAGAAAATATCATTTTGCATTTAAGTGGTATATTAGATCTTATTAATGTTACAAACTCAAAAAATAATGAATTTCTTTTTATAATGTTAAGTCTATATATATAATTTACTTATAAAACATATGTATTATAAATGTAATATAAATAAAAATCTAATGTTTAAATCCAAAAATGTTCTTCTATACTACCTTTTGAGAAATATGGGCAAATTATATAGTACCATATTTATCTTGTAATGTTTTTTTTGCCTTTAATTAATATATATGAAATTCTATTATTCCATTAATATCATTAATGGATTAATAATTTTTTGTAGTTTATGTAATGCATAAAGTATAAATGTTTTTATATAGAAGGTATAAATATTTTTTTATAAATTCCACAGCCTTTTATGAATTATCTAGGAAAAAAATTGGGATTCACGACATACAATATAATACATTCATGTATTCATTATAATTAGTTTATGTGTTAAAGAATGCTAAATATATTTTTTTAAATAAACAATAATTTTTTTAAAATTGTTTGAATTCAAGTATTTTTCTCATTATTACAAAGGAAGATCAGTACATGTTTAGCACTATTATAACTTACTGTTGTATCATGTATATAATACGCAATAATATTATATAAATTATGATTCATTTTTCTATAATGTTCTTAAATATTTCTTTAAAAAGCGAATTATATTATAAATTTATAAAAAAATAGTTATAGATTTTTATAAGGAATTCCAGTTAACATTTTAAATTAATATTAGGATATTAAATATAAATTATTTATGAATAAAGGTTAAAATAAAGGCAAAAATTAGAGTAATATAAATTCTCATTGAGAAAAATAATAAAGATATATATTCTAAATTATGAAACATCATTAATATTAAGTAAATTTAAATAATATATCCTATTACATATAATTTTACTTTTGTTAATTTAAAATTATCTATATAGGGAATGAAATATATATAAAATAAATAAGTATCGATAGAACAATTAAAATAGTATATTCATTACAAATGTGTACTTATAAAAAAATAAAGAAAAAAACTTAAAAAATATATGTATATTAAAAATATATGTGTGATTATTTATATTTAATAATGTAGATTATATTTTAGTGATTGTTATAATTACGACAATGTTACACATTTTTATGATTAGCTATTACTCTTATATATAATATATTTAGTTATTGTAAAATACATATATTCTCGGAAACTAGTAAGAATTTTTTTTCATTAAAGTAGTAATAGAAAAAATAATCAATATATATTCAAAGCATAAAAAAAAATTATCTACATTCATAAATAAGAAAAAAAATAATTTTTAAAAAGCACAAAACATTTTTACAATTTATTCAATATTTGCTGATTATTAAGTAAAATTAATATAAAACATATGCACAGTCCAATTTTTATTACACCATAAGTAACATTGTTATCATATTAATAAAATCTGTTTTTATATATATTAAAAATTCTTTAATTCTTAAATGATAATTTATATGATAATATTATTATTATTATCAATTTATAAAATATATTTATGTTCTATTAAATAAATATTTACATTGTAATATCAGTAAAATATATTCTTAATATGCATATTTATACAAAAGTTAATATTTCTTCTATAAATATTTTTAACTATTCGAAAAATATATTTAGTAAAATATAAACTAGTAAAACAATTGTTTAATAAACATTGATGCTAATGGATATAGTCAATTCCCATATTCTCTACATTATATTAAAATATAATAATTAGATATATTTCTTTCTCATTAAACAGGATATGTTTTTTTCGTTTAGTTATTTTATTTCCTTCATTAAATTATCTATAATAATCTTATAATCAATGTGTATAACATTAAATACATTACTTTTGTAATGATGTTATAAATTATAGAAAATATATTTATACATATTGTAACATGGTATCTTTATTTCAAATAAAGCATTTAATTTCAATAATAAATGCACTTTTTTTTGATTTCAATATTTATTTTTATGCCCAAATTTTCTTATTTCTTACATGGTATATATAATTTTAAACTTAACCTTTATTGATAATTTAAGCTAATATTGTAATTTTCTAAGAAAAGAAATCCATTAGCATAGTTCTCATAAGAGATAATCTTGCTTAAAATAGATGATTTTTATGTATTAATGCTACATTTCTAAAAAACTTCAAAATTTTATGTATTTCTAATAATGCCGGGTACAATTAATGAAGATTCGGGAGAATTACAGGTAAAGTTTGTATACCTAAATGATTATTACCATTTCATTTATTTAAATGTTTCATGTTACATAAATTATTTTGAATAACGTTCCTTGGTGTAATTATTTAACGGATATTACTTTTTTTATTATATTTAGTTATTAGCCTTTTCACGTGAAAAAGGATTAACTTCAAGAAAATTTTACGATGAATTAGAACAAAACTTTAAATTTACTGATTATGATGTGTATTGTGGTACAGCTATACATCCAAAGCATAGTATCCCATTAAGACATGTTTGTGCAACTATTTTAAATTATTTAAAATATAATGGTGTATCAGATAATGACAATGACGAGTTCAGTATATGTAAGCTTTTGAATTATTGGGCATATAATAAATTAAATGATCTTTATCATTCCAAGAAAAAATCAGAAATAGATAATGCTTATAAAGTACTAGAAAATATATGGAAAGAAAGAGTTTTTGATAGCACTAATGCAGATTATTATAAAAAATGTAAACCTGATATTGTTCTTTTTGACCATGATGACTGGAAACAAAGAAAAGAATTATATGAATACTACATCGACAGTGGTCCAATTATTCAGACTGCTGAACGATATGAACAGGATTGCGACAATTATTATAATTACGTCAAAAACAAAGAAAGGCTATATAAATATTTTGAGAAACACTGTCCTACTGATGATGCAATTAACTGTCCAAGTTTTTATAATAAATGTAAGATGTATAATCCTAAAGATGTTTTACCTAGGTTCATATGTTTTGATCAAATGAAAAAAAAAGAATTAACGCAACAGCCAGCATCCCAAGCACATCGAGCACATCCGGGATCTGGAGTCTTCTCCCCCCCATTAAGTAATACAGAAAATCCTAACCCTAGTACATCCACTGGTGCAAAAGCTGGTAATGTGTTTCTTGGAGTAGTGGTGACTTCTATGGCTTCTGGTGCTTTATATAAAGTAAGAACACATTTGTTCATTACATATAATTTTTGTAACCTTGTTAATAACCTACATATTACATGTCTATAGACAGTTAATAAATATGTTACATATATTATTCTTTTATATACAAGTTTACACCATTAGGAAACATGTTACGCAATGGATTTGGACGCAACAATAATATGAGAAATTTTAATGGAGTCGACAATGGAATATATGGCTACGCACCTGAATCATTTTATCCATATTCAGGGGGTGCGCAAGAACATTATATAGGATATCATCCAGCGTAACTTTTTAATTCAAAATAGGTAAAAATATAAATTAATATAAATGAATATCATGCAGAACTATGTTTTTGTATGTAAAAGCAATTACTTCGATGCCCACAAAATATAATAAGTATTCATGAATTAATAGAATAAACACAAAATAATTACATAAAATATATATTGAAAAATTCAACAAATAAATAATTATAGAATTAATAAATTATTAATAAATATAACATACATATTTTCAATATTTAGATAAGAATTACGCGTATCTATTTTTTCCTATTAAATTTCCTATAATATGCATATTAATAAATATCATTACTAATAATAATTTAACAGTATATGGTCTAAATTTTTATTATAATATAAATTTACGAATTATACATTTTTTCTTATATATTTTTTACAGTTAAATAAACTGATAGGTATAAATGTTTACATATAGAAAGCTGTAAAATATATATTTCTATTTATTATTCATCGCCATATATTATAAAAATTAACGGAAAAATTGATGTTACTACATATATAATCATTTATATGCCAAAATGATACCATTAAAATGAGAAACCTACCACTTAACCTGGTTCCCACCTTTACAAAATTTTAATATATATTCATTATAAATTATTCAATATTTAAATTTTTATTATTTCTTTTTTTTCATAGAGGATCATTATATTTTTACAACATTACATTTATGTAATTATTACTTCCCATAATTTATTATTCTTATATAGTTCATACAGGATTAATATAAAGAGTCTTTTCTAATAATATATCATACTAATTTTAAATGCTTAACATCTTGCAATATATTATTTTTTAACTTATAAGGTATCAATGTGAAAAATAGAGCATTCAAAAAATTATTATTTTTTTAAATTTTATACAACGTATATACTAAAATCTGAACATAACTCGATTTTCATTAATTTTGAAAGGGGAATACTAAAGAAACATTTTTATTTTTGCTCGGTACATATTAATCCTTCATCAACAATTATAGCTTAAACACATTTTTCTACATTTTATGATATTTATAAATTTTATATGAGTCTTTCCTTTTTTTTTTTTTTTTTTTGATTATTTATTCATACTATAAATTTCTTCCAATATATGTAATAAATTTATGTTATATTGCATTATAATGTATGAAAAAGAAAAGTATGTTAAAAATACAATTATGTATAATTTCATCCGAATTTATTTAAGAATGTACTAATACAAATTTTATCTTCCTTTTTTTTGTGGGGGGAATATTTTAATATATTTTTATCATATTAATATAATTATATAAGCAATATTTGTGTAATTGAGTTATACATTTATATTTAATTTAATTGTGTAATAATTAATTATCTATCATATAACATGCTTCTTCTATATATATTTATTTTCTCCATTTATTTCATATGAGATTGTAATAATTTTTTCTGTTATCTTATCATAAAAATTCAGCACAAATGAGTATGATAATATAGGAAGTATAAAGTATTTTAAAAAAAATAATACAACGCTGTGCATATATATGATGTCACCCTCTATTTATTAATATAAATAATTAAATCTATAACAATAAGTTAATTACTATATAAAAAAATTAATGATGTTTACTTTTTATAAATTTATATAACATAAAAAAGGTTTATTATTAATATATCCATTATAATAAATTTACATATTTTTTTAATTTATTAAAAAATTATATATTCAAAAATTATCACTAAGAATAAATGACCCCTTTTTTGCAGCATATTACTAAGAGTACCCGTGTAAGGACATGTGTAATTACGCATTAAAACGGTAAGTTTTATGTATAGAATGATAAATTGATAACACTTAAATTTTCTAATATATTATGTATAAATATAAAATATACTTTTTTTTATAAATTTCATATAAGATATGCAGTATGTTATAATTTGTTTGAAAATTTAAAAGGAAAAAGTAATATAAAATAAATTATAATCAACAGAATCGTGTTGATGTTTATTCATGTTTTTATTAAATGATATGTCATACTTCCACAATTAATTAATTCATAAAAAATGTGTTACGATTTACTATAGGTTTATTTATATACAAAAAAAAAAAAAATATATATATATTACCTAGATATATATAATAAATTTATCAAATTACAAAATCCATTACTATATCCATTCATTTTTATGGAACTTCTTTGATATATTTATTCTGGATAGTATGTAACACATTAATGAAAAAAAAGTATATTATATAATGCAAATATATTAATTTTTAATATAAATCTTAATATTAATAATGTATAAACATTTTAGTGATATATATAGAAGATACAATATGCCAAGTTCCCAATGCAGTAAATAAAAAAACATCTCTCCCTAAGAATATATGTCGTTATTAATTTGCTTAGCTTTGTATGCGTTCTATCAAATACAACTGTTTTATTATTAACTTCATTATGAATTTTAATATAATTAAAAAATTAGTATAAATGTAAACACATAAAAGGATTTAATACCATATATTTATGAATATCTATAAGCTGAATATGAATGAATAATTTGTTGAAGCTTTTCAATAGAATATTGTTATATAGAACAATAGTTGTTTTATTTATAAGTTGTAAGTTAAATTATATATCTCCATATATATTTCCTAATAACATAATCAGAATTTACATAATATTTCAACATTTTAATATTCAATTAATATCTCGAATATTTTTTATAAATTTTACAAAATATATGATAATGGATAGTTTATTTCACCCCAAAAATGTAGCAAATTATATTTGTTTTAGATAACGATCGAAAAAATAATTGTATGATAAGTGATCTTTGACATTATAGAAAAAATTGTATTTCTTATTTCCCATTTCTTATAAAAAATATAATTATATATTCCATAAAACTTTTATATAAATAGTTTTAATATATAATATAATATAATATCATTTTGTGTTAGTTTACATGCTTAAAAACAATGGAAACTTCTGTTGGGGATGAAGAAGTATAAATATTTTTTTAAATATATCAATTATCTACATACATTTTTTTAAACTTACGATGTTTTTTTTACTAAAACTAAATTTATTTTATAATAAATAAAATGTCACAGTTTTATATGTAACCAATCATACCTTTATTTTTAGTATAATTTAGATGAAATTTTTCCTACATATAAACGCGATTTTGATAGTGTGACCGAAAATGGGATTGACCAATATAAAGAGAATTGCGATAAAATTAGTAAAAAATTTTGTCCTGAGTGTGAAGAAAATTTTTTAGCTCCATGTCAAAAACTTATTCACTATTTAAAACATATTAAAAAACAATCTCCTGTTGATATTGATATACAAAGTTGTAAATACTTTAGCTACATTTTAAAGAATGAACTGCTAAATGTTAAAAAAACTTGTGATAGCACAGAAGAGTGTTACAAAAAATTGTATAATTCATACGAAACGAAATCTGATGGAATTGATGTATGTAAGGACTACATAAAAGAAATTAATGGAAAAATATTTGAAAAATTCCAAAATCTAGATTCTTTATATGATAATTTTTATAAATTTACGAAAAAAAAAAACGAGGAGGATAATAGAGAATGCCATTTAGGTATTGAATGTAGTGAAAAATATAACGAACACATTAAACTATGCCATGAAGCTAGTCACATAGGTTTCTGTAAGGCCTTAGATAAATTCAAAAATACTTATAATAATCATATGAAAGATGAGTCCAAGTGTGAAAATGTCCCTAGATACCTAAATTCCCCCTTTGGGATGGACGGACGGTCTATATTTTTTACTTCACTTATTACAATATTTGCAATGTCAATCATAATATTCACTGTATATAAGGTTAGTGGAATTTTATTATAAAAATGTAAACATTAAAGGACAATTTGCTGTGCACATCTGCCAATTATATATAATATAGTTACATTTAATAATTTATATATTTTTTCAAATAGTTTACTCCAGTTTATTCTTGGTTACACTCTATATTACGGAGGAAAAGTAATATTCGAAATGATCTATATGAAGAATCTCGCAATTTAAAAAATAATGCTAACATAAAAAAATTAAATTCGAAAAACAGTCCATTGAATATACAGTATTATTCTTCAGAAAATTCATAATTCTATTCTTATATCAAAGAATGACTTTTTTCAGATAAGTACCATTCGTTCAAGAAAAACATTAATGAATATCAATGATTATAAAAGAATATAAAATAATACGATGTTATTATAGCTAATTATTATCAGTCACAATAATACTAACAAATTTTATATTATATGCAACAAAATAATAGATAAAATATTAACACATTCGTAATAATATATCAAAGTAAACACATGGATCATGATAATATATAACAATTAAATAATTAGATATCAGGTTCATTCTTATGCTACACCACTAAATATATTAATATTTTATTCATATACAAATTATTCATTTAAAAATTAACATGTTCCTTTGTTTTCATTTTCCCTTTCCCACTTGAAACCTTTCGTATATTACAACTTTTATGCAAATATAAATATTCACAGAAAATATAAAGATAAGTAATATAAAGAAAAGCGCAATATTAAGCCTTTCAAATATTTTCGTAGTCCATTGTTTAGCATGAATAATTGCATGACAAGCACAACTTCCAATGTTATCATTCTTACACCACTGTACTAAAGGTTTACCACCTATATCACAAAATAATATAAGAAATGTTGGCCCAAGTAGTGGAAGAAAAGGAAGGAAACAAAAATTATAAAGGGATTCCTATCATTCTGAATTATATCTTCAAGATTATCCTAATAATTTATATAATAAAATGTATTTTTCTCACAATATCAATCCAACTTGGCTAATCCCTTTTTTTTAACATAAATATTCTTCTAAACATTCACATATACTTCCATGATACACGCTTCTTATTTTTCATACCGATAATACTTTGATATATCATCTTATAATTTGTTGATTTTCCTTATTTACATTATTATCTGGTAATTTTTCCTCCAATCTTGGAAGTTGTAATCTCTTTTCTATAAGATGTTTTTCCTATAATATGTTAAAATTAAATTCTCTATAATTTTTATTCTTATTTTTCGTTTTTAACTATTCTATATAGAAAAATATATTTTTTTATATCACTACCTTAAAACATACACAATAAAATAATAAAATATTATATTTTTATAATTTCTACTAAAACAATATATTTCTCTTTTTTCTTAATAATATTCATTTAAAACGATATTATATATTATTATAACCTGATGAATTTTAATTAGCATCATGTTATATATTGCTTTCTATACTTAGCATATTTTGGTTCATGCATTCTGAATCAAAAAATAATAACATGCCGTCACTTTGTTGAAGGGAACTATTTTTTTATTTTTTTTCCTTCCCATTTTAGTACTAATACACTACACAGAAAATGTCACTTAATATATTTATGAAAAATATAAAGCATAAATAATGCATTCATAATTATAAGGATGTGCTTTTAAAATAATAAGCTATTATAACTAAAGTATTATTATTATGTTTATAAATGTATTTTTTAATTACTTTAAACTTATGTAATAATTTCAGAAAAATCCCCACAGCCAAAAATATAAATAAAATGAAAGCAAAATTATCAGAAAAAACAAAATCTTAATTTTTAATCTCTTTAGTTTTACATGTAATTCCAGGTACAGCATTTCTTTTTGAGTATTCACAGTCATTCCTTTTTGTGTATTCTTTTTTTTTTATACGATATTTATATTCTTTTGCATTTGGAGCTGTTACGAAGTTCTACATGTTCGGCATTAAATTCAAAAACCTGAGTAGTTTTTGTAAATAAATTTCTTTACAATGAATAATTTGGTGTATTTTCTGCATCTACATAATTTATATTTTAAATAACTAAAAAAAAATAAGGAAAACAGAAAAAGTGTCATAATTTAATAATTTTTTAAATATATCGTAATTTTCATAATAATTAGGTGATATTTCTTTCTTTTATATTTCCTCTAAATTATTAAATTTGGAAATTTCAGAAAACTTCTGTGTGCAATACGAAACATCATTTAACATAGAAGCATTAAAATGTTTGCACGCATGAAGAAATTCTTAAAAATTTTTATTCATTCTATTAATTTAATATTTTTCGTAATAATATATTGCATTATCTCTCATTAATTTAATATTTCACACCAATTTTCTTTTTTATGCATGAAATTAGTACTTATAAGAAGTTCAGAAATTCCTATATATCGTTGTAATTTATAACAAAAAAAAAATTAACCAAGTTTTATTTTCTTCAGTTTCATTAAATTTGTCACATAAATTGCATACAACACAAGAATTAATTGGATTGTTCAAAAACATATGACATTTAATTGATTATAAACTTTTTTTCAAAACATTAACCTGAAATTTATATATATAGTTAAAATAGATAGCAATGCAAATAAAAATCTGAGAATATCACATATTACATATATATTTTTTATCTAATTTTATTATGTTAAATGAATTATTTTTTTAGTAATTCTTTTTTTTATTATTACAATAATTATATTATAAAAACATTAATACATTCCACTAAGTGCTATGTTTTAATATGAATAAAATAGAATTAAGAATTATAATTTTTGTTTATATTAATAATTAATATAATTCATTTAAAAAAGTATATAGAGTAGAAAACTCACATGATTATTATTATTTGTAAATTTTATAATTTAATATTTATTTATTTATAATGAAAAAATAAATAAAAGTCTATATAAATTTATAAAAAAATTTCACGTATTACTTATAATTGTAATTTTTTTATCACGTTATTGCGCATCGAAAAAGTCCTTGAAAAATACACACTATTGTGAAACTATATATTAAATTTATTATCGCTTCTTATTAGATACATTTGTTAAGAACAAATATGCTTATAATATTAAAAAAAATTATAATAAAAAATATATAACATTTTTTTGTACCAAAGTGATAAGATAATATGTGATAAATTGTATTCTTCAAAATAATTAAATTTCATTTCATATATTTTATTATAAATTATAAAGATATATATACACGTTTATACCCTTTTTTGCTGATATATGCTACTGCGTAATCACACCATTTTTAATTTTAAAAATTTAGCTACATTAACATTAATAATACGCTTTAAATATGTCATTTCAATGTTCATCGTTAATTAATAGAGAAAATGGAAAGGTAGTTTTAAAGTTTTATTCAATAATTATAATTAAATATTAAATGACTTTTACAATATTCATTAAGTAGTTAAGGAAATATTCTATTATATTTCAAAATATATATATACATGTATTTGTTATATTTTTCTTTTTTTTTATCATTCAGAATGTATTTGATCCGAGGTGTGGCACTTATATCTTTACACCATTTCGTCCTTCTTTTGATAATGTAGAAGAAAAATATTTGAATATTATTAAGAAAATTAATGATCCCACATTAAAATACGTTTCTATTTATCTTGTACAATATTATAAAGATGGATATAAATATTTCGGTAATAGTGACCGGACTCACAAAAATGAAGCTTGTACATATTTTATTCAATGGTTACAAGAAAAAAAAGAATTATTCACGTATGGTGGGTACTGTGAAAAAAAAGAAAAATTATGGAATAAAGAAATTGAAGCTCTGTGGAACACCTTAATATCTGATTACCAAAAAAAAAGTAAGGATACAAATGCATGGTGCCGTGATCTTCAAAAGACATTCAAAACAGAACTCCCTTCTAATGTGAACTCTCCTAAGTGTGAAGAAAGTATTTCCCATGAATCCAAAAGCACAGAACTCTCTCCTCTACCAGTTCAAACGGAATGCAACTGTCAAAATGTAGATCCTGTGATTTCCCTGCAGCCAGACCAAGCCGCAGAAAAGGATCCAACTAAGAATATTGCAGTTACTTCAGGTTTTACAGCAGCTGGAACACTTGGCACCCTATTTTTTTTATATAGGGTAATTAATAAACAATAATTTTAAATAACTTCTATAAACATATCTATATAATTTTCATATATATATCATAAATAAAATCTGTTATCATTAAATAATTGATTTCCTTCATTCTACAACAGTTTACCCCAATGATGTCCTGGTTCAGAAGGCCAGGTATGAATAATATAGGAACAGATCTATATATGAATCCAGGAGGCGCAGAAAGTTTCTTAAGTATGCAGCAAGATAATGGTAGTAATAATCTATTTTACCATCCATAAGTCTACTAATTTTTTTAAAACATTTCTATATCATAGACCAATTAAAATAAAGAAATATCGACAATTTTTCTCAAAAAATTGTAGTGACGAAACACTTTATATTTTATGTAAAATAACATATATTATTATATATTTTATAATAAAGAGAATCTGTGTATATTGTAAGTTATTTTGTATTCATATTACAAATTATGTTATAATATATAAATAAAATACACCAAATAAAATGTTCATATATAATAAATAATTAAAACAACTGTTATACACATATAATTAGTAAACGCGTACATCTGATCCATTCAACATACTGTTAATTCTTACATAACTAAATATCTAAGAACATATGGAGAAAAAATTATAATCATTATGCTTAATTCTTATAAATATGGAAAAGAAATATTTTTCGTGCGAAGCTCCCATAAACAAATGTGTTTAATGTAAGAAATAATATGATAGAGTTCTTAGATTTTTAATATAAATTATTCAATGAAGTATATTATACTAGTTCCTATAACAAATTTAGAATGTTCATTTGCTATATGGATAATTATATTTTATAAGTGTGCACATTAATATATTATCATTTATATACTTAATGGATAATTTATTATATTTTATTATATGTATTACATAAAGTTTACTTATATTATAACATGTTACGTATATATTTTATTATTTTTATGTATAATTCTATATTTACAATCGTGATATACTTTATTTTAATTATAATGAAATAAACTGACATGATAATGATTTTTGTATTCTAATAAATACATTTTTATCATAGAAACGAAACATATACTTTTATTAACGAAATAATTATACAACTATTCAGATAATTCTATTAATCTAATAACATTAATTACTATTTTTAATAAGATAAATGTTTTATATATATTTTTAATCAAAAGAAAAAATCACACACACATGTCCTTCTATAATATACATTAATAAGCTTTATTTAGAGAAATCTAGCAAAAACCTTTCACCTCATTATTCAGATTAAAAATATAACACACATTTGTGTATTTATTTAAATTTAAAACCATTTATAGTTCGTTTTAAATATGTCTAATATTTTTCAAATAAAATCGATGAAAAAAATTATAATTTATTTTCTATACATGCTAATTATATATATATAATAATATATAGAACGGAATTTCACATTTTATATTATACAAATATAGAAATAAATGATAAATTGTTAATCACACATTTCATATTCCTTTATAAAATAAACGTTACAATATAAACAAGAAAAATATAACTACAATAGCAAGTATAAACTAATAAGCATGTTCATGGAAATTTACAAATATGAATTTATATAAAATATTACGAATAATTAAAACAGATAAGACATATAATCTGGATATATGATTCATTAAAAATATTTTTATTATACCCAAGGTATGCTTATTCTTACAAATATACATTTTCAATTTATATATTAAAAAATAATACAATCATACATATACTGCAAACATTAGTTACTCTACCGATTCAAGTGATTCCAATAATATAAAATACAGAGGAAAAATCAAACATTCTAATATAGATAAACTAGTATAATTTTTAGAGTTTTATATCAGATCAATTTTTCACATTTGTTTGAACTTGTTAAATTTATTATAACAAAATGTATTTATATCAAATTCTATTACTAAATATATTACCTATACTAGTTTATATTAAAAATTTCTTTACAGAAGCAAATATATTCTTTTCTATTCATTTTACCTTTTCCAGCTTTTAATTTTTCATATTTTACAACTTTAATGGAGGTGTAAAGAATAGTTAATATAAATATAATGCAATATGGTATGAAAAATGCACAACTTAAATCAGGTATTATATTTTTCAAATACTTTAGACTCGTTCCTAATACATTCACTTTAGCCCAATCTAATATAGGAACTATTGATCCAAGCAAACAAAATAAAGAAAAGAAAATAATTTTATATCCATATTTCTTAATTATTATATTTTTAAAAGTTTTCTTATCATAATTTCCATTTTCAGCAAGTTTATATATTTTATCAATATTATTGAATATTTTTCGTTCGCAATAATAATCTAATTTTTTTAATCCTTTTTTTTTTGCATAAGTATTTTTAAAATTATTCCTATAAGAATACATATGATTTGAATTATTTCGTTTTAAGCTCCTATATATTGATGTATCTTCATATTCATTTTCTAATTCATTACACTCATAGTTTTGAGATATACCTTCTTTTATATTATTCGGTTCTAATCCAACATCCAATTCACTTTTTGACAGTAAACGATTCATCCATATTCCGTACATACCATCTGACTTGCGCGCACACTTCATATTTATACTAATATAACACTATAAAGGAAAATGTATTTTGAGTATTTAAAATATTAAATAATTTTACACTAAATAATAATAATAGTGTAGCATAAATGAAATAATGATATTCTTAAAAATTATTATTATACTGTATCATTGAAAAAAGTAAATATCCATGATAATAGCAGAAATATAGAAATCTTAAGAATAACCACCATATTAAAATTTTCATTGATGAAAATATTCTTTATCATAGCCATTTTTACATTATTAAACGTCCTTATTGTATATTATTTTTCAAATTGAGACAAAATATTACTTATTCTATAAATTTTTTTATTGTAATGAAAATTTTATATAAAGACTAATATATTAATAACTTATAATAAAACAATTATAGATAGGAAATGAATCAAACAATGAAAATAAGCTTTTCAAATTTATTTTATGGAATTTTCTATCGATCACTAATATTAAATAAAAAAATAATTAAATTATATATGTATATAAAATATTTAAATTAATTTTATTATTTTATAATAAAAAAATAATAACATTGTAAACTTTTTCAAATTAAAAAAAAAAACTAATACAATTATATATGCAAATTTTTTTTCATATGAGATATATGTGGTATAAAATGTAGATAATCTTAATACCCTGTATGGGCATTATAATTATAAATGTAGATTCGTCTAAATAATAATTCTATTTTAGAATCATAATTAATTTAAAATTATAATTAATATATATCCATTATTATAAATATATTATTACACGGTAAAAATTTTAATTATATATATAAAATATAGAGGATAACAATTTTACTACATATTATGTATCCATTAATAATAAAATGTTATGTTTCTATAAAATACAATATTATAATAAATATATAGAAAAATTAAATAGAATTAAATATATAAAACTTATTAATCGAATAACCTTTTTTATGTCCTTAGAATATTACAAAATAAATCTTATTCGAAATTTACTTTGATTATTTTATGTAATATATATATAAATATTCAGAATATAACTACTACCTTTTTTTTTAATAATTAAAATCTTATTTTATAAAAGTATGTAATAAAAAAAAATTATAAGAAAACAAAAAATTTACAAATAAAAAATTAATGCTAATAATATTTATGATATATAGTATTAACCTAAATTTCATAACTATATTGATTCGTATTTTTAAATTTTTGTAATTTCTTTAGATATTCATAATGATTCATTTTTAATTTCCTTATAAATCAAAAATGTTAGAAGTGTTGTTTAAATGCAATATCTGTATTTTAGAATATATTATTATATAATTATATTCGAAAATAACAGAAAAAATAAAAAAATTATATTTATAAATTTTTTATATATGCACTAGTAACACGTATTATAACTTTAATTTAAGTGCTTAGCCAAAACCTTGTTCTAACCTTGTAAAAAATACATCCTTCTACACTTTATTAATAATATTTAAATTATGAAAAAATACATATATTATGAAATACGAAAAATGTGTATTATACGTAAAATATTATTTTTTAATTAAATATATTATTATTTTATAATTAAGATAATAAATTATATATTACGAATAACTGTATACTTATTTATTAGCACATATATTAATAAACTTACAAATATATGTGCGCCTCATCAACCTATTAAATCCTTTAAATATTATTCTGATAATTTCTTTAATCGAATCAAAATGTTTTAATCAACACCATTTTTATAAACATATAAATTATGTTTGTCATTATGCACACTTTTTATAACACAAGGCATATCACAAAATTAAAATTTTTATGCCTAGCTATTTAATATGGTAAATATGATTATTTTGTTGCAATCATCTCTGTTTCTTTGGTTCTATATGATATTATATAAACACGTCATAATTTTATGTCATTACATAAACAACCCCATGTACCAACAAATAATACATAAAAAGTGGGAACCTACAACTTAAAATAGGTCCCATAATTACTGGTTTTTATATGTGAACATGTATAATGGGATTTATACGATCATTATTATTTATATTAATTATAATATTTAAAAAAAAAAAAAATCATTTTATTCTATCATTATAAATAAGTATTTTATTATTCATTTAATGTTTGTGAATAAATTATATGCATTAACAAAAAAAAACATTATTTTAATATCATTAAAATAATTGGTTGCCGTTCCTCAAATAAAGTTATTATTATCTTCTACATACAAAGAATGCATACGTACTAATCAAATTTATAATTACTACAATTTATGTTATTAGTTTTCTCTAAAAATCATAGTTCTTTGTGGTATTTTTAAAAAAATCAAAATATATTACCAGAGACTTATTAAATTTCATCAAAATACATATATCTCAAAAATTCAATTCAGTGTAGAACAAGAAAATTTAATACATATACACATATATTTCTTCAAGAATGAATAATTAATAAAAACAGAAATATCTTTATCTAACGAATATTAGATCATTTATTCAATGAAATATGTATGACTTATAAACATATTAACAACATAGAGTTCATTCATAATTTAAGTACAAAATATATTTAATTATATTTATATATTTTCACTATGTAAAAAATATATATTTAAACATATATAATAATAACATTACGACTTACAATAATACATTAATTACAAAAAAATGCATATTACAATTATTTAGATAAAAGAATTTTATTCCTCAAAGGGGTAAGTAATAAATCTAGGAGCATGACCAAATTATTATTTTGCGTAAATGCTAATATTACATAATTCACCATTTTATATAAATTATATTTATTCGTTAATTTACACATGAACATATGATGTCTAAAATAAAATATTTTATAGGTTCAATTTTTAGCCTTTTTTAAATATGAATTTGTTTATAGGAGGCTCTTAGTAAAACGATAATATTCCTTTAAACTCATTTTATCTCTACCTGATTTTAATTTTTTGTACTTTATAACTTTTATCAAGATATATAAAACAACGCATAAGACAATAATTACGGCTATACATGTAAATGCAAAATCCACATATATAATGTTATTCCATGTACTTTTATCGATTAAAATTTTAGGATAATTCTCCATGTGTGTATTTGGGCTACCCTCTGTAGTCAGGTGTTCTTTAATGTCGCAATCATTGAAACATCTTTGAATTATTCCAAATTTTTCATTTTTTAATAAAGGTATTATAAATCCAATAAGAGGAAATAATGCAAATAAAATAAGAGGAATATCAAAAATTTTGTTCAAATTTTTATTAAAGGACCTTTTATCATGCTGTAATTTTTCCTTAAGTTCATTTATATAATCAAATTTATCAAATATTTTTTTTTTGCAGTAACAGTCAAATTTTCCTAAAACATTCTTTTTAGAATATCTGTGTTTATAGAGCTTCTTATATAGGTCTAAATCATTTAATCCCTTTTTCTTTAACTGTGAATACCTTGATAAGTCATCTGAAGTACATTTTACATTATTATGCGAATTGTTGTCTAATAATTTATTTCGTATTCTTGAGTGATCGACCTTGTTTTTATATACTTGTTTTGCCAGAGACCTCTGAAAACTTATGACTGACTTTTTTTCAACATTGTATATTTTGTTTGAATGAGTACCAAAATTATACTAAAAAAACAACATAAATATTATTTTACAGAATAAGCAATAAATAGTAAAAAATATTAAAAAAATATAATAAATCATTTAATTCTGAACCAAAAAAAAAGACAAAACGAATATTAAATATTATTATGTACCAAATCATTAAAAGGGGTATGTACCCATATACAAAATATATAAGCTGCAACTTTAAAAACAGAAAGCATTTTTATATATCCCTTCATATTATAATTTTTTAATAATAATGTTATAAATGTAAGATCAGGTATTATCTATATGTTTTACTTTAGCCAAATGATTTTTTTGTTATTAAATATATTTGATATTATTATGATTTATAAAAATAACATATAAATGACAAAAATATAATATATATAATTTAATTGGAAATAGCAAACTATCTACAAAGGAAATTAATTAAAATATTATTATAAATAATTTATGTATATATAAAAAATATCATATTCCACTCCATATATATGCTTAAGATATAAAATTCAACTAACAAAATCAGAATAATAAAAATAATTGTTTATGTATCTAATTTAAAAACAGTAAAAATAAATTTACTTTTTTCATATAGATATAGTAAGTAACGTTTATATATAATACCTCTATATATTAATAGAATGATTTAGCGCTATATAGCTTCCATAACAATTATAGTAGCATGTTAACCATTATAAAAATTATTTTTTTGCTATCTTAAAATTATATTTATAACAAAAATAAAATTAATAATTAGAACATTCTTATTATTTATACTCTATTTACAATGTTGGAATTATTGATATAATCCTAAAAAGAACAGCATTATTTGAATTTTCATATATTCGAAAACATATTTATACATGTAATAAAAACAATTTCCGTTCAATAGCATTATAATTTATAATAATGTTGTGGAATTAATTATTATATTATAAGGTCTAATAATTATATAAATACAATATTTTAAGAAAAATAATTAAAAGGACATTTAAAATTGTAATATGATATAAAAATTAATGTACATATTAATTTAATAATCGTATTGTCCTTCACTAGTAAAATATAAAGAATAACTTGAAAACATCTAAACTAAAAATAGCATATATATTAAGATACACAATAGATTAAAATTTTATTAAAATTATTTTTTATTTCTTTACCACTTATAGTATTCATCACGTGAGATTTTTACCATACATCTTTAATAACCATATATAAAGCCATTACTAAAAAAATTTTCTAATAATTTTCTTTTAGAAAATAATAACTAACAGACATTAATATTTTATGATTGATAACAATAATCTAAGAGGTTATGTATTCTAATACTATTATTTATATTTCTATAGAACTTAATTTATCAATATATATATATTTAATCTTTGGATATTCAAAATTCCCCTATATACATATTATATTATTTCTGAAATACAAATAAAAGCATTAAAAAAATAAAAATTTATAAATTATATTTTAACATTAAATAATATTTTTGAAATATAAATATAATTATTCTAATAATGAATAACATAATATTAATATATATTCACTAATGTTTATTTCGAAAATACCAAAAAATTATCCCCCATTATTTTATAGATCCATATGAATTTTCACAGATGTCTAAGCATAAATTAACAATGACTATTTTATTGCGTATAAATAATTTATTTACAATTTATTTAATATGATTTGATATAGAATATTATGTATTAGTACTAATATATTGTTAATATTTTATTATAATATATATTATTGCACATAAAAAATATTTAAAGTATATTACATATTTTAAATGATTTTTATGCTTCGTTTTTAATATACATACCTCTTCAATATACTTAAAAAAAAACGTAAAAAATGAAGTAAATAATTCTTGTACTCATTGTTCTTTTTAATTATAAATTTTTATCCATATATAAGGACTCTAACATAAAAAAATTCATCTTTATTTTCTTATATATCCTAAAAAAATATATTAAATGTTTTCGTACATTATATTTTCATATAATTATTATTTTTAATTTTACGTAAGCATTCTTTTATATTAATATTGTAAATACTAAAAAAAAAATCATTGATCTTTATAAACTCATTTTTTATGAATTTGTTTTTCCCGATCAACACTTTTTAAGGGCCAAAAAAAAAAAAAAATTATTTATTCTGTTATTGATCTTTATGTTCTTAAAAAATTAAAGAATATAACATTACATCCATAAATTATATTTTTTAATTTTGTATTTATTATAAAATTTCTGTTTTTTTAAGAAATTATATATTTATATCCTTTGAATAACTTAGAATATTTTTCTTATAAATTCAAATTAATTATTTTTCAGTTAAAGAAATTACTATTTCATGGGACATATCCACTCATATATAAATATTACACTTTTAAAAATCTAATTATACCACATATCTATATTATTATTTACTATTTCAATACATAATTAAAGACAATTTTACACAAATATAATGTACAACTAAGAAATTTCCTCCATATATTCTTCATACATGTAGCAATTTATTTAATTAATTGAATAGTTACTTTAAAATAAATTAAACATCTTTCTTGATATATTGGTTTTTCATTATAATTTAATATAATTATGTACATAATCTTTAATATATATGTAAAATATGTATCACATTATTTTTCATGATTACCTAGAAATTAAAAGTTGTAAGCACCTAACAATATATTATATATATTTATAAATAATTAAATACGATATAATCTCTATGTTTAATTTATATAATGCAAGAAGAACAAAATTATTATTTACATTAGATATTATATCAATATACATTATGCATTTTGAAGAGTGGTGTAAACACTTTTTTTCATAAATCACTTATTATGTATATTAAAAAACGTTATAATCTTAGACTATTATAAAAATACAAATAAAAAGGAAATAATATTTTTGGGTAGTCAATGAAACATATAGATAAGTTAAATAATAATAAGAAAGCTGGTTTCAATTTACAAACATATATACACATTCATGACTAAATAATGAAGAGAAGACTATTTAATTTTAGTTAACACAAAATTATAAAAATATCATTAAGACACATATAAACTGCATGCTCGTTATAATGATAATATAATAAAATATAATTCTTATCAAAATATAAATAGTTCAACATTGATATTTGCATTATTTTAAAGCGTACATATTTTCAACACTTATAAATTAAAATAATAGATTAGTATAAAATTTAATTACTTCTGAAATACATAATTAACATGTGCATATGTTTAATATTAGTCATTATACTTACAATATATCAGAAAAAAAAATGAAAACAGTTGTACATTCAAATTAACATATACAATATTTATACGAAATATATCGTATCATATAAATACAGTTAATATATATGTATTACATTTAAAAATGTTTCGAATTTTCATTTTATTTTTATGTAACATAAATAACCATAATTCGTATACTATTTTCCAGAGAAAATATCTTTACAGAAACGACAATATGCTTTTGCACTCATTTTACCTTTTCCATATTTTAATCTTTCATATTTTATAATTTTTATCAAAGTATAAACAATCCAAATTATAAATGTAGCAGCAAATGTATTAAAAATTAGACCATGAAAAACTTCAATTGTTCTCCATGCTGTAGAATCAAATCCTACCATAGTAAATCCCTTATTAGCATGAGCTTTTGCTAAATCACTACTAGCCTGGGTATCACCATGATTTTTGGGGCAGTCACTCAAGCAATAATTTGTAAATGGTCCATCCTTATCAAATACTATATAAAATATTATTCCCAGCATTGGAATTAATGAAAAAATTATATAACGATAACCAAATTTATTGTATATTTCTTTTTTAAAAGCCTTTTTATCATTTTTCATTTTTCTTGAAAGCTCATATATTTTATCTATTTTGTCGAATACTTTTTTTTCATAATAACAATCCAATTTTGCTAATCCCTTCTTTTTAGAATATCTATTTTTATAGCATTTCTTATAATTGTCCAAATCACTTAAGTCATTTCTTTTTAAATTTACATATGTTGACGTAACTCCTATATTATCTTTCATTTTATGGTAATTCCTATCATCGGAAATATTTCCCTTTAATCTAGCTTGTTTAAATTCCTTCTGTATATCATGCTTTGCCAATAGCCTATTTAAACATATATTGAAGTTTCCATCTATTTTATATTTTATTTCCAATGATCCATTAGTCGTACACTTAATAAAAAGAAATATTATGAAATAATAGAATAAATTATAATATAAAAATAACACTGTAAAAATAAAATATAAAATACATTGATAAAATGTATATAGATATGCTTATATACTATTGTTTTACCGCATTATTGTTCATATGACATATCCATGTTAAAAAAATAAACATAATCATGTTAAAAAGAAAATTGAATTTCATTTTTCCCTTTATACAATAGTTCTTTAATTCTGCCATTTTATTATGCGAACAAATACTAAATATATATAATAGGTCAATTTTAGCAGTATGCTCTTTATTATCTTATCCTAATTTTCTTTATTATAACTTTTTCAAAATATTAATTTGAATATCTATATTATAAGTATTAGCGTTAAAAACATTATTAATGAGATAAATTAAATTTGTCTTATAATATGTATTTAAGTTAACCCAATATAATAATAAATAATTTATAAAAAATATATATTTATATTTTATAATTCAAACATAAGATAATATTATAATTAAAAAAATATATAGTATGTGATTGAAAAACAAAGTAAAATAATTTTCTATTATCTAAAAACGTATGTACATATTAAGATAGATGCACTATAAACCTATATATACTATATAAGTATATTTCAATAGAATAATTAAGAATAAACATTTTTTCATAATAATAATTCTAATTTTACAAAACTATAGAGAAAATGTGGATAGTGTTGAAATCAAAATTACAATAATAAATACATTAATAATTTAATTATTTTTTGTAACAAATATAAAAGTATGAATTACGTATTAGTTAACTAAACATAAAATATGCTATATGTAATTTATTATAATATATACTTAAATTTTTTAGGTATACCTACTAATAGTGTTCCTTTCTATTAAATTTTGTATTAAACAATAATATGTTTTATTACTACAGTATAAATATTTAGGAAAACTGAAATACAATTTTAATATCTTTCCATAAATGTAATTTAATGTATAATACTTTATTTTAGCATAATAACAAAAGAGTAGGATAATAATTTTATTATTTGTACGCTATAGATTGTAGTAAAAAATAGAAATTTTAACGAATCTTCATTTTTCTCATAAATTAATAATTATATATATATTGAGATCCACAAATGAATCAAATTCTACGTTTTTTAAATTATTGATCTTTCTTATGGCATACTAATCTCTAAATATTAAATAATGTATATTTAATCATTTGCATAAACCCTGAACCCTAAAATGTATATTTAAAATGGGAATAATAATAAATTATTAAAAAAACAATGTTTTAAAAATGATAATATTTGGTTAATAGGTTAATTTATATTGATATTATTATTTATACTACTTGATACCACACTTACTTTATCTAAAAGCATTTAATACCTTGACAACCATTATTGTGCTAATAAACATAAAAAATATCTTTAATAATATTATATTTCAGAAAAAAAAAAAATTTCAAATAGTTTATACATTTTATTTCAAATTTAGTTTTATGGATTAAAACAATTCATATAATTATGTTTTTACAAAAATAAGTTCACATACAAAAATATTATTTCATATAATTTGGCTTTTATTCAGTAATATGCTATTGTTTCATTTATTTTGAGGTAAAATATTTTAACCCATAAGGATTTCGCTATAATATGAATTATATTAACACATTTTAAATAGAGTAAATAATTTATATACAATTTATTTAAAAGGATATTTTAAAAATTGATACATCCCATGATAAAAAATTCACAATTATTTTATATATTAAAATGTGAGTCAGGCGAATAACTTTTTATTTTTTTAAATTGTTTTTTAAGCTTTTTCTGTGATACATACTCCTTAATTTTTTATAAATATATTCATTCGAAATGAAATAAAAAATTTCCGTATTCCTTTTCTTTTAAATTAAATTTTTTTCCTTTAGTGAATATTAATAGCGTAAAATTTTTTATCATTATGTATTTGTATATTATAATAAAAGTGCTTAGGTTCAATTTTTCTTTTTTTTTATATGTTTACATCATTTATAATTTTTTATTAACATTTATATTAATGCTGCACAAATGAAAAAAATATAATGCTGAATTTTTTAAACTTGTTGTTTGTAGCATTTATTTTGCCCCTATTTTTTTTAAAGGAAAAACATTGTGTTATAAAAAAAAAGGATTAATGTGTTATAGTTTTCTGCGAATAATACGCCTAATTATTTAAAAAAATAACTTAAAAATTGTAATTTTCCTTATAAAAATATATATTATGGAAAATGTTATCAAGACGTTTAACATAAATGAATACATAATATAAATTATATCCTTTATTAAATGGGATTAGTAAATTTTTACAATACGCGCGCACCAAAATAGTATATATAGTGGAAATTACTGTTATGTGCATGATTTATTTCCTATTTATAATTACAATATATTGGATTACAAAATATTTTTATTTATGATACCTATGCTTATGAGTTTTACCCCTTATTAATAAGATGTGTTCGATATATTACTTAAACTTATTCCTAGCTATATTAATTATATACATATATTTTATATCTAAAATTAGTGAACATAACAAATATATCATTAGCTATAATATAAACTAATTTCTTATTTATTCAAATTAAATCATAAGATGAGTATCTAGAATGTTTTAGCATGCGTAAAATATGTTTAATGTAAAAGCACATGCTTTCATATAATAAAAAGACAAATATATCATATGTAGTAAACAACCAATATTTAAATTAACAAATTAGCGAAATATCTACACGAAAAAAAACTTTTTTTTTTATAACAAATATTTAATTTTAATTATGATATATTATTAGATTAAAAATGACCAAATAAAATGAAAACAAAAAAAAATATTAATTCATAATTTACATATATGTTGTGTAAAATAATATATGTAAACTATATTCTTGAATTTTATAGTGTCATATCTTCGCTATAAATATACATTCAGGTGATCTTACGTAATTACTGCAAATATCATGTTATCTTTCAACAGGATACACTAAAAAGTTTTATTGTAACATCCCTTTTTAATCGTTTATAACATCTTTTTTAAATTTTATATTTTTCAAAATCTTTCCTATTATATACTATATTTTATATATGAAAATAACTTATTTTTATTTAATGTAATTTTACTTATTCTTAAGCTGTTTAACTTTATATATATTCAAATAATATCCTACTTCAGACGATGCATGTAATTTATATTGTCGAATTATATTTAATATTTTAATTTTCCCCATAATCCATTACTTCTTTAATATTATCAAAAGCAATACATATAGATTATTTTTTTAATTATATAAGAACTAGCACAATTACTGTGTATTTTATTGTTATTTTTTCTTCATTATTTCTGATAATAACGACTAAAAAAGTAGTTCATTTTCATTTCCTATTAAAACAACTATTATAAAAGTTTTCTCTTAATGCACCTAACTAGTAATCATAGTCTCCCTCAGGTTGATAATTCAAATAATACCTATCCGATTGAGAATCTAAAGACTCATTTTCTGAATCATACTTTACTAACTCTTTTTCATACTCTTCGTAATAATTATGTTCAAATATCTTTTGCTTTCGTTTTCTTTTGGGAAATCTCGATTTTAATCCAGATGTCTAACACATAAATGAAAAATAAAAAGGGTAAAAATATGTTTACTTTATAATTATACATGCAAAAGAAAATTAAAATATATATCAAAACGTAAGATTCATGCTTCTCAAAATCGACTGCGCATTTACCATGTTGTAATAGAAAAGAAAGTATATCGTTCCAAGTATTGCTACCCCCATGATGATGTTACGATAAAAGTTTGAGTCAACCTTATCAGATACACCTTCCAAAGGGCCAGGAGGATCAACAATGGGTACAGGTACTGTACTGTCTCTAATCTGTAAAGTAGCAGACACTGCTGCAAGAGTATTCTCTCTAGGACTACCTCCTTGTGGTGAACTCGAAGATAATCTAGGTTGCAAATTAGCTACTTGACTAGGTAATCCTCCTCCAGTTACTGCACTATTACGTACTGTTGCTTCAGCTGCTGGACGTGGTGAACCTACTACAGTTACTTGACTTTTTGAACTTGTTAAACCTTTTGACCTATCAACAGTTACTATAGCTTCTGTTCCCCCTTTTGCTCCTTTATCCTTTGGTAAAACATCAGGTGATGGATTTTTAGCACTTGCGGTAATTTTTGCTTCCGAACCTTCAGCCCTTGGGGTTTCCTTAGCTACTGTAGCACTTCGAGTAGCTGGTGTTCTAGATGATGGTGACCCAGATAGAAGTCCGAAAAATGAGAATCCACTACTTGCAGCTTCTTTAGGTTTACATCCTTCCACACTGGATAGGAGATTCTTGGGGTCAAAGCTCTGTGTACAACTTAAGTAATCAGGTACGGGAGGAGAAAGAAACCAACGATTTACACAGTGTTCCTTGTAATATTTGTCATACAAAGATTTCATATTAGTAAGATATGTAAAATATTTGCTACATTCATCCTTTTTTTCTGGTTTAATGCTACTTTTAATATCATTATATTTTTTAAAATAAATATAGGATATCTTCCTTTTTATTAATTCGTCTAAACTAGCTTTATTGTCATATTTTAAAGTGCACTTATTTTCTTTAATTTTTTCATTAACCTTATTCACTGCAGTAATAACATCTTTAACAATGCCTATTTTATCCACATTGTTTGTGTATTGGTATTTATATAATCTCGCTATTTCATCATATAACCAATAAGGCACATAACTACAACGTTTAGCACTTTCTTGTTTATCCTTCAATCCAGCTATTTTTTTTAAAAAGTGTATAAGATTATTGCAAAGTTCTTTGGACTGTTCATCTACTTTACCATTAATTTTTAACTCATTACAACTACTTTCAAGTTCAAGTTTTTTGTCCTTTACAAAAAATTCTTCGTACATTTTACTAAGCTTCACAGGACTTGAAGCATCCTCCTGTAAATGATCAAAAAAAAGGTTTTATATAAGTAAAAAATTATGCTTTTAGTCACAGAATTTTCATTTATGTTACAAACGAAACAGTTTATACAAATAGTACAATATGAAAAAAGCTTTAAAGTTGTATGATTACCAGAGTTTTCCTACTTATCTGCGCCATTTTTTATTAACATATTGAAATGAGTGAAATTATAAATGTTTTCAAATTATAGGTATTAATATATAAAAGGTACAAATACTTAATCTTCCATTGGTCTATTTGCTTAGTACTTCATATTGTACATAGAACATAAATAAGTATTTATTGTAGGTACTCTTATTTAATAATATTTTCTCATTAATATATTTTTTTCTATTTACATAAAACAACGTGTCATTTTTAATTATCATAGGAGAAAAATGAAATTATGACCAAGTAAATCTAAAACTATATATAAGCAGCATAGTAATTTTTAAATAGTTAATTACTGTATGTATAATATAACTATGCTAATAATAAATAAATTTTATTTCTAAATTTGTAATGAGATATTAATTTAAAAATATATTTTTTTTATTTATTCTGATTTATAGAAATTTAAAAAATTTACTAATAGAAAACTATTTATTTATATATAATAATGAGGTTGTGATATAGAAAATTATTTAGCTTTTCAATTAGTGAGACTTATTTTTTTTGAGCAGCCTCAAAGGCACATAGTCGGAGCAAATTATCCATTTTTATATATAATATACTAAAAATTAAAATTATGAAAAAGAAGTAATATAGCAAACACAAAATGACAAAAGAAAAAAAGGTTTTTAATAATATCGAAAATACATCTCAAATTTATTGTGGATATAATTCCATTATTCCGTCGCTTTCCAAAATTATATAATTACAAAATGAGCTAATCCATTCATATATATCTTCATTTGAATGCACAGACAACTTTTAAATTTTACATTTTTTTAATTTGTTGTTGTCCAAAAATAATAGGAAATTGTGTAGTATCAGAAATAATAAAAATAAAAATGTACTGTTATGCAATTTAGAGCATCATTTATTCATAAAATGGGCAAGCTTTATTAATAGGAAATGGTAATAAATATCTACATTTTTAACATAATAAAAATATAGTTGTATTCTTCAGAACATATCTACATATTTTGTAAAATATTACATTATATTACAAATGCGCCTTTAATCACACCTATTAATGCGGAAAATTGTCATGAGCATAATTATATTGTCATTTAATGCGATGGTATACTTTTAGATGTTTCACTTATTTTGTGTTCAGATAATCGCGAAAACGCTATATAAATTTTATTTAAAAAAATAAGAAAGTAATTCTAACGTTTTTTTTAAGGTGTTTTAAATTGGCATATCAAATTACTGAACTTAATATAAGTATACTATTATAATACTACAATGTTCTAAAAATATCTTAATGAAAGTATAGATTAATGTTCATTTGACATCATATATTGAAATAGTTCATTCTTAACATCAAGTAATTTGCACAATAAAATATTATTCAACTCAATGCTCAATAGTGTACCTGAAAATAATTCGATGTTTTTTTTTATTTTGAGTGATTAACAATATTTATCTGATTTATTAATTTACGATTCTGTAACTAACTCTCATATATTCAATAATTCATCCTTTTTTTTTCATTCATATAATTATGCAATGATGCATTAAATTAGTGTATTTATATGTTAAATGTTATAATAAGTAAACGTTAACAGTGAATACGAAATAAATTCATATGTTAATTTAGCATATATAAGTAGGATGATATAAATACAAAAGGAGATATTATTATACATTATTGTATCTAAAATTGTATCATCAAAATATGATGTTATTAATTATGTATTGTATGCATCTTGACAATTATGATACTGTGTTTGTCCTTTGTTTCTAATGTAAGTATTTTTGCAATTTTCTTCACTGATTTGTGCTAATAAAAATAACAGACAAGTTAAAGATACTAAAAATAATTTTATGAAAAATCCTTTTCTATATCTACAATTTGGGGAATAGTTTACTATATCCATATTTGTAAATAACCACTTAGATGTGTGATTTTTTTCCAAATTTAAAATAGATAAATAAATAAAAATATACACAAAACTATATATTATATTTATACATATCCTTTAAAATTTTCATATATATTAAAAGGAAATAGTTCATTTGATATACATAAAGTTATAATTTGATTTCATTTAATTCATAATGCAATATATTACCTAATATATGTACATATTAATAAGACTTGAACATAAATCGAAATTCATATTATCACTGTATAACCTACTAATTAGGAAAATACATATTTGGTGGTTAAACATTATATTTAAATAATAATATTATAACTGATGTACGGTTATACATTTTTTTTTAGCACAAATATTTTACACAAATATACATAGTTTAAAAATATTTCATCATGTATAGTGGAGATCTTAACATCAAGCGTATACCTTTAAAAGTGGTAATGTTTGGCCTTTTTTTCATTGATTTTATAATTTATTCAATACATATTATATAATTATTTTTTTTTTTGTACATAACAATGAATAAACAGTAAAATATATAAATTCATGTGTCATTCTATATTATTAGTTTTACGACAAGAGTATTCTCCGAAATAGCGATAAACTTCCTTCGGAAAAACGTAATATTGATATAATAACGGGCATAAAATTTGGAAAACTTTTACAACATATTAACGATAAAAAAAAGGAATATGTTTATTCATGGTTACATAATAATAAGACAAAATTGAATGAATATTTAGAAAAAAAGAAAAATAATTTGGAAGAAAACGAACTTGTTAAACATTGTAAACATTTAAATTATATATTAGATTTTGTTGTACAAGCAGTTAATAAATTCGATAGATATAAATTTTTCCAACCGAGTCACGAGTTTGATAAGAACAGCATACATATATTAAACAGTTACAAATCATTAAACTGTCAAAGAAACCTTTTTGATTTAAAAGATAAAAATTTATATATTAAGAAAATAATGTATGATTTATTTGATGATATTGAATATATGTTGTCTGATCAGACTATTGTAAGTAGTAAACAATGTTCTAAAATGGTTGGTCGTATTAAATATCGAAGGGGAATTCTTGGGGAAATATATGTTGCAGTTAGAGACAACAGCATTTTTAATTTTGATGAAAGTTGCACACTGTCCATAATAGACAAAAAACTTAAAGCTATCGAATGTAATAGAGTATCTACACCGCCACAAACTGTGGCACTTACTGATTCACAGCCCGCTAATCCAGTACCGTCACATGGAAGCGATTCATTAGAATCAGGAGAAACCGAAGATGGAGAAGAAACAATGGATTTAGAAGATCAGGAGTTTAGTCTTCCAGTTAACGAAGATCCACCTAAGCTAGATACCACCTATGCTGCTGCTTCGCTTGCAGGAATTTCCCTATTTGGTACCATATTATATAAGGTAAAATATCATCGCATAAACGAAATATTATACACAAGTTTTATATTTCATGTTAATATAATGTTAATATAATAATTTAAGTATATTATTAAATTATAACATCCTTTTTATGACATTAGTATGGACCCTTTAGAAATCGGTTAAATTCACTAAGAGGAGCAATGAATGGAAGTAATATATTTCCTTTAGATAACAACATATATGATGCGAACAGAATGAATAATTTTGAATATTTACAAACTGGCATACCAAATGATGAATATCAAGTTGGATACGGTTCTGTAACAGATTATTAAAACGAATACGATAAGATGTGAAAAGTTAATAAAAATTATCAATATTATGAAAATTAATGAAGTTCTGTGCAAATAGAAAAAAAAGGAATAATTATTTTCATAAATAGGAAGTATGAATGATAAAATATTAATTTTTCTTGTATAAGAAAATTATTTAAACTAAAGCTTTGTAAAATAAAGTAGCATCTTAAGTTAAATATATTATATAAAATTAAAATGTAATACAAAAAATGTTATTTCCATGAATGCTAAACATATTATGCTATAATATGTAATGGTAAAATTGATATAGTTAAATGGGTTCTATCGAGAAATATATTAAACTTTTACCTTTGAAATTTTTTTTTAAGTCTTTTTTTTACACGTATCAATTAATCTTTACGTAGTTTACATAGGTAATATATAAATTTATTTTATTTAAATGCATATTTCATAATACCGTATAAATATTTTTTTTAAGATTTTAGTATGATAAAGTGAAAAAAAGTTATAAATATATATATATTATATTAGCTTAAATTTGCATATTTCTCCTTAAGTAAAAAAAAAACATAAATAAAAATATTATATTTGATCGTCATAATAAGGATACAAAATATTTGGTAATTTATACAAGAGGACTTGTATATAATTATTTATCAACATAAGACATATATTTCATATAAACTAACAATAATTGAGCTTCATTAAGTTAAACTTTAACTTTCGATGAACAAATAAGATTGCATTTAGAATGGAAAATATATCTTTTTATCTATAAATTTATTGTAAAAAACAAATGAAATATGTTATTTTTAAGTTCATGTTATTCTTAAGAAATTTTTATTTATATATTTATTCTTAAGAATTTACATTTCCATACGTAATGATATTATATAATATTTCTTTTCCGTTCGTAATGCACATTTTTAAAAGACTTTTTAATGAATAAATAATATATTTTTTACTATTTAATCTACGAATTATGATATATACTCAATTATTACTGATAGAAGGTACAAATGCTTTTAATTATGTATATTTATTAAACAATACTCAAATAATATCTTAATAAATTAATTAGAATTTTTGTCAATATTACGTTATTAATATGTTTTTAATAGTATATTTATATAGTTAAAAAAAAATTATTTTATAATATATATAATTTTCGTAAAAACAAAGTTTAAAAAATATGGAGTGAATGGAGAATTGATCACATAAATTTTGCTATAATACATATGGTAGAAGTTGTATACATAAAAAGATAATTCATAAACATATTATAATATGTAATTATATAATTCAAATGAATTAGAAATATTGTACTTTTGATTTAGCTCGAAAAATAAATATATTCTAATATATTAATAAGGAATAATATACTCATTCAAAAAAAATAACGTGAATTTTACACAAAGATATTCTATTTCTTCTTGAGTGTTATTTACTAGGTATATACGTTTATAATGTAAATTGAATTTAAATGATAAACTCAAGTGAGATATGATAAAAATAATTTCATAAGAGCACTATTTATGATGCCTTAATAAATTGCAATAACATATTTTTCATAATTACCCTTTTATACTTATGCAATGAAATATTTAATTTATCTATTATTTTATTAAACATTCGAAGAATTTCTTTCGACTAAATGAGCAAATAAATTTTACTATACATAATGCATATATACATTAGTATATCATAAGATAAAAAGTCAATCACCCAAGAATAATAAACAATAAAAAAATAAACAAATTCATCTATTTCCAAAATTAATGAATTGCGGTTTACCCGATTATTATTATTATATATATTATTAAATAAATAAAAATAAAAGAAAATTTTTGTGAAAAGATAAAAGGGAGAAGAATGTGTATAATTACAAATAAATTATCACATATACACAATTAAACATATAATATAACTGAACTAAACATAATTTGTTATAATTTATATTTCACGTATATCTACCGAATTAAATAATACTTAACGTAATATATTTTCTTTTTATATTATTAACATATACATAAATATCTATTATTCTTAATAAATAAATTACGCATTTCACACTAAAATATTTACCTGTGAAAATTACTTTATTGATCATCTATTAAACTGCTCGATATATTATTATATACACCAAATTAAGAATTTATAAATGCATGATATAATAAATAATATTTAAATGCTTACATTAATATATGTTAATAAATATATAGCAGACCAAAATACATTAACGCTAAAAAAAGTAAATAATTAATTATTATAATGCAAATTGATGTATATATCCAATATTATTATAAGTTATTCATTTTATTGTATCCTATGTAAACTTATATGTAAGATAATTTTATAAATATTAATTTATTTCATTCATATTTATTTTGTTATATATCGATTATCATACATCATTATATACGTTTATTTGTTATTTATTAATATTTATATCATAAAATATAGCATAGTATTAACTGAAATATAACTCATACTACGCTTATATGATTACAATTTAAGAAACTATGAAATATATAGTGTAAAAGATAAATATATTTAATACTATTATTTTATTAAACAATAGATTAAATATTAACTATTTCTTTAATAACTTTTACTTTCTTCCAAAACAATGGCAACTGGTTCACCAGAACCTTGGGTATTTTTCATTTTTTATTGAGTATATATATAATATTAATCGATTTAAACGTCTTATTCACCTTATAAAAGCATATGATTTATGCCATAATATTTTTCTTTAATCTTAATATACATTATATCTCATTCTTTTCTTTTAGTACCTTAATTATGATGAATACGCATATTTGAGAGATAAATTCAACCCAGAAAGGGTACCTCCTTTTAGCACAGACACTTTTAATACTGTTATTAATAATACTACAGATGATGCAGGAAAAATAAAGTATAATAAAATTTTTAGAGAAATATTTAGGCATATAAATAACAACAATGTTTTTATATATTATGATGGCGCAAAAGCTTGTAATTATATTAGCTATATTTTACATAAAGAACTCGAAAATAAAAGCGATGTAAAATATGATGAAGTTACATATAGTGCTACCAAAAAATTTGTGCAAGAATACAAAAAAGAGCGCGGTTATAGTAATCAATATTGTGAATCTAAAATGTTTTACATTGATTCTAACATGTATGAAAAAATGAAATACTTATATTTATTGTATGATATGTATTATGAATATACGAAAAAAAATTTTGGGAATGATTATGCTAAAAAATGTAATACCTTGGGATATGCAATGCAGTATCATAATAAAATTATAGATTATTATCAGGATGATGAGGATTTAGTTAAAAAATCATTAATTATGAAAAATTTAATTGAAAAATTACAATTGCAGCCTTCTGATGAATGTAATTATAAGATAAGAGAATTGAAAAAATCAAAACTACAGTTAGAAAGAGAAAAAAAACAATCAGAAGCTGATACAAAAGCGCCAGAACAAGAGGAATCGTTAAAAGCACTAGTAGGAGACTCTGGTTCTAGAACTATAATTGCACCAGAAGGACGAACGGACATACAAGAACAACAGAAACAAGTAGAAAGTGCACATGGACATCAAGAACTTCAAGAACACCAAAATTATTCAGGAACAATAGATCATTTAAAAGAGCCACAATTTCGTGCTGAATCAGTAGATCATAGAAGAACGGTACATAATCAATTATCAAGACAATATGGACATCCTTCACATGATGAATTATCAGTACCTAATATTGTATCAGGAAGATATCCAAAACCAGGATATTATAGAGAAAGTGGATATTCTTATGATACAGAATTAGAAAATAAATTAGGATCGGTAGAAGAAAGAAATATTATATCAGGAGATCCACTTAGTTCTGCAAGTGAAGGAAGAGGTTTCATTCATAACGTAAAGGATACTATTTCTGGAATTATAGGAGGTGTTGATCCGATACCTGTTGTTGGTGTATCTGGTGGCATGGGTGCTTTATTTTTACTTTTTAGGGTACGCAAAATTTAAAATTTACAATCATATAGTTATAATGCATTAAAATTAAAATTAAATAATCATAAAAATATTTTATAAAATTCTTAATATAATTTTTTTAATTTTAGTATACTCCAGTTGGGACATTCTTTAGAGGAGGAAGAGGACGCGTACATAGAATTCCCCGTAGTTTCAATGGACCATTCCCAGATATTCAAGATTATGACGGTGGATATATTGGATATGGTCCAACGAGTATATCTTCTCTCGCGGAATAGGCCATGTTGCGTTATTTCTTCATAAAAAATAAGTTTATTTATAAGGTGACCATAAAAAAAATAAAAATCATGCATTATGTAACTATACTTTAACAATTAAAAAATAATATCTCTATTTAATACATATTTTTTAATAAATAAATCTAAATATTATATAGTTATTTATATAAAATTGATCCAAATGCATCACATATATAGTTGCAGTATTATGATAAACGTCATAAAATGAAGAGAATAACATAAATAAAGTTTAAATATAAGAAGATTGCATTTATTCTTGTTCAAAAGATGCATTACAAAACTATTAATAATTCATATATATACATTGCATAATTATTACAATGAAAAAAGCATCACTATTTATAAGCATATATGGCAATACACATATACTTGTAATATGTAAATATGCTAAATCTTTTAACATGAATAATAAAATAATAAATTAATCTAAGCACATACCTATTTTTTTTCCTATTAAAACAAATATTACTATTTATGTATATTTACATTATAAAAAATGAAATGAACAACATATATAAACACACTCTACATAAAAATGATACCTCTTTTTATAAATGTAAATTAATTAAAATATATTAAAAGTTTTTATTAATTTTAAAATTATTATAAATGATAGATAGTTTTATATAGTAGAAATACATGTCCATATATGTTATATTATGTAATCTATTATTTAATGGAAACCTATTCATATATTATAATTATTTCATTTAATTTTATTATATAATAATAATTTCCAGTTTTAATAACCTATTTTTCTTAATCATATATAACGATCATTTTTTATTTTACGATACACAATGTATACATTAAGGCAAATATTAGATTTCTCAAATGAAACTTAGCGAATATATATTTCCTCTAAATTATATTATATCAAATACGATTTCAGAAAAAAATATAATTAATCAATTAAACTATAAATATATTTCACAAAATTACGATTAATATGGAACTATTCAAGTCAAATATAACTGAATTATTATCCATTTTTATATCATAATTAAAAAGGTAATAAAGCGGAAAAAAACTATTCTCTACACATTTATAAATAAACCTTATACATCCATAATTTCTGTATTAAGTATATATTTTCTTATTTCATATTTAAAAATTAAAGAAATAATAAAATTAATAGAATTTGATTTATTACAATTAATATAAAGAATTGCATAACAGTTATATATTAACGATCAGAAGATTTTCCTATATTTATTATTCGCTTTTAGTTAAATCCAAATGTAGTTCTCATTCTGTAAAAATATATATTTTTTGGAAAATGGCACAATATATTTGTGCTATATGTATAAATTATAATATATCACATTTTGTTGGGTAGTTTAAGCATAATTAAACACTCTTATTATGCGTATATATATTACATTAAGTCATTAATAATTACTGAATAAGTCGAATATATTTTTTAATTGTAAAGAAAATGAAATTAAACATTCAGTTATATACAGTATGATATACTATATGTCATTTATAAATATATTTTGTTCAAATATTATTATTCCGATATATATTAACATAATTCGAAAGGGATAATTTCTCATTTTTATACAAAAAAACATAATATCCTTATTATCATATATATTCCGAATGATTATAAGCAAGAATAATATATAATTCCAATGATATTTCTTGTTTAATTAATAACATTTCCTTTTCTGTCTGATATGTACTATTTGCTTATTAAAGCTTTATAATAAAAATATAAGTAATAAATTGCATTGTTTTTAAATTATTATAAAATTAATGTAGTAACAGTTTATTTTTATAAAAATAATGTTAAACTTTTTGCATTAACATACACTTTCATTATATTCTAAGCATATCAGGATAATCATAATATATAAATAAGGGGTATTCATTTTTTTTGTCATTTATATAAAATATTTAAAAGAAACATATTTACATTGGATATCGTGTCATATAAAAATAAATACATAGCCCATATAAATATATATTATAAAAATATATTTCATTAATCATAATAATCTGTACTAATTGAATACTATTAAGAACATAATAATATTTATGTATATTTATAATATATATAACGTATGGAAAAACTCAATACACTTGCGAGAACACATACATCTTTTCATTTTATGATATTAAAAATGAAGGTAACATGATATGATAAACATCTAATGTTTTATCCAGCTTTCATAATAGATAATCATATATATAATATGTTTATTACATTTACGCTTATTTAGAGTATATTACTAATTTTTTATATTCAATCTGAATTGTATATAATAATATATATATAAATTAAATATAAAAATATTATAGTAAATTTCAAAATTCACAAAATAATTTAAATTATACTCCTACGTTATAACACATTCAACATGATTATAAGAATAGAAAATGTAAAACATTATATGGATACATAAAAGATATTGATGATGAAAGCATAAATTCACAATCTTATATAAATAAGCATTGCTATATGATATTCCTTTATAATTTTACTTTGGAAATATTTATTATTCTCATAAGATAATTTTAAAAATTACGTTTATTATTATACTTTTATTACTATATTTTTAATTTATAATTTATAGTTATTATTGATTACTAAATTTTATTTAAGCGGTATATGTATATTTTTTTTTTTTCTTATCATTCCTTTTCTTTTTTGATCTATTTTTATATTATCACATAGGAATTGCATTTTATTTATTACATTACAATTTCAAATGATAAGTAAATATTTATATAAATACATAATTCAATAAAACAAATAATATTATCTAGAACATATCATTTTTTCAATAGAAATAAACGTAACTACATTGATGCTAACATTAAATATTATATAAGTCATAATAATTATAAAGATATTAATTATATATGTAAATTTATGTTAATTCAACTTATTATCCATTATCTATTTTTTGTTATTTCATTATATAATGTAATTTGGTTAAGTACTAGTATAATTATAATAAATATTAAAGCCTAAAAATTCAATAGTATATGAATATAAAAAAAATAATTTCATTCTTTACATTAATCTGAATAAAAATAAATTTATATACTTAATAATTATACAAATGACGATATAAAAGTATTACTTACCTTCATATGCATGCAAAAATACGGATTATATTTTTCAAAATGAGAAATATATAAGTTTTAAGAAATCCCTAAAATAATATAAACGTTGGTACATTAAAAATATATTATATTATTTTATATATTTAACTTTCTAGTATTAATATCATATTTTGAAAAAATTAAAAATAAAATAACTTTTTTACATCTCACTATTAGGAGTTTTACTTATTAATAAAGAATAAATGATTTATATATTTCCATGCATTAATATTACATGTTCATTTTCATTATGCCCAAACAAGTAAATATAATTATTAGTAATAAAAACAAGGAATGTTTAAATTAATATATAAGAAATAAAAATAAATCCTCATTGAGGCTTATTCGATTATGATTCTACTATTCTTTAATAAAATATGAAAAGTTATATTGTATAAAATTTATACGAATAATAATTGCCAAAATTTTATTACTAAGTTATATATATTAAATAAAATAGTGTTAAAAACTATATAGGGAATTTATGCTAATTTATAATAACAGTGATAATTATTAATATTATATATCATACGAACACTAATATCTATGAGTATTAGCATGCGTAAGGATAGGAGAGATACTTAAATAAATATTTATTAGAATATACATAAATAATGAGAAATTCTAATTAATATGTGACACTATATATTCATAAAAAATAAGAACTTTTTTATTTATATAATTTAATTAAAATAGTAGTACATTTATTATTCATGTTTCTTTTATCATCTTTATATTGATAAGGATGATAAATAAATTTTAAATTATATATCAAAATAATAAATATAAAATATGGGAATGTACATTGTATTAAAAGGTCCATATGTATAAAACCTTCAATATAATTTACAATATATAAAAGAACAATTATTATTCCTTTATTTACATATATTATTCATACAAGTATTTTTTTTCATAAAGTAGATATATTATATTAAAATTTTATTAATGCATTTCACACTATATACATCGTGAATAAAATATATATTAGTACGTACAATTATCAATAACATTCGTAATAAAAGAACTATTGTTTATTAATAATGTTATTACTGTGCTGTATATTTTATTAATATACTACTAATTTATATATTATATTCTCATAAATAAAGTTATGTTCATTTAAAATAAATGTTATTCTCAATGTTTTTATATCTTATAAAACGTTAAATGTAGCCTCATATAATAATAAATATACATAAATGATAAAATGGAGAGATATAAATAAATTATGGAGATAATAGTAAAATTTTACATATAATCGATTATTAAGGAATCAAAATATAATACCATATTTTCATTAAGTTAATTTTTTTTTATTGCATTTGATATTGTACAATTACTTTACTACTAGGTTTTTTTTATATAATAGTTAAATAAAAAAAAAAAAAGCATCATTAATTTTTTTATTTTTAGTATGTTCATATTATTATTTTATATTATATATGTAAATTTAAACATTAAAAAACTATATTTTAAATATTAAAATTTTTTAATACTTAAATCCTTCTTAAAGAATATTATACAATAAGCGTTATGAAGTTTTTTTCTATAGTATCATCATGCATGCATAACATTATTTTATATTACATTGACTATGTGTTACAATTATATAAATAAAAGAAATATTTTGTACTAAAAAAAAAATGCAGATAACATAACTATTTTGAATTATACGTTACAATAGTCTTTTCTTTTTTTCTTATTATGATTATGATTTCTTTGTGCGTTTATATTATAATTTTGTTTAATATATATTTTAATTGAACATAGTAATTTTAAAATAAATAATAATTGATTTAATATTATGACATATTTTGCAGTAGTATAAAATTTATTTATATTTAATTCTTAATAATTAATAATGTTATATCATCCTTTTTTATATTATGACTTTATTTATGTATCAAAACATTTATTATTGAAATATATATACCATTATTCTTCTATTGTATGTATTCCAAATTGCGACCGTAATTAAAAATGTCTAATTATCTAGGAGTATATTTTATTTTGCAAAAGTTACTATTTTCTACTTTTAAATATTATATTTTTAATAAAATTACCTATTTTATGCTTGTATAAAATATATAATTATATATTATATATGTGTTGTTTTACTAACAAAATTTAGGATAATAAATTTCGCCTTCTGCGAACAAATTTTTTTTATGATCAATTGGATAACGCAAAGAATGTATGTCAAAATGATGCATTTTATAATTTAGCAAAAAACGAATTAGATAGAAATGGACTTCAGGATGTTTCTGATAAAATTCTGAAAGCTTTGTGTTATGTATATGAAAAGAGTTTGTTAGATAGCTTTGAAAGCGATATTTGTAACTTTTTGTACTATTGGTTAAGCAATATTTTATTAGATAAAATGAAGCTAAAATTTCTGTTTCAAGATGTTATTCGTAATCTTTTCAATATTTTAAAAAATCATGAAGGTAAAATTTGTACAACTGTTCCTTATTACATGGATGAGCATAATTTTAAAAATATTAAATTCTTTTTTGATTATTCAGAAGATTATAATAGCTATATAGTACAACTTAATACGCATAACCCGCCATGTAATGAAAAATATAATAATTACCTCAAGTCATATGTCGAAAAATATAACACGTTTCAAAGTAAATGCCAAAATGAACCACCTTCTTATGATTATTGTGATGTATTTAAAAAATATTTTGATAATAAAAATCCTACACATTTATCTACATGGACATGTAGGTTAGAACATAAAGAACCAGAAAAAATAGATGAAAAGGATCAAACAGAAGCAACAGAAGGACATCCACAAACAACGTATGGAACGTTAGAACAAAGTGTAATCTTAAGCGGAGAATTTAAAGGTGGAACAGAACAAGATACAGAATATACTGGTCCTTCAAATTATCTTTCACGTCAAGATACTTTTGTAAATAATAGTGTTTCTTCTACTTCAGATGGTACTCCCTCTTCTATAACATCTAAAAGTGTTACTGGTGCTGTCTCAGTTGCTGGAGCTTTAGTACCTTCATATCTACTTTACAATGTAATTAGTATAATGTTTAATAAATATAATGTATTACTTTACATTTCATAAAGCTTGCACAAATTTATATAAAACCATAAATTACGTATATAATATATACATCTTCATTTATTAGTATACTCCCGCTGGAAACTTGATAAACAAATTATTGGGAAGAACAGCAAGAATGAATCATAATCCACTAATGGAAGCGCAATTAATCAATAATTTTTACCAGCCTGATCAGTTCAATTCAGAAAGAAGCAGATATAATCTATCATACCGTCCCGTATAATTGCTCTATTAAAAACACACATTATATATATTTGTGTATTTTCATAACTCTCATTATACACATAAGTTTATCCTAAAGAAGGAAATTTTTTGAACAAATATAATGAAAAAAAAACGAAATTAATTATTATATAAAGTACAAAAACTGCTTTATATAAGTATTAAGAATATCAATGTAACAAGATTGTTATTTATCCAAATAAAAATTACAAACGTACGTATATTATTTCTAGATAATAATATGAAAAAATATTATTTTCTTTTTGATATGTAAAAAATGTAACAATAAATAAATTATGTTATTAAATCTTCGATAATATAGAAAAAGATTCGCTTTGGCAAATTATATTATTATGAATAATATATTAAACAATATTTATTAGATCTTTCATAATGTTTCTTACAAGATAATTGTAAATTTATTAATAAATGTAATGAAAAATAATAAATATTAAAGTTTATCATAATATAACGCCATTGATAAATATTTCTTATCACATAAATAGCAAAAGATGCAATCATTATTTCTGTATATTTCATATGTATTACTATGTTATATATGGATATTTAATCTATATATATTATGTGACAAACATAATATATTATATTACTGAATTATATTCTCTTATAATCATTCTAGTAAATGATAGTATATAGTAAATATTGTTTTTACTATATAAAAGAATAAGAAAAAATTGAATAATTATTTCTAAGATTAAAATCGTATTTAAATGCAACATTTATTTTTAGTTTGCATATATATTAATCTTAATAAAAGAATAAATTAAAAGAATTTTTTATCCCTATGAATATATACTATTTTTATTCATAAATAATATAATTTCCTTAAACAAATCGTAATAATAATTTACATATAATGAAAACAAATATAGTATATTGAAACACTTCATATTTTTCATAGTTACATAATGTTTACATTATTCAATTTTTATTTTACGATATATATTATTCATTATATATCATATTTTCTGAAAAGATAATACTAAAATTTTTCATTTTTATAACATATATTCTCTAAATAACAGATTAAATAACAACCACTCATAATTTTTTTTTTTTTTTTAAATATTACATATATAATTTTATTACTTTTAAGGGTCATATTATTAGATATTTATTTGTTTATATGAAATTACAATTTTTCCAGAAATTCTTAATATATATTAATGTAATCAATACAAAAAAATATAAATGTCAAAAGCTTAGTCATTTTAAGTACTATTATTATAAACTAATTATTATACGAATAATGTTTTATATTTAAATATATACAAAATAATAATACCCATTAAATAGTTCTGAAAAAATATTCAATTATAATTTTATATAAAATTATATAATAATTACACATTACTATAGGCATATATAATAATATATTTTTATAATATTATCATTGTTCACAATATATTAATAAAATGGTAATAAATAATTATTATTTTGGTATACACTGCTATTAACTAATATATAATATTTGCATGCAACATTACATAACATAAATAATAGTACGAAATATAATAAAAAATAATTATTATTATTTATGCTTTTTTTCTCTCTGCTTAATTACAATTTACTTATATTATATATCTAAAATTTATTTATAAACTAATAAATATAGAAAAAATTTTATATAAATAACTTTTATTTATTTAAATATAATGATATTATCTTCTGCTATATTCAAATAACATTTATGAAAACAAAAAATAAAGAAAACACTAATTTACCACAGAATCTGATATATCAATGATTAAAATAAATATAATATGTAATCTTTAATTTATAATAAAAAGTATTAAATTATGATATAAAATAAGCAATATTTTAAATCAGAATAGTTATGTAAACATTAGCATATTATTATACAATTAGTTTCCTATGTAATATTTAATAATTTAGTTTATTTAAAATATTTATTTCATTAACTTTACTTGAATATTTTCAATACATCATAGTTACTACTTTTTTAGTCCATTCTATAAATATTAAATTGTAGCATTATATTTGCAAATGGAACAAAGAAAGAAAAGTGGAGTTATGATTTTTAATTATAACAATATTATATACAATAATAGTATAACGTTTTAATAAAAAATATACAAAAATAATTTATAGGATGATAATCATGACACCCATAAATTTATATACTGATTTTGCATTATGTTAGTATATACTAAATGATAATTTACCTGTGATTATATTTAAGAAAAAACTTATAAGGTATTTTATTTTTAACTTATAATGAAACCGAATAATATGATTATCTGCATAGTAATGTCACACAAAATATACATTTAATTTTTAAAAAATTTATAAATATAAAAATAATCGCCATATAACATAACAATATTCATTATTGAATGTTTAATTATCAAAAACATATAAAAGGATCTATATAAGAATTGCATATAAAAAAATTATTAATAACTACCCATTATAACCTTGTCATAGATTAAAATATTATACTTTCAAAATTAAATATTTATATATAAATTTTTTAATAAATTCACAGTTTAACTGTGTAAAACATAGCATTTCAATAATATTTACAGTTTCAAAAAATAATATAAATATTGTATACATACAGGTATTAATGTATAATATGTATGTATATAATCATAATATATTTGATTAAACTTTTAATAAATTTTAAAAAATTTTAGTATTACTACAATATTACTTTTCATTTTCCTTAATATATTCAAGGAAAAGATATAATTTTTCTTTTTCAACATAATATTTTTGATTCTAATTCTATATAAATTATTTTATTTTATATGTTTCGTAATATTTAATAAAACGAATTCTTTTATTATGATATTTATTTATGTATAAAATTTATTTACCTTTATATATTAAACATTTTTGTATATAGAGAGAAATAGAGAGGAAATTTTGCACGTACAAATGAATAAGCAATTTACAATATAATGTCGGTAAAATTACATGAATCGTTTTTTGAAATATAATTTTAATTTAATATAAAATTATTTGTTCTTTATTAAAATTATATCTTTCTAATACATTATCAACATATCATGTCATTATATTTCATTTTGTTTAATGCATTTATTCAAGGTAACCATAATCATATATATGCGACGAAAGTTTTCCCAATATAGTTTGAGTTAATTTATTCAAATTAACTAATTTTAATTATCTCTATTAAGTAAATATTAATACATTAATTATTCACATAATTACTTTTTTATTCTTATATATGTCTTTTTAATCACACAATTACAATATTATACATAGAGTTATTTGCTCTATAGCTATATATTAATAAAAATATATAGTTACTTTGAATATAAACAATGTCAGTTATTATATAATTGATTTATAATATCAATAGTTGTGTTTTTATTATATAAATTTATATTTTTATATGTTTTAAAATGTTTTCTTAATTCATTTACATCTCTCAAATTTAAAAGATAATCTTTTTATTCTTACATAATTGAAATGTATAATAATAATTATGTCCTATATTTTTGTACATAAAAATATTAATATGAATATATATTTCCTTTAAATTACTATAAAATAACACAAATTTTATTTTTATTCGTAATGTGTCATATTATTTGTCCATTACAAATATAAAAAATATTTTTAATTTATTTCCATTTCGAGCGAATAACATGCCTAATGATAAGGAATATATTTTGAACGAAATTAAGGATAAAGTAATCTCTTATATTATTCTAAATGAACAATTATATAAAAGTATTTAATTTTTTAACCATCGTTATTTTTCTATAACAAATTCATTATTATTATTATTAATCTTGTTAATCATATATTTATTTTTTTGTGATTTATTCGTTTTAACAGTACAATATCAATGAAAATTCGAAGTTCTATAAAGTTTATAAGGTATTTGATAAATCATGTGATAGTTTTACTGATAATAAAATTTATTGTCTTTCTGATTTAACAAATTCGTGGGCAATATCAAGTGAGGTAATTGATCTTCTAAAGAAACTGTACAGTAATTTATGTAGAATATATGCTACAATACCAGGAACAGATAATACCTACTTTGATGAGCTTGAATGTACAGACTATAAATTGTGTTATATATCCTTGAAGTACTGGTTATATGATCAAATAATAATTAAAGGTCTTGAAAAAAGCAAAATTGGTGAAATTTTCACAGGATGGGAAACATACATAAATAATAAAATATCAAATATTCCTCCAAATCGCTGTGTATTTAATAAATTATCATTGCATGAAATAAAAAGGCTAAAAAATATATATGCCCTTTATACAGTTTTATATGATAATGACAAATTTGAATCTTGCAATAAAAATACGTGTAAGTATTTGGAATATGTTGGAAAAGGTTTGGACGAGTTGATTAGTAGTATTAATAGCTGTTCCAGTAATTTAAATCAGACAGATTATTGTAATGAATTCAAAGAATTCTTAGATTTATGTAAGGAAGATAATGCAGATGCAGGAATTTCAATATACGAAGAAAGTACGAAAAGTAATGCTGAACGCAAAGGAAAATATTTATTAACGTCTCAAAAATATCAAGATCAACCACTTTATATATATATAAAAAAAGAAAATTTGTTAAACTATGTTAAAAAATCTGATTTTTTAAGTAATAAAAGTACCACTATTGCAGCAACTTCTGTTGTAGGTTCTGCCATAGGGTTATCCTCAATTTTTTACTATTTATATAAGGTAATCCCTAACGATATTCTAAAATATAAATATTGTATTTTAATAAATATAAAATATGTTATTAAAATTTTACTATAATAAGAAGATTATATTTAATATGCTTAAATTTTTCATTTTATTTTAGTTTACACCCTTTGGAAGTACATTACGTAAGGGTAAAGGGAAAAATATAGTGAATATTGACGAAGGAGCGCATTCTTCATTATTGTATACATCGGATGCTGATCAAACACAATTCGAAAAGAGGAAGTACAATGTGGCGTATCATAGTTTTAGTGATACATAACCTTGATATATCTAGATTTTCATTATAATGTATAGCTACTAAAAAAAATTATTTTCTGCATATATTATTGTATTACAAGGTTCTTAAACACATAATTTAAAATGGATAAAGGGGGACAATTAGCATATGAATACATTAAATAATTCAATTTCCTTTAAATGTTTATAATACCTTGCATAATAATTTTTTTCTTTCATTTGATTACAACATTAGGTTTGTGGATAAAAAGAAAACACAAAAAAATGTTATACAACATTCAAGAAAATAACATCCATATTATATTCTATTATGTTTCACAGTGCGCTTAATTAATATTGTACATGTAAGAATGTACAAAAAAATGAAATAAAATAGCAAGCGTTCAGAAAAAAGTAATATTATTACAACAAAAATACGTTTATATATATATTTACATATAACAAAAAAGAAAATATAACATATATAATATATTATCTATTTTATGTGTTATTTGTTTTTTATTTTTACATTTTTTGTTTCTCACTAGTTAGGATAATTATTGAAGTTTTATATTTTTTCCTGTACAATTATGATTGTTTGTTTTTGTAGATAAAATAGATTCATGAATTTTTACAAACTGAACTTTTTTTATGATTTCATTATTTACTTCTAATTATTAAACACATAGTATAAAAATGGTGTATTAATTTGTATAATAAATTTATATTATAATAAATTAACAAAAATTATTTTTAAAACTCTTAATATAACATCCTCATAATAATTATTACAAATATTGAAATATAAAAAACCATGGAATTTTTATGATTATTTTAAGTAAAAAAATTAAAAGAAAATTAATAACATGAATTTAAATATAGGAGTATATTTTTTCAAAATAAAACCTCATACGCTATAACATGGGATAAATTTTTTTATAAAAATACTAATTCTTTGTAATTGTTATGAAACATGTATAGAATTAAATTCATAATTTTAGAGAAAATAATATAATTTATTCTGTATTGTTTAAATTAAAAATATAGTCTTTCAAAAAATATTATAGCGTAATAAAATTACAAGCGTTTTTTACTATGTTTCATATATTTTTTATGAGATGCATTATTACATCCGTACTTATTTATTGCACCCTTTTTATCTCACAGAATTTATTTGTCAATTATTTATTGTATTAATATGCTTTTTATAGGCAATATTTTTGTAATTTTTAATAAATTGCATCCTTACATCAATGTTAAATAGTAATTAAAGCAAAGAAATAGGAAATTTATTTGAATATATCATTATTGTGTTAAGCGATATATATCATGACAAAAAACCAAACTGTATAACGAATGAAATTTATTCAATATCCATTACTATTTTTCATATTTCGTTTATATATATTATGAAAGTTTAAAGCACAAGTTTTAGTAAGTTTATTAAAGATATCAAGCGGCGATATTAAGGATAGAAAGAGAATCCTAAAATAGAAAGTAGGAAACATTAATATTCTAACTAGAATATTTAAATATTAATGTGTGCATTAAAAAACATAATAACGAAAAAAATAAATATTAAAAAAAATATTACTGTTTATTATAAAAGTTATAAAAAAAATCAATACGTTTATAAATTCAATAATAAAAAAAATATGTTATAAGAAAATTTACTAAAATATTTTCCTTTTATATTAAATAGCTAATTATAATATATCAAAAGAATATATATATACCATACCGTTGTATCGTAACAGTTTGTGTATTTCAAAATATACTAATATATAATGAAAAAAATTAGTGCTCATATACTAAATACACATTGAATATATATATATTGTTAATTAATGCATATATTTATTATAATTCCAAATAAATAATAACACATAATATATAAATATAAAACGTCCAAAAATATAATAAACCTATAAAAAAAAGTTATTCTATAATTATACCTAATCATGAATAGGTAATATATTCTTGGCCATTCTTATAATTTATTAAATCGGTCGCATATTATTTATTCAAATAGTGCTATATTTATTTATTATATTCATTTATAAAGGTTTAATCAATTTTTATAATATAATACATTATTAAATACAGTGTAGAAACTAATATATAGTATGAATAGGCATTTATATTATTTTACTCAGGTTATGAAATTCGCTTTGTGTGAAATAATATAAATATACAGAATAAAGAGGATACACTAATATAATAAATAGAATACTATAGCATACATATGCCTTGAAATTATTTTCTATAACAAACAAATATAAATAGAATATATACAATATATACCTTTTTATAGAAATATCGACAACATTAATGCATAAATAATAAGAATAGATTATTCTACTTTTAGATCGATATAAGAACGCTAATTTAATTAATCAAAGTTCATTTTTTTATTGGCTATAACATCATTATTTCATTAAATATGTCTTCATCTTTGATTATAAAATTGTACATAATATTATAATACACAATGAAAATATAAAAAATAATAAAATTAACAAAAACAAAGTATTTATATCTAGTATATAGTGATAAAACTATAGAATATATATAAATATAATATTTTTTCTATTATTTCTATATTTTTATATTAAAAAATATTATTAATCCTTTTAATTAATATATTACATTAATGGATGGTTCCGCTGAGGAACATTATTTAGTATAAAAATTATTCTGTCATTTTTTTTAAATTTATATTAATAATCCGTTACTTACATTTCATCTGTTTATCAAATATAATATGGACGGATTATTCAATAAAATTCCTTTATTAATATTATATATGAACTTGTTTGCACTTTCATAGGAATTATTTTTAAAGGGTACATCTACATATAAATTATATAAAAAATTTTTTAGAGAAGACATTTATAATGAAGAGACTAGTGCGTGTAAATATCACAAATCGAAATTTAGTGGAAATGACCAGCTTCATAATCTGTGTAAAATGTATGAAAAAAATTTAGAAGATCTGCTAAATAGTACGGAAGTAGAATTTGATAGTAATCAACATTGCAGATATTTAACATTTTGGATAAATGATGAAATAAGAAAAGTGTTTAATTCACCAAACATTGGTAAATATAACAGGAACTCAGTTTTAAGAGTATTCCCCTCTGTATCACACATGGTTGATGTAAATTCATCAAAAAATAAATGTGAATATTCTTATAAATCATACATAACCCCAGAAATGTGGAAAGAATGGAAAGATTTATATGATTATATTATGAATGAAGATAAAATTAAAATAAAAATTAATTCTGATATTGAATTATGCAAAAAGTATTCCACGTATCACACATATATATCAAATATATATAGAAAATATAAAAATGAGTGCTGCACAGGAAATATAGGAAATTGCCCGGACGATCATCTTAAATTGAATGATTGTTGTACTCGAGCAGATATTTTAATTAAATTAAAATGCCGTGAATCTATGGAAGATCTTGTATCTTCTTCAGAAACTGGGGAATACAGTATACTAATGCAAGGAAGAGCAGGAGGGGCAGAATCAGATGAAGAAGAAGGACGAGGTGAATTAGATGGAAAAGATGGACGAGGAGGATCCGTAAAAGAAAAAGGATCAGTACCAGTAGAATCACACAGATCACAAGCAGTACCCGAAGAAAATCCAGAATCAAGGGCAGGTCCAGAAATAATAAAAATCGCAGAAGGTTCTATGGGTGAAGTTACAATAGTTCCAGGAATTGTAATCCCTTCTGAATCAAAACTGAATAAAAATGTAAGTACAATTGGAGCTACATTTGCAGGAACTTCCTTATTTCTAGTAATGATGTATAAGGTAAAAAAACATATTAAATAAATATTATCATTTTGTGTGAAGGTTTTTAGTTCATTATTATGAGAAGTTATTAATACAAAATAGCCATATTTCAAATATGCATATTCTTTCCAACGTTAGTATACTCCTTTGGGATCATGGGTAAATACAAAAATACTTGGGAAAAACAAATTAATGGATAATATGAAAAGGAACCATTACGAATTACTATTAAATGATGTCCAAAATGGTGATATGAGTTTAAACGATACAACGTATAGCATAAGTTATAATTCGGAAGCAAAATAATAATTTATAAATACCTCAAAATAGATATTTGTATTCAAAGGAAAATCAAACTATTAAAATGTCACATAAACGTAAAGATATATTAATATAAGATAAATAAATAAATAAAATGCATACAATCATATTATTTTTTACTATACATAGCAGAATAAATACTTAATGAAATATTATAAAATAAGGCAAAAATGAAACATGCATAAGATTGTATTATGCGAAATATATACATACTATTAAAGACAATAATGGAGATACATAAAATTAAAAATAATGATCTACGCAATTAATTATGCACAATCAATAGTAAATATATAATAAATGTATTAAATAGTTAATTGTTATGTTATATACATCACTATATACACATAATAATAAATATATGTAATAATGTGCTGAAAGGATTACCAGTAATGTTATATAAACATTCAGTGCTGTAACCTGGCAGATTATACAAACAATATTCAATATATTCATATATAGAAAATATAAAGATAAAATTACCGGAAAAAATCTAATTAAATGTCACCTAAAAAAAAATTGAATAAATTCAGGATGAATTATATATTTAATACATTTTGTAGTTCTCTGCTATTATAGATTAAAAATATATGATAAAATATTCAGCACTGCATTATTATGCAGTCATATTAATCTAATTAAACGTTAAAAAAGACCATAATATTTTACATCACATAAATACAATTTTCATACTATTTGTGATATTATAAAAGGCTATTAATAAAATAAATTTTACAGTGATATTAAATGGACTAATTGTTAAGAAAATTAATGAAAAAATAATAAAAAATTAAAAACATAAAAGCTTAAACCCTCCGGATAAAAATATTATATTGTTTCTAACAATAAATATGTTATAATTCTATTTCTCCTTATATAGCATAAATATTATAAATAATGAAAATACTATGTTCACTATCTCTATCATATGTTTGATCAGATTTTTAAAAAAAATCTTTTTACTATTATATAAATTTTAAAAGAAATTAAAGGTATTTTTTATATATTAAAATAAACGTTACTAAATTTAATTCATTATAAAAATTAATTAAAAAAATAAATGCTTCATTAAATTAGGTATATTTGACATGCCTAATTTAATTTTTTTCTCTTATTTAATTGCAATGTAATACTTTAATTTATACGCTTACTTTATGAGATATTATAATTGATAACAGAAAAAATCTAATTATTTATGTAGTCTTGAAAAAAAACCATTAAGTTCTATTTTAAAATAAAATGCATGTAATAATAAAGCAAACTAATTACAATTAAGCATATATAATAGTAATATTTTATGCAAAAAAAAACAATTATTTGTTTTGTTTTTTACTATTAATAATTTATATTTTTTAGCTCTTATAAAATATAAATTAACTTATAAAACATAGGAATATATATATTTCATAAATATGCCCCGGCAAAAAGCACAGAACAATTTCAAAATCAAATTTTTTATTTTTAAGTATAAATAATTTTAATCCAAAAAAAAAATTTGTGAAAATTTTTAAAAAAACATTTTATTTTTGGACAATATTACAACAAAAAATAAAATATTAATTGAATATTACAGCGTATCATATACTTTATATATATCATATTACAAAATATAATATTATGGTCTTTAATATAAAAATGATATACATTCGTATTTATTTAAATTTTTTTTTTTTTTTACAATTTTTTAATTTTGCTATATTAATTTAGTCTTATGTAATCATGAAACAAAAAAAAATTCCAATGGTTTTCCATAGTTTAAAGATATAAAAAGATATATATAACATTTCAATGTCTTATATTTTATATTGTCTCTTATAGAAATGCTTATTTTACCAACTTTTATTATTTAGATTAAATAGCATTGCTTAAGTCAAAATGTCCGAAAAGGAGCCAGATGTAAATATATAGTTTAATAATTTTTTTTTATTGAAATAAGAATATATAACTTCAAATTATAGCATTAGTGATTTACTGAATCATTATAGAAAATAATATCAAACATATGGTTTATTGTTTTTTTTATATATATATCATTTTTTTAGTATTCTTTTTTTAACAATTTCGCGAGTTGTTATAAGATAGAATGTGAAAGGGACCAAGCGAGCTATACTACAAATGATGCATATTATTGCGAGGGTCCTGAATTTCAATATAATGTAGGTAACCAAGTTGAAGGTATTTGTAAAAATATGGTAAAACTCTATAACCATGCAATATTAAATCAACAATTAAATAAAAATGTATTTTCCCAAAAGAAAGTTCCAGAATTCATTAACTACTGGATAAATAGCCACTTAACTAAAGCTGGGATTAAAGATATTCAAAAACCACAAATTTTTCAAAAATTCGATGCTATCTCTAAGATTTTTGATCAACAAAGCCTATTAAAAGGTAAAATATATCATATTAAAGAAAAAGAAGTTGATGGTATGAATATATTATACGAATTATATAAAAATATTTATGAATTAGAACAGAAAGAAAAGAATTATTTCGAAACCTTTCTTAAAATTTTTAAAAAGCATTATAATCAAGGATTGATCAAATGTTTTAATGAAGGTAATGTTAAGTTTTGTCAGGAATTAAATAAATATATAAAATTTTATGAACAATATAAAAAAACTAAATTATCACAAACATGTAATAATAATAACCAATGCCCCTCTTTATCAGAATTATCTTTATTATTATCTTCAAAAAACAAACTTTTAAATATTGCTGAATATGGTTACAAATTAATTGGGAGTTTACACATATCATCCTTAGATGGACTTTATTCAATGAAAAATGACGATGTATATTAAGATTTTTTTATATATCATTAATAATACCTTAATAAGTTAATACGCATTAATATGTTACAACTTAAAATAACTTATCTTATCTATGTCTAATATAAGTTTATATATATTCTTTATTCTTTAGTATGCAAATTTGAAAATTTTAATTTCCTTACAATATAATTTGCCTATGGAGGAGAATGAAGATAAAAAAAATTGTGCTATGCTGAATATTTTATATAAATATTTGAAATATTGTAATAAACATAATAATAATTGGAACTTAGAACCATTTATTTATGAATTTATGGAAAAATACTATAATAAAAATAAAAGCCATTATAAAAATTTGTTTGAAAATTGCACTTCTGAGGATAAGGAAAGTAAACAATATTGCACTTACTATGACAAGTGCAAATCTGACTTTAAGGAAGACTTTACATTAATAGAAACAAGTAAAGAAGCTTATATTAAAAATAAAGAAGAATATTTCAAAAATCTAAATTCAAAGAAATCATGGGTACAAAGAGCGCTAGATCTTTTCAAGGATTTTGACACCATATTAAGAAATTCACCGATAATTACGTCCACATTAATAGCAATTTTTCTGTGTTTATTCTTTCTGTATAAGGTTCTTAAAAACTATATTTATTATATATATGTACATTTAAAAATCATTACTAGAATATCATTAATGAAAATTTATCTACATTTGTTTATTTTAATATTTGTAATTCTTTTTTATTATTAGCTTACTACCCTTAGTTCCATATTTCGTAAGGAAAAAAAAAAAAGAAAAATACCGCTCTTTTATCCCCAAAGAATAATACAAGATGTAAAGGTTGACAATTCTGGACATAATAACCCCAAACCAAAAGGAGGAAAAATTCGTTTTGCTTATCAACCATCATAATAAATACAAGAAATGATAATATACAATCGCGAATGAGATAGAAATGTGTGTAAATACAAAATTAAATATATATATATATATAATTATTTTTAAATATAAAAAATCAGAAAGCATTTAATAAATATCCACACATATTTTAGAACATTTGCTCATTTGTATATATAATTTTTTTCGTCTTTTGCTGGAAAATAATTTTTTTACATTTCTCTTTATTCCCTGATGACAGAGATCATATGATTTTTTTCTGCTACTTCCTTTTTTCTGTATATATTTGTCATACAACGAAATAATTTTTTTAGTATTTTTATATACCAAACTAATTCTCATTTAATACTATTATACCTATTATAAATTTTCATATAGGAAATAACTGATAACTAAGGTGTTTCTATATAGAAATATAAATTCGAAGCACACCTGTTTATTACAATATGAATAAAAAAATATATAAATGAAAATAAATTTCATTATGAGAGTAATCAATAATTTTGAAAGAATTGTATATTAATTAAACAGTATACATTATAGCTTTTTCATCAATTCTTATTTATATAATTTTTAACTAAGTCTACACTATATACCATAACTTATATAGTATTATTGCATTTATTAATGCACGTCAAAAAATATTTGAATTAAATTAATATCATATAATTATATTAAAATTATAATAATAAGAATTAATTATTCCCTAATATATTATGTATATAATAAACACTAATTTTAACATGTATTATGTGAATGGTGAATTGAACCTACTAATTCTCCAATAATACATAGTATTGAAATTATATGATAAGTACATAATTCTCAGAAGAAGTTAAATATTTAAATACTTAATTTACATATTTTAGAAATAACTTCTTACTCATTAAGGTCAGAAGGATATATTAATCTGTTTAAAATAGAATAGTAAATAAATTATTCTTTCCAAATTAAAATCATCATAAAAATTGAACATATTTTTTTGTATTTATTCGAATTTCCGTGTGAAATGTTTATCTTTATATAGTAATATTATGCTTTTTTACTTTTATGTGATCTATTTAATTCTTACTTGAAATAAGCATTGTAAAAATTTTATGGATTATAATACATGACACATGAAATAATAAATTTTTATGTTCTTTTTTTATTCATTATAACACATATAGTATGTAATATTTTATTTTACGTATAAAGTCCTTCATTTTTAATAATAAGTAAATGATTTTTTAATTAATATACTGTACACAAAAGTAAAGAAAACAAATAAGTTAAATCTATATAAATTTATAGTAATTATATAATATGTACAAAAAATAAAAATTTTATTGTAATTGAGCAATCAAAATAGAGCGTATTTCTAATATATATATCACTATATTCGTTCACATATAAATTCTACCAGCTTAAAATTAAAACGAAGTCATGTATAAAATACAACTGCATTATATTGCACGAAATTATATATAATATACTTAAATGTTCTAACTTAATACACACATTTATATATTTCACACTTTTAAAAACTAAACATGTATACAGTAGAGCTTAAACAAATTCAAATACAAAAATCTTTTTAACAACTATAGTATATTAAATTAAATATCTAAAAAAAAAATAAAAACACATTTATTTAAATTTTGCATTATTCGTACAAATCGCACTGAATTAGTATATTACAAAAAAAATAACGAAAGATGTACGCAAACTAAGATAATTAATATTAATCATTATTTTTACTATTATATATAAAAGTAACTATGCGTTAGTATTCAAGATAATTATAAAATTTTTAATATATTTTTTAATTATCAATACAATACTATTAATATATTAAATATTGATGTCTTATCAGAAATTAATTTTAAAATATTTTAATTTTTTTTTGATGAATGGCTTGATTTTAATTCTTGTATCTCCATATATTTATATACCTTCAGAGCGATATAAACCATTATTAATAAACCCATGATCAATAATGCTGTTCCAGCTATATAAAATTTGCAAACAGTGCAATTATCATGTTGTGGTACACTTTCATACTTTTTTAGTATAGTTTTTAGATTATTACACTCAGAAAACTTAGTATGTCCTTTAGAAGTATTATCACCACAAACAGTCTCAAATGTCATTTTAACAGAACGTGGAGTATCAGAAGTAGTAGCCTTACCTGCTATCATGCAAGCTAATCCGATTACTAATATTATGGTACCAGGAAGAGTAATTCTACGTAATTTCTTATTCTTAAAACTGATAAAACTGTATTGGTCAAACTTCGTACTCCTTCTAGATTGCATAATAGAATCCATCGTCTGGAATATTTTTTTTTCAAAATGGTAATCTATTTTTTTAATAAAAGAACGTTTTTTTTTCTGATTTGATGAACCATAAACAGAATTCTCTCTTCTTTCGTTTAAACTGTTATATACGTTTTTATTATATTGTTTTGATTTTACTGTATATTCACTTTCAGTATCGCTATGTTCAACTCTTTTCATATTTCCATGAGCTTGATTATGTGATGTGTTACTTCTTACAACTGATGATCTTAGATCCCTTTCCAATCTATCATTTGCCAATAATCGATTAATTTTAATATATGGAAAGCCATACTTGTTACTGTTATTATCTAGAATTACAAAGCTACTCTGAACAAAGAATTAACATATTTATTATTTAAATATATTATTAATTATTCACTAAAAAGGAAGCACATTATTAAATAGCATTAAAATATATTAAGGATAAATAAACCCATGGAATGCTAATATTTTACCACATAATTGTAACTACATATCCACGCTAAAATTATAAGTGTAAATAGCTTATTTAAAAAATAGAACTTATTTTTTTCATTCAAAAGGTATACATTTGATTCTTTCATTTTTCAAAAATTTAAGCAATATCAAATACAAATACATTCAAAAGAATTAAATATTTTATATTTTCTATTTTGTTATTTGTTTTTCATGAAAATATTAAAAATTAAAAAATAACATTATAGCAAGTACAAATAAATAATGAATTTTGTTTTTCTAAAATTATTGATATAAAGTAATTTTGTAAAGTTAATTTATTTTAATTATTTAATTATAATGCATTATAAAAATTAAAACTAATAAAATAAATAATATAAAAAATTTTCAAAACACTTTTGCAAAACTGTTAATAAAAAAAAAATTTCCTTTCTACTGGAAATTATGACTTGCTTGAAATGAAGATAGTATAGTAGGTAGATAAACGCTCATCTATATATTGTAAAATTATTAGTCATTCCATGTTCACATTATCAATATTATAAATCATAAATATTATATTTTCTAACTATTCTTTATTTATAAATAAAACGTTTAATAATATTAATAATAATAGCAATTTATTATAATCGTTTTTTTTTCCGATAAAAATTATTAGATGTCTTGTAGATATTTACCCTAAAATATACACAATGATAAAAATTTTATTATATATTTAATTCTGCTTCTGATGTACCACCCCAATAAAAACTATAAACGCATAATACAGTTAACATAATTATTGATAATACTTATTCTGAAATAAATTATATTATTACTATATTAAATTTTAATTGTATACAAACACATTATTTACTCTTTTATGATAAAATAACAAATTCCATATATTTTTTTGTGATCATAATATAAAAATGAGGTTAAATATGAAATTGGTATTTATTCTTTCCATTCATTATAAAAAAGAATATATATAATTATAATGAAGAAACTAATTTACCTTGAAAAACTAAATATTTCAATAATTCTTATAAAATACAATATTATAATATTTACAGTAACAAAAGGGGTTTATTTTTATTTCTGTTAAGTATGCATTAGAAATGCACTATATGGAATTCTTATTTTCGTTGTAAAAGCTATCTAAAATAAATATATATTTTTGATAAGAATAAAAATATTAGCATCCATGATTGAATTATATACTGTGAATAATAATATTAAGAGAAATGTTATTTAATATGTTTTTATTCATATATTTCATACATAAGATGATAGTTTCATACCAATAAACATTTTATGTTTTTACATACTTATTGCCTCATTTGCATACAAACGTATTTATATATATTAATGCATATATTAAAATAAAAAATCTTAAATTTAAAAATTATATATAAAATTACACCTACCATTTTGAATAATATACAAGGCTGAAATGTTATATAATAATTTTATATAAATGGACAATTCCATGTTTTCTTCATTTTACATTTGCTAAAATATGTAGGATTCTTTAGTTTAATTTACAAGCCTATAATATACTTCCAAAAATAAAGTCTTATTATTACTTATTAATAAAAATATATAATTTATAAGATCAATATGCATTATTACTGGTATATATAGCAATATATGGGATTTCCCTTATAATAATACATAAGACAAAATGAAATATATTATTTTAAAATTTTTTTTGGAAATCTTTATTTAAATGTGATAATCGTATATTTTAATACTAAATCTATATAAGGTATAAAAACAATAAATAAAATTTTAGCGTATTCATTTTTTTGAGGTTCTTAAATTTTTTTTTAGCTAAAATTTTTGTCATATTAAATAATATTATTGTATATATAAAAATAAATATGCTAATATTTTTTATCATTGTATTTATATAGAAATTGTTATTTATATTTTTGAAAATTATCCAAATATTAATATTATACGACTTTAAAAAGTACCTTTTGAACTTTGTGAGGACATATGTTTTGGGCTATTGCCTTTCCAATTTTTTTTTTTCAAAAGTCAGAATAGTGTGCCTAAAAAAAAAAAATTATCTATAAATGTCATAAATATATAATAAAAGTTAAAATGATATATCAATATTAAAAATAAATTTACACATAATTTAATGTTATACACACTTTTACAAATAATTACATAATTTTTTATTTTTTTATAGAGATATGATTTTATATTATAAAATGCGCCTTGCATAAGCATTTACATCCCTAATTTTGAAAATAAATAATGTTTTTGCACTAAAAAAAAAATTATATAAAAAAATTAAATATTCAATTAATATATATAAATATTTATTTTGTATAAAAAATTATAAAAGTAGTTATAATTACATATTCCGTAAATTATGTAGCTATTGTTAAAATATATGCCTTGCGCAAAAAACACTTAATTTTGTTAAGTATTCTTATGAATTCTAAAATTAAATGGGAAATGTTCCTCTATTAAAAAATATGTATAATTATACTAAATAAATAATTATTATATTATATTAAAATTTTAATTAATTCTTTTTTCACAAAAGAATATAAAGGAATCTCAAGGAAGTTATCCTCTAACAATTTCGCTATAGTATTAAGCATATAAAGATCCTCATTCAAAAAAAGAATAGACATTTTAATATTATTTTTTAATTTTTAACTTTCTCTTATATAAATAATATATATATATATAATGAAAAAATCCTATACTAGTATTACCAAAAATGTTAATTTTTTACTTCGAGCAATTACATAATTAAAAAAAGTAATATATATTCTGGATTTATGGGTATAATATTATGTAATATTTTTATGCTATATATTATATTAATTTATTCACTATAAAAAAATTAAACTTTTCATTGCACATCCGATAAATATAATCATTTTATATTCCCATTCATATACTATTTATGGTAATTTATAACCAATATTAATATATTTATTCAAATTAACACCATATGTATTAATTGTTTTAATTTCAATTGATATAAATAATATTAAAAAATATAGCTTTAGTTGTTTAAATAAAGTGTGTATCATAGATTTTTCTCATATAGTTTTCTTTTATATAATACAAAATATGTTATCTATTATATTACTCAAAATTTAGAAGAATAAACAAAATACAGAAAAGTATATACATGTGCATTTGCTTATAATAAATACGAAAACAGATTTCATAAAAATAAAAATAAGTCTAAATATGCATTACCTATTATACAACCGCACACATGCATTAATAAATAGACAAATACAAAAAAAGTATACTATATTCACAGTTATTCACTTAAGCATACAATAAATCTGTGTAATCATTATGAATATATAAAATATAGCTAATATACAAGTCTAAATAATGACATTCTCATATTTTTGCTATATAATATGTATATATTTGAAGATGAACACCGAAACAATACATTATTTAATAATTATATAAATTGTACTAACTAGGAATATTACTCAAATTTAGTTAAAACTATACTTTACAACAAATGAATCACATAAAATTTATTCAAAATATTAATAACTCAATTTTGTTATAGTCTACCAACTACAAAAATTTTTATATTTATATATGAATATACTTAATTTACGAAATGATGTTATCATAATATAAGAATTAAGAGTATTTATCTTATGTTATATAAGTAAAAATATTACTAAAATCTATTTATATAAAAAGGTTTTTACAGAAGCGATAGTAATTTTTTCCTTTAATTTTCCCTTTTCCTGATTTTAATCTTTCGTATTTCACAACTTTTACTAGCGTGTATATTATCACTGTTAACACGATAATCAATAATGAAAAGAAAATTAAAGAGTGAAATGAAGAAATTATATCCCAATGAGTTGAACTCAATTCAGTTTGAATAAATTTAATTGAATCATGATCATGTCCCCTAACACTACGTGTGCAATTACTCGCGCAATAATTTGAAAACGGACCATTTTTACTAAATAATATAGGAAATATTACACCCAAAATTGGGGATATAACAAATAAAATTAGACGATATCCAAATATATTGTATATTTTTTTTTTAAAGTTTTTTTCATCATTTTGCATACTTCTAGATAGTTCATATATTTCATCAATTTGATCGAATAATTTTTTTTCATAGTAACAATCCAATTTTGCTAAACCTTTTTTTTTTTTATATCTATTCTTATACCCTTGCTTATAAGCATCCAAATCATTTAATTTTTTTTTATTTAAATGATCATATGTTGATATGGTATTCATTCTATATTTTAAATTCATATTGTACACATCATCTGATAATTTATTACGTAAATGTGGGTATTTTAAATCATTTTGTGTTTCATGCTTTGCTAATAATCTATTATAATTTTTATTCAATAATCCTTCGTGTTGATATTTCATTACTATGTTTTTACAAACGTTACTCTGAATAAAAAAGTCGTGAATCAATAGGAAAAAAATTAGCATTCTAGATAAGCCACAAATTTTAATAAAAAATATAAAACAAAATATTAAAAAAAGATCTATTCTTATATATTATTATTGTACCAAATCATTGTAATTGTGATATGTCCATATCAAAAAAGTAAAGGTAAAATATATTAAAAATCCAGTGAACATTACGTTTTCCCCTAGGTAACAATTACTGAATAATACCATTTTGATTTTTAGATAAAACAAAAATAATGCAATATATTTGAAGTCTAAGAAGTATATTTTTTTTATTAAATATATATTCAAATATTATTAATTGTCTCAAAAATCACTATTTTTCAAAGATACATTAATCAAATAAGAATGATAAATAAAACCATTCATAAGAATATTTATATTATTTGTCTCCTATAAAATATATTATAGGAAAATAATTTATAAAAATGATCCATTTTAAAATCCATAATATTTAAAAAATTTATTAAATATATTAAATACTTTAATATTCTCTCAAAATATATAATTAATCATCTTTAAAATAATGAAAAAAAAAATTTATCTTTCAGGAAATACAGCTATTTTTTAGGATAGATATTGTATAAAACATCTATAAAATCAAACATCTTATATTAGTTGAATAAATATTAGCTAAGTAGTTTTTACAATATGAATGTTAATTTTTTACACATTATATATATAATAATATATTATCAGTCTTAATTTAAGTTAATAAAAATATTTTAAAAAATCTTATTTTAATAGCATAGTATAACTAAATAATTTCGACATACATAAATGTTACAACAATTAATCCTTTTATAATTAAAAACAAAAATTTATTTTAAACTTAATCATTTTTTAATAAAAAATATAAAAAAATTATACCTCAGAGAGTAAAGGATTTTAACTATATATAGATAGTACTAAGGTAGATAATACATAAAATATATTGGTTATAATCTAGAATGTTATGAATGTACCATTTTAGTTAAGCAAATTACTGAAAATTGATTATAAAAAATTTTGATATATATCATAATTATATTATCTATCATTTTAATAGTGAAAAATAAAAGTAGCAAAATCATTACCAAATATTTATTTTATACAAATTATAACATTGTGCTAAACTGCATAATAATAATACTTTTATAATATAATTCATTTTATATATACTAATTAAAATTATTATTCATACTTCATATAAATATATATATATGATGCAGACATTATGAAACATGTTTCCTTTGTTTTTATTTTCCAAATAAGTAATTTTATTCTTTCTATTTAAATAAACAAAAATTAATTTTGATTAAAAACAACATCTTTTAAATTCTTATCAAGATAAGCAATATTTTATCATATATTAATATATTTTATATTAGGTACATTAAAAAAAAAAAAATAAGATCTATATATAATTAAACATAGTAAAGATTTTATTATGTAAAGATGCATAAATCCCCATATTAACACATTTTAACATTTATTTTTTGTTTATTGTTCTATGGTATTTTATATAATATTTAAACTATGAAATACATGTTTATACATACAATCATGTACGTGTATATAAAAATATTACTATAAATCATGCATTATTCATAACAAATTATATATTTCAAAGAAAAAAATATATATCTATATAATAAAATATTAATTTATTTTATGTTAACAAAATCTATAAACAACAGAAGAACTCTATATTATATAGTTTTTTTGAGGTATATATTTAATTGATACATATGTATTTTATTATAATATATAATTTAATAGTTATTTCCTATTATAAATTATATAAAATAATCCTAAGTACATATAATATTTTCAAAATATTTTATTAATATATTAAATATAATATTCCCATTCATGCATAAAATATTAGCAAATAATATTGTTCTTTACTTTCACATATTGTGAAAGATATTCATCATGAATTTTTTTATTTACATTACATATATATTATATGGATATTTAGATATGAAGAACATAATTATATATGATTTTTTCTATTTGTATATAAAAAACATTCTGCATAATATTTAAATAGAAATTATGTTTTCTTTTCTATATTCATTTATTTAATAATTGTACCTAATACAGTAATATAATAATAAAAAATATATATTTTTCTATCATAATTTTAAGAATTTATCCTTTTAAAGATTACTCATATATTACTTATTGCAAATTATAGCTAAAATTGATCTCTTTTTTTAAAAATACTCTATAAATATACAATGATTTCGTTTTATTTTTCAAAATTTATTATATTTATATACATTTATATTAGTGAAAAATTTTATAGATAATTTGCTTTATATAAATGTACTGTACACCATTGTTAAAGAATTGCTTATAAATTATAGACATTTTGAGAAAGGCTACATAAAAAATACGATGTATTATATTACATTATGAAACAAAACAAATCATAAAATAATTAATATAAATTGGTTATCATCCAGATATGTCAACATAAGTACATTCATCAATATATAATAAAAAAAACATGATGCACATTAAGTTCACAAATATTAAATAACTTACAGTTCGATGAAATCCATATGAAATTTAAACATAAATGAATATTAGAACACAAAAATATAATTTGAAAAGAATTTAAATAATAATATCATTATTTTTTTTTCTTCAGAAGAAGAATATATTTAAATATAAATACTAAATTTTTATTAAATTAAGCAAATACATGAATCCTAAAAGCTATGTAAGAAAAAAAGTTTGTGCTAAAATTATAAGTCACGTTCAGTTAAAATCATAAAATACAAAGAATAGAATAAAATTTTACAATTATCATAACTATTAAAGATATATGCCTATCGTATGTATATTATTATTTTATGTTTATATATAGTTAATTTGGAAATATAAGTAAAATAATAATTTAATTTTTATATGATATATATTATCATATTTCGTTTATTCGTTGCATATTATGCTTTATTAAACGAGTTAATATATTTCTTTCAGTTCAATTTGCATTTTCCAGCTTTTAAGCTTTCATATTTTACATGTTTTTTGTAAATATAGAAAAGCGCAGATAAACTTATAAGAAGGAACCCACAGAAGAATATAGCGTTTAATATATATGAAGGGAATTCTATATGTCCGCAAGCTTTATGATTAATTACGCGCACAGTAGTATTTAATGTTGAAGACATCCTAGTTTGTGATTTATCACAATTAAATACAAAATGTCTATCATTTACCATCAAATATACTGGAATAATTAAACCAAGTAAAGGAAATAAAAAAATTAAAATACGTTTTAAGCCGTATTTTTTGTATATTATTCTTTTAAGAGCTTTTTTATTATTTATTTTTTCTGCGAGTTTCTCTAATTTTCCAAAGTTGTCAAAAACTTTGTTTTCATAATAACAATCCAACTTCTCTAAACCTTTCTTAGTAGCATATCTCCTATTATAATTTTTTTTATAAGCTTCTAAATTATTTGATCTATCTATTCTTAGATTTGTGTATGCTGGATTATATTTTTTATCATTCACTTTGTTATAATTTTCTCCATACTCAGGACCCCTATATTGTAGTGTTGTTCTTTTTAATTCATACTTGTTTTCATGCTTTGCTAGTAATCTCTGGGATCTAATATCTAGCGTTATATGAAGCTTTTTTTCATATTTAAATGATTTATCAATTACACGCTGAATAAAACAAAATGTTATTAATTATTAATTGAAATATACTATAATATGCAAATAATAATTATAACAATATATATAGATTGAATGGAAAATGTACATTTGTTCATATATAATATGGACCTACCTCATCATGACAAATATTTATTGCCAAAGCTAATATAACAAATGTTACAATTTTAATAATAAAAAGGAATTTTACATTTTGATTAAAATGATTATTTTTTAACATGGCCATTTTTAAAGAATAGTATATTTTATATATGTTATTATAGAGCATTCGAGGAATATAAATCCTTACGTAAAAATTAATATTTTTTTTTATTAACAAAAGATATGTTAAAATAAAAAAAAAAAATAAAAATAATAAATATATCAAAATGTATTGATTAAAACATTCTTTTAAATCTACAATATAAATTCCTATAAGGAAAAGTAATTTTAACTACATATATTAATTTTCTTTCACATATATTTATTTAAAATACGTAAATAAATTAGATAATACAAAATTTTTTAAATTATATTTTACTAAACATATATATAAAGAGATGTTATATAAACTCATTAGCTATTTAAGGTTATGATCTTTTTATGTTAAGGAAGATATATGAAGGTAGATATACTATAACTATATATAATGGAATCCATGTATAATATAAACATTTCATAGTAGGCATTGCTAATTTTTACACGTTATATTTTGTTATGATCTTTTTTATTCATAAATGACATTCTTAGCAGTGCAGATAACTATATATTTAATTTTACCTTTTTTTTTATATAATTAAAAATGTAAGAGTCATTTTCTCAACATAATTCATTAATCAGAGTTGAAAGTACAATATTAATAAAGCCTCATTTTTGAAAAAAAATGTATATCTGAACATATTTATTGCTAATATACTGACGAAATTAATTATATATCTTTATAAACTTATTATATAAGATTATCATATATTTATTACCGATTTATAATACCTTTTTTATCATTATTTAAATCCTGGATAAATAAGTAAATTTTTTATATAAATACATATATTTATATATTTCTATTATAATAGGAAAAATGAATTAAAAATAGATGTTATTATTCCCATTCAGTTCATAAGTAATCAGAAAAAATTTGTTGAATCTAACATATATAAGAGCCTTAGAAATATAAAAATATTTAATAATTGCTACATAATAAAAACATTAACATTTTAAATTAGACTAAGACAATTGTTCATATATTTTATAAGTAATAAATTATTTTTTTTTTATTTCCTTAGAAATTCCATATGTTAATATATATTTATAGATAAATGCATAAATTGTTATATACTAGAATCAATTAAATTTCTTTGCAATCAGAATATTTTGTATAATATATATTTATGTATTATACACTTTTATATATTAGCCAACCCTTATAATCGGTAATGTCCAATATAATTAATACACTCGCATTCTTATATATACATATTAGTCTACATTTATAAGCATATAAAAAGAATGATATAATTAGGAATATTCAAAAATATATAAATACCTAAATGGCCTTTTTGAATAAGAACTAAAGAACATTGTTATTTTATACTATATTATAATAAATGGAAACAATTAATTTTATATTTAAATTTCATATATTTTGAAAAATATACTTCTATGCATTATTTCATTATATGATATTCTAAGCCTAATATATCTATAGCAGCATTAGTTTTATTATGCTGTTATAAATATATAAAATAATGTACATCACAAATAAATCAATAAAATTTTACAACTATGAAATTTTTTAGTGTAATTATTTTATCTATTAAACTACCTATATTATTATCAGAATGTTTACATCTTATTCTATTTTTTAGGAGATTTCTCATCATACAAAGTACAACTATAATTAATTTAAATACATATATTCGTTAATTATAACATATTTTATTATTGCATTAAATTTTTAACTCATTTAAACTGTTCTTATTAAATTATGCATATATCATATTTAATTGTCATCTTATAAATATACTTATATAATATAAAAAATATGTTTACAGATATTTAACACTAGGTTTATATGACATAGTTTTTTTTATCTTTTTTTATATTGATGATTATATTTCAAACTTATTTATTTATAAATTATTACCTTTTTATTTTATAAACCAATTTTTTGCACATTTTTTTAAGACTTTGCTTTATAAAAAAAATATTTATTTCACACAAACACTCCAAAATATTATAAATAAATTTATTTATAATCTTCGCTTATTTAATAAAAATATATAAAAAGGTATCCCTTTAAATACATAAATTAATATTTTTCATTTTATTCATATAGATTTAAATACGCTTATATATATAATGGCAATTGTTATTTAGTTTATACCAATTAATGATTTAAAAAATTTTATCATGTATATATTTTTTTCATATTTAATGTTTATTCCAATTAAGATATTTTTTTAATTTTATTCATTGTGATGAGATTTATATAAATAAAAATATTATTATAAAAATATTGTTATACAAGTATACATCGATGCATAAATTTTAATTTCCTATGAAGAATTCCTCCAATTTTATTAGGTTATATTCGCCTTTTTATGTCATCTTTAAAAATACTTATATGTTACTCTTTATTTATACCTAGATTTCATATACAATAACTTATCTATTTTTGAATAACTATCATGCCATAATAATTAATGAACATATTTTGAATATCTTGAAAATATGTTTAATTAAATTTTATGAAACATGCATAATAAAAAATTAAGGTATTTACATATTTTATAACAAACATGTATTTCGTTATACAAATAGAGCTGTAATAAATAATATAATGCTTATTATTAATGAATATAAAAATAAAATAATAAAATTCTAAATAAATACGTTACTTATCCGCTCACGACAAAATAATAGCTTTCTAGATAAATTATATTATAAAGATACCACCTAATTAGCATAAAAATATTTTTAAAAGTAATATAACCAATATACGTTCAATAAAATCGCATGAAATGTTTTTTTATATGTTTTATACCTTATTTTATATAAATTGCTCTAATATAATTGTATTAGTATATCACATATGTAATATTATCATAATTATACCAAAAGAAATTTATAATGTTTAAAAATATTTTGTAAAACAAAAAAATCGAACTAAAAATTTTTGCCCATTGTAGTGTTACATATACAATGTAAAAAATTAAAAAACATGATTATAACATTCACATTTCATTATATATTAAATTATTTCTATAGCTTATAACTAAACTCTATTTATTAATTTCTTATATTTTGATGATTTTTCAATGTGAAATATTAATGCGCACTATATTTATTATAATGAAAAAAACATTTTTATATTTTTTCAATTAAAATATTTTCTCTACTGAAAATTATATACATATTAATATTATGTACCATATATCTTAAATAAAAAAATATAGAAATGTTTTATATTTTACTATACATATTTTGCTTTGGAAATGCTGAAATTCCTCAACGTCACATTGAATGACGCCTTTCACGAACACGACAAGCTTTCTTAATATATGTCTACATTAATTGGAAGCTATCATGAACATCTATATCATCACATTAATATAATTTTTGTTGTTTTTTAAAGGCTTTATAGCATTTTATTATACTAGGTGTTTACGTTATTAACCTTTATAGTAATATTACACGTACACAATATATTACTCACATTAGAAATACATCAATGTGTGCACCAACTTAATAGTTACTGTTATATTCGATAACATATTGTAAACTTGTTCTTAAGAATAGGGTAACATTTTGTTTTTCCATTGTTCGATTAATTCGTAATTATATACAGCTGTTAAAAATAATTTTACTTTATTTTTCTATATGCTTAATCAGTTTGTATTCAACATATAACAATTTTTTTTTTTTTTCATTATTTCAGAATAGTGCTATAATCAATTGTTCATTTCCTTTGATTTAAGAGCAAATTTTAGTTTCAATTATATATATTAATTACAATTATGTTTATTATTATAATATAATATAAAATGTAGATGATAAATACTATTTTAATTACCTAGGACTTTATACACCCGTGATCTGTTGTATTTAAATAAAATAATATGAAAAAGAAATCGTTTTTACGCAGATGAAATTTCACATTACAAAAGAATATGTATTAATTTTTATCACACATATAGCTGTAAAATCATTAACTGTTACATAATATACTCATTTAAAACAACGACAAATAATTCATACATTACAGAAAGAATAAATAAACAAACTTATTGATTTAAAAGTGAGAATTCTATTGTGATTTTGTGTATATTTTTCTAGTCTAACGTACCATAATGAATCATTACAAAATTCTGTTTATTTTTAAAAAGTATAAAGTACCTATTCCAATATTTCACGAACACGTTAATATTTTATTTACTTATATTTAATGTAAAAAGCAGTATATTACATATATTAATTTGTAATATACTTTAAATAAGATAGAATAATTTAATGTGAAAATAAATATCAAACAATCAAATAGAAATATAATACGAAAATGATATATTTACTTACACATAGGCATTAAGCAAAAAAATATATTTAAAAATGTTTTAATGATTATATAATTTTCTATTAATTTCAAATACAGTATAATTTAGGTATACTCAAAATATTATTTACCATTATTTACGTTATCGTAATAATAGGAAATTTTCTTAGCAATCCTTTTACCGGCCGTTTTCCCTTCATTTAATCTTATATATTTTTTAACTTTTACCCTGATATATAATAATACTATTAATATAATAATTGGTAATATATAAAATAAAATACTACCAATATATTGTGTGCATTTATCCCACGTATCATCAATCTTTATACCACATGGTATTTTAAAAACATTTTCTAATAAAACAATTATTCCTGCGCTAAAAGCAAAAATTCCAGACACAAAAAAAGGTAAACCATACATTTTACATGTTTTATTAAAGACTTTTTTTTCATTCTTCATGTTTTTTGCAAGTTGGCATATACTATCCATTTTATCGAATATTTTGTTTTCCCAATAACAATCAAATTTTTCCAATCCCTTCTTTTTAGCATATTTACACTTAAATGCTTTCTTATAAATCTCTAAATCGCTTAATCCCTTATTTTTTAATAGCTTGTATGTCGAGGTTTCATTTTTTCTCATATTTTGAGATAAACTATGATCATCATGTAGTAGTTTTTCCCTTAAACTAACGTTTCCTAATTTCTTTTTTGTTTCATGTTTTGCCAATAACCTCTTAATATTTATGTTCCATGTTATATTCTTCTTGTATATATATCCTAACGATTTATCAAGTGGATTCTGCAAAAAATTAAAAAACAACACTTCATAATAATATCAGTAAACATATATTATAAAAAAAAGGTGTATTTATAAAATTATATAAAATTGGTTTCATATATTAATGATTTACCCCATCAATGTATGCATGATACATCCAAATATAAAATAAAAATGCAAAATAACTCAAAAGAACAACGAATTTTACTCTCCCCTTTATATTATAATTAGAATATAATGCCATTTTTAGTGTTATAAGAAATATGTACCATATGTATGAAGCATAAAGGGAAAATTTCTTGTAGTTAAATAGAAATTCTGTTATTATCAGTTATAGCAGCATACCATTAAACATAAAATTTATATTATACAAATTAAACTGCTATACTAAAATAATTTATTGACCAATTTATTTATAACTTATTATAAAATATAATAAAAAAAATTTTATTTTAGATAAATTACTGTTATAACTTCTAAAAATATTTAAAATAATTAAAAGAAATATATAATTATAATGTGTTCTAAAAATATATTACCTATCATTTTAAAACAATAAGAAAAAAGAATTTTACTAAAAGGAAATATTGTTACATTTTAGGATAGATATAGTATAAAAGATATATATAATAAACCTTTTTATATTACTAAATTAACTATGTTTTGTTATGTTTTTATTATAATAAAATTAATTGATTTCATATTACATAGAGAATATTTTGATATTCTATTGATTTAGCATTTATTATAATAGTAAATTTTTTTATGTAATAAGTATTGAGGGATATTAAATAGTGTACGACTTTTATTATATATTGTTTCCTCTCAGTGTATATATTTGCTAACGTAGCCTAAATGATGATACACAAGATACTTATAAGTTTTTTTAAAGTAATAAAAATGTTAATTGTAAAATATTTTCTTGTAAATTAAGTATATTATAATTTATTTTTATTTCGTGAAACATATTTTATTACTATTATAATATTAGGATATGTAATTACTTTAATATTTTTTTTCTTTCCTGTCTCTTAAATATTGCTTAAATTATTTATTAATTTTTCAAAATTATAAAAAAATAAGTTTTAAATAAAATTATGCATTACTTTTTCCATTTGGTATTAATAATAAGAGATATATTGTAAGTTTTAAACTTATGTATAAGAATGAATAATCTAGTTTATCATTAAAAGATAGAAAAGAATATTATTGCCCATTAATTTTATTTTAATTAATTTATTCTCTTTATTACATCAATATAATAATTCATTTTTTATTCATCATTTTTAGTAAACAAAAATTTCATTGTTCTATTATAAATAAAAATCATGATCAGTTACTACTTAGGAATAATTAATTTTCCTTAATGAATAATTTTAACAATAATCAGGTTTTAATTTATATTATTCTATTTTTTAACATATAACAACATATATATGGACAATAATAAATTTGCATGCTTCGAAAAAACAGAATGCAGCTATATAGTATTTTGGTATTTCAAATTTTCTCAACATAATTTCGTAAGAAAGAAAAATTAAAAAACATAAAAACCGATTAAATATACATGTTGAATTACAAAATTGGTTGGCTAGGTTGACATATCTCAATTCATATTTCAAATTTTTATATTCATATTTATTGTCATATTCACGAATTCATTAATTTAGTATATTATTTCCGTTTATAACATTCTCAATTATGGTACTTATAATGCTATAGTTTGGAAATGCATCATCAGAAATATATAATGGACATATATAAAATAATCATATTATATAAGTTCATCGATATTTTTATATAAGACATGGTTAAAAACAAAAACAAAACAAAAAAATAATAAAATAGAAAAAAAAATAAATAAGATATATGTTTTTATTTTGTAACACGATATTGCTTTTTTCTACATTTTTACACGGCTGCTTTAAAAATATCAGCTGAAAGCACTTTCACACTTTTTCGATATATTGATGTTATAGTATATTTCTGGTAACAAGAAAAATCATGCATAGCTATAAAATATAGGTATTTGTCGGTTATCTGTATTTGAATACGCAAAATTTTGTGAATACCCTAATAATTCCGGAATTCCCTCTTCACCATAAGTATAATAGCTATTGTTCATTTCTTCTCGTTTTCTACGCAAACCGGTTTTCCTACGCCTAATCTAAGGTAAAAGAGAAAATTAAAACCTTATAAAATACACTTAATTTATAATAATAAATTTTTATATTGTGAAGGATATTTTATAATTACCTTAAAATAAACTAATAAAAGAATTATTAATCCTATAGATGCTGAAGATACAATGGAAATACTGGAAAGGTTGTTTTTTAATGTATCTAATATACTAGAAAAATTAAAACCGAAGGACTCTAATAAATTGTGCTCTTCTTCTGTAGTATCCGAACTATCAGCGTAACCGTTAATCCTATCTTGGTATGATAATGGTGTATTACCATTTTGTACTACTCTAGAACTGGACTTTGATTCGTGAGCAACGGTATTTATTCTTTGTTCACTATGTATTTCTACTTGTGATATTAGTGAAGTAAGATCTCCTGCAATGCTTCCTACTGTATCTTCCCTTTTTCTGTGTTCATCTTGAACTTGCACAGTAGATGCTTGTAGAGAACCAGGTACTTGTTCATAGTTCTCTTGCAAGTATTCTTCTTCTGATGCTTTAGAAGTTTCCTGGGGTTTGCAATTCATGTTTCTTGGGTTATGATCTAAACTATCCACATATTGACAAGTATCATTTACAGTCTTCTGAGTAGATGCTAATGCAGAAATTTGGGAACCCTCTCCATCAGTTATTACAGGCTGATCAGGAGTTGGAAATTCATCTTTTTTTAATTGATTCAAATTTATTGCATCAGAAGCATCACCCGCATTGTCATTTTCTAATGTAATGTCATCAGAAACATCTTCTTGTGTGTTTAGTTCTTTGAGACCTTTTACTAGCGCTCGATCACCTGATATAGCATTGTTAGGCTCCAATAACGATAAGAGCTTTTCGGGATGATAATCATAACCGCATTTAAAATATATGGGACTAAATTCAAACTTGTCCAATGCAGGATCACAACATTCATCTTTGTAATTATCATATATTTCACTAATATATTTAAGGTATTTTTTATATTTATCACCATCGGAGTCTATTTTTTTTTTTATATCATCAAAATTTTTAAAATAATCATGTAGATTTTTCATTTTCTTCCAATCTGAAAAATTTTCATCCTCATAGTACTTATAAGAACAAAAAGGTCCGGATAATTCCTTATTTATATCATATCCTATCGCAGCTAACTTAAGAATAGCTTCTTTATCTATTTCATAATTATCTTCGGTAAGCACCAATTTCCATATTTCATTATACATCCAGTGATTAAAATATGAACATCTAACGTCATTCGCGTCGTTCCTGAGAATGCCAGATAATTTTTCAAGATTGTATGCAATTCTTTTGCAAAGGTTTTTCATCTCATTGTTTTTATTTTTAAACGTCTTCATTCTTCCGCAGTAACTAGCAAACTTTGGTTCATTTTTAACATTTTCGTTTAATTCTGAGTATATTTTGTGTGCAGGTAGATCCTTTAATATATCTTCCTGTAAATTAGGGAAAAAAAGAATAAATTATTTTAAAACATTTGTCTACTGGAAAGTACCGGTTTATTCCATTAACAAGTTCATATGACAGAAATGGTGTATCATCAATAAGACGTTTAATAAATGACTAAATCATACTAATTCATCTTCAGATATTTTTTCCATTTTTTGGGGGGAAATCATCAAATGCCGAGAAATTGGGGACATGTGTTTGGTCTAAATAACTATTTGTAATACGTATTATTACTTAATTTACAATATATTATGGTGTTAAGTAAAAATTCAGAATAAAAATAAATATGTATTCCTAAGAATCATTCTTTTACAAACATTTTCTTGCTTCATTATAGTAATACTAATATCAAATGAATGTTCTTTTATTTTAAAACAGAAAAGGGTACTAAAAATATATATTGCTGTGTTATCCCGAAACATTGTACTATGTATAATATTGTCACTTTGTAATCTTTTTGTTCAAAAACATGGAATAAAGTTGTGCTAATAACACATAATAATCATTTTTAATTTCCCTGAATATAAGATATAATTTCCTTTAACATCTTTTTTTAGTATTTCATTTTTTTTTTTTTAATTATATATATATTTATAATTCTGTTTGATATAAAAAGGATGCGTATTATTTATTCATGGTTAAATTTATTTTTAAATTCAAAACATGTGAATTTTACAGAATTATATTCCCACTTTTTTTATGCATAATATATAGTAATAATATTGTAATGTATTGAACTGAACAAATTTAGAATTCGGGAATTACGCAAATAAAATATATATAGTTTAAATTGTCAAATTAATAGCATTAGAACTTAGTAATTACATTAACAAGTACAGTTATGAAAAAATAGTATAAATCATAAAAGTACTACATATATAGTTGTCTATTATATTGTGTAACTAAAAATTTAGCCCCTTTTTCATTCCTTTCGCATTTTAAATTTCCAGCTATATGAAAAAAATTTTAAACGCAGTTACAATTTTTATTATATAATAAACACACCTTTTTCTTAGACATTATTAAATATACATTCGTAAAAGAAACAAATATGTCGATAAATTAGAAAAAAACTTATTTTTTAAAAAAAAATTTACTCATTTTAAGAGTAAATAAAAGGATGAAGCAATGCTACGGATGTTTCAATCATAATAGATTAAGTATTACACTTAAAAAAATTTTAATGCATATATAATATATTTTTTATTTTTCATGAAAAACAAGAAATTTCTATTCATATTATGTAATAGAAGCTTATTTTATTTTATAAAATAACTTGTTTATCATTTTAGTTAATCATTAAATATTTACATAACTATCATTTTATCACACATTCAATAATAATTCTTACACAAACTTATCATTTAACTCTGCGACATCGTCATTAAAATAAATATAAGTTGATTTATAACTTACACCCTTGAATAATCTGCAGTGTTTATCATCAATTTACTTCTTATATTATACATATGTGAAATTAAAAAGTTAAATGACTAAACGATCTACATGCTTCATAGCTATTATAAAATTTTATTACATTTTATAAACACACAAAATATCACATTTTTGCTTAGCTAAATGTATTTAATAATATGTAATTCATCATGAAAAATACATATTTCATTTTATACATATAAGTAAAAATATTTTATTTAAATTTTTTTGATAAAATTATTTTACAAAAAAATATAACCTAACATCGGACATGTAAATGTGTACAACATGTTTACATACTATTTATTTTCAATTATATAAATTTTGCTTGAACACATAGGGAATTAATAACTACAGTTTCAATTATTTACTGAATTGAAAATATTAAAAAAAAAGGTTAAATTAATAGATTATGTTCATAATTTGATTTAGAATGTACTAAGGGTAATATTGAAAAAGACATTTATTAGTAAAAACGAATTTTCTAATATATGCTACACAGTGTATAAATCATTTTAATATATTAAAAATGTATGCTACTTATAACTATTTAAAGGTAACTAATCTAATTTATTAATAATAATTTCATAACATTTCCTTCCTAAACATTTGTAGTATTAATTATTCCTACCTATTTGATTTTTCGTTTTTGTTCTTTGTTATTTAAATATGTGAAATGGACATTCTGCAAATTTTTCTAAGGATTACTATAAGCTTCCTATTTATCATAACACATTTTGGATGTTGTAGAACGAACACATTTTTTCAAGTAAAAACATACAATGAAAAATAATTATTATTAATAAATATTTCTCTTATAACCAATAACCCTTTATTTGTGAAGTATAATGTGTTCTTTATTACTAAATATATATAAATATTATATTTTATTATGTCTATTTGCCTAAATATGGTAACTGTGTATAAATTTTTATAACCCTTAGTAAGACTGTATAAATAAAATTTTCAAAAATAAGAAATTGCTAGCAAAAATATAACCTCTTCTTTTTTTTTCATATGAAATGCTATTTTTATTAGACCATATTTAAACACAAATATGTATAGATAATTGTTTAAACAATGTTTGTTGCTCTTAATGATGAATATTACTAATGATATATTTTCATATGTGATATGTTAATACAATTATGTAAAACACTTTTTAAAGCAAATTTTTAGGGAAATAATATCCTGCATTATAATACTGTTTTTCTTTAAAATTTGATCTTCATTTATATGAATTATTTTTATTCCAGCTTTTAAGGGTCTATACCATATCTTACGCATAGTGCTCTTTTAATTTAATTAATATTTGGTAATTATCGAAAATTTGGAGTATGAAAAATTTATATATATTTTAAAATGAATAAAGAAACATAAATAAGACAGTATTCTACTATATGTTTTAATTTCTCACTATAAATATATACTTTATAAGAAAGCATAATAGAACAGTTATATTCATTTAGTTCAAAATACAATGATATATGGAAAAAGTTATGTATGCATATTTACAATCTTTTATATAATGAATTATGATGGTTTTTCAAGTAAGAATTCACATTCAAGTGTGAGTTAATACAAGGTGTCTCTTTTAATATATTTCAATATACACATTTTTTTACGTACTTAATTTTTTATTTGTAATATTACCTTTTTCACAACATAATAGAATATTAATTAAAAAAAGAATACTCTTTTATATGATGTTGTAATGATTAATATATTTTTTGTGTTTCTGTTTATATTAATGATTCAGATTCCCTAATTAACATATTCTGTAAAAAGATTGTAAATTTTATTTCAGTTTTAAATATTAATACAGAAAATATTCTAAAAATACCTATATATAAGTAATACATTTAATATTATAATTGCTTTCTTGAACATCAATTGAGCAATAAACATGTTCTGTCATTTTAGTAAAAAGATTCATATATATAAGTAATAACATTATTAAATTTCGTGTATATGACAAATTAAATGATAAAATATATCTTGAAGAGATCAAGATTTACTAAGAGAAAAATATATTACATACAAAACATAGATTAGTTCTGAAATTAATTATCATATAAAATCTTGTGTAATATGAAATAAAGTTAAATTTATTGTAATCTTCACATTTATAAATAATACTATAGTATTATGGAAAAATCAAAAAAAATTGAAAACATCAGATGAATTAAATGTAAAAATAAAGTATATGTATTTTGGAATCAAACAACATAATATTCATAGGTATTCCAAAAATGTATTTACCACATTTATAAATACACATTTATTCAATGAATATAAAGCAATATAAATTTATAAATTATAATAATTACAAATAAACTATGACCTATAAAAATAGGTAAACCAGCTTTAAATGTTGTATACAATTAAAGGTAATATTTATATAATAATATTGAATAATGGCTCTTTTATCAAAAAATCATAATAATAGTATTCCACTATATAAAAGAAAAATTTTAAATAGAAAATTTGTATCAAATTTAATAAAACAAAAGCATATATGGTAGGTATTTTTATATATATAAGAAAGAATAAGCAAATATATAGTGAAAATAAATAATAACAATATAAATAAAGAAAAGAATAATTGAATTGAAAATTTTGATTTATAATATAAAATAAAATTAATTACTCTTAATCATTCACAAATTATTTCTGTTTAATATTATTATATAGCTATAACAATGATGTTCCTTAATGGTATCATTTATTTTCCGTTTTATTCTTCCTATAATATATTAATTACTTAAAAATACAAACAAAAAACATCAGTATGAGTGATATAAGATAATATAAACTTATTTGTAACATAATACATAAAATACATTATAAAATATGTAACCCATATTATTATAAAATAATTGAATTTGCAGTAACGTATTTATTCGGAGTACAATTTTTCAGAAATATAATTAATAAGCACTCGTATATTTGTTTAAAATGAACATATTTCAAAAAATTACAATATATTAAATAGAACATTTAATAAGCCTTTGTAATGTGTATCATTCTCCTTTACATATAATACAATATAACTCATTTTGGGTGATTCAATAATAGAAAATTTTTAATAGTATCTAACTCTACACATCACATGTAACAGAAAATACTAAATATGTTTTATTCTATATACTGTTTTATATTTGAAAATTCTGCATTCAGTAAGTAATTGTGTATACTAATCTATATAGTGTAACATATATATTCATTATCATAATTTCATAAAAAATATATACGCTTATTTGCACATAATTTTTAATAATATATTATATATTAAATGTAATTAATTCTTTAAAAATTTTAATATAAAAAATTTATTTGACATCATATTCATTTTACCAATAATTAACCAATATAAATGTATAAAAACATTATATGCATGATGCAACGTATCAAAATGATATATTTACTAAGATTATTTCTTATAATATAACTAATCAAATTACACTTAAATGTAATATTTTTCTAAGATTCAACAAACATAAATAACAAATAAAAAATATATAATACATTATAATTCCTTATATTTATAAAGGTTTTTTTCTAATAAAATTTTATAAAAACAAATGTAAATAAGAACCTTCTCTTTTTTTAACTAATTATGGAAACATGTATTCAAAAATCGCAACAAGATAAATTATAATTACATTAATATATGTAAACATTCTATAATAAACTAACAATAAAGAAAATAAAAACTCGCATTTAGTTCATACATTTCTATAAACACACACAAAAAAATATATATATGCTGAATTAATATATATATTTTCTATGCAAATAACTTAGAAATAATTGCAAAAAATACATTCATATATATCTATTCTTCTTCAAATATATGTACTTAAACTTGTAAAATATAACATAAATAACTAAATAATAGCATCACTTGTTTAAAATATAAACACTATATACATAGTGTTAATTTATGAATGACACAGTAGGAATAATATATGTAACAAGTAAAATAACCTGCAATTCAGAATTAATCAACAGTTAAGTATATCAACTTATATACATATAATAGATCATATAATTTATATTCAAAAATACAAATATATTATCTTCTCTTTTATGTAATATAAATACATTACCTTTATTAATATATTTAGAAGATATTTTTACAGGAAAGGAAACATTCCTTTAGATTCATTTTTCCTATCCCAGCTTTTAAACATTCATATTGAAAAAATTTTATTGAGACATAAATAATTACTGATGCAAGTATAGGAGGTATAACATAAACCAATATATCACCTATTACTGGTATTAATGTTTCTAACACACTTTTAGCAGCTCCAAGACTGCTCCAATCATATTTTTCCTTAATCTGAGATGCTATAGCAATTATCAAAGCAATTAAAAAAAAAAAGGCACTAAAGACAATATGAATACCGTACTTCTTATATATTGCTTTTTTAAGAGACCCTTTTTTATTCTTCATTTTTTTCTTAAGTTCATATAATTTATCAATATGATCAAATATTTTTTTTTCACAATGGCATTCAAGTTTTGCTATACCTTTCTTTTTAGAATATCTTTGTTCATATTCTGCTTTGTATGAATTCAAATCACTTAATCCTCCTTTTTTTAAGTGTCCTAATGTTGATTTGTTATCTAATTCATTTTTAATATTTCTTTTCATTGTATTATATGATAAATTTTCTTCCTGATCTGGGTGTTTGAAGTCCATTTTCAATTCATGTTTAGCCAACAATCTGCTAAAAATTATACTTAAACTTTTTTCTACTTTATATTTATTTTCTATTGATTTACCAATAGTATCCTGAGAAAAATGAAATATTATAATGTTAGGGGAAAAATGTTACCATGTTATCAATGCATAACTATATAATAATTAAATTTATATTACTATAATAAAAACAAATAATTGTTATTAATAATTATTAGTTTACCACATCATTGTAAGGATAATATATCGTTAATAATAAAATAAATGTAAGAATTTTATATATAACAACAGCATTAAGCATTTCCTTTATTTTATATTTCAGTAGCATTCCCATTTTTTTTAAAAAAATATATAACCAATATATTATAATGTGAATTTTAAGTTCTAAAATATATATTATTATATATATTTTATACTATTTTAATATTTAGAAAAAATTGATTAAATGGATCATGTATATTATACATATCACAAGTATAACTAAAAGTTTTTTATAAAAATATTAAATATTATTTATCATGTATAATGTATAATGTAAGTTTGAGAACTAACATTAATAAAAATATTTTGAAATATATAACATTACATAAAAAAATTGCATGTCTAATACATAACTAAAAATAAATCAAAAAATATTTTATTAAACATTTACGAAATAAAAAAAAATATTTTTCTTCATTAGGAAAAATGTATATCGCTAATAATATATGTAGTAAAAAACTTATCTATACTATATATCATTATATTAATGAAATAATTATATATTCTAATAAGCATATTTTAATAATATAGCTTAAAGCAAATTATATATGATTAATTTTGTTATTGCTCATGTATAGCATTACAAATAATTTCTATTTTTTTATAATATATTTTGAGTTAAAAGTTATTTTTCTAATCATAATATAACTGTAATAACATGAGGTTTATCATATTTTTAAATATTAATGTAATATTAACTATATTTTATATGTACATACGAGAATATATTAGGTATTCATATAATTTTGCATATAACATTATACTTTAAATTGATAGTAAAATAATTAAAATCTATTTTGAAATACATATAATTATTCCAATGTGAATGGTACCAAAATGTATAATTACATTACTATTATATTTTTCGTGTCATTATTGTCAATTTATATATAAATATGATAATATATTTGAACAAAAATAGTTTAAATTGAATTAACTATCCATAAAATCAAATCAGTACTTAAAAGAAAAAAATTATAATAAACGATTAAATTTACGCTTAATGTTTGAGAATTATAGATTTAAAAAATAAATATAACAATATATTTCATTATTTTAACATTTTATTCTATTTTATATTTTAAAATTTTTTTAGTATTAATATAATAGTTTATTAATTTCCAATATATGCATGCTATGAAAAATATTTTTAAAAAACTATAGTTATAATTTAACATGTAAAAATTATATATTATACAAAATTATATGAACAGCATTAAAATAACCCATCAAGTTATTTATTTTTCTTTTTGCTTGCTACATTATATCTATATATATAAATTAACAATATGATCAAAATATTATGGTAATAAAATAAAACTACCATCTTATTTGACTTCATTGACAATATTAATATTTAAAAAATAAATTAATAAAGAAAAAAAAAATTGATATTTTAAAAATATTCATTACACATAAAATAATATATTGAATTAAAAATATAATATTATACAATTTAAAATCGTGTTTATTGCAGAATATATTATACATAATTATTATTATATATGTGTCCCATTTAGTGTGGCACAAATTATGCAAATGTTATATCCTACGAATAGTGAATTCATAGTTTTCTATTATCATAAAAATGAATATAAGAATTTTAATAACAATATAGTAATTATATTTTTTTATATTAAAAAATAAACTACAAAACCTTAAATAATAGATTAACTGTGAAAATATTAATAGTTTGTGTACTATTATATATGCATTTCCTAAAGTATATTTAATATTCTTGGGACTTTTTGAATTTATTACTTGTTATTAAATACATTTATTGCATAAAAATATTTATAACCATAAACAGTGAACAACCCAATGTAAATTTTTATAAATTTAATGTATTCAATAATTTTTCATTAAAATATATCCTTATCTCATGATCGTTGTACTCTTATTTTTTTTTTTTTATAACAGTATTAATTTACTAGGTGATTTATTAGTGAAATATATGTTATCACTTAAGTTCTTTTTAAATTTTTCTCAAAATTGTATCTTATAAATATATTTAATACAACTTGTAAATATATTTCCAGTCAACTTCCATAATAATAATTTATTTCATTCATGCAAAATTTATTAAAAAATTAAAGTGTACTCCCAGAATGATGACAGAACATTTAATAAATGATTTAATTTTTATAAGGAAACAAAAAATATATATATTAGTTGTATGTTATAACATTTCATATGTCATAATAGTACTTATTCAACAAATATATATAGTAAAAACATATTTTTCTCAATTAAGAATAAAAATTGATAGTATTGTACTTATTCCTTTTGATCATATCGAATAATTGAATTTTTATGCACAGGTTATATTATTCAATATATATTTAAATAATTAAACAAGAATTCCATTATATAATATTATGGTTTATATAAATTCATTAATATTTAAATCATATACCACATTAAAATTCATAGTAAAAATAACACAGCAATTTGCGGCAATTAATTTATATATATGACAAAACAAAAGACAAATCAAGCATAAACGGTCTGTCATTATGACAGATTCACACATATACATTCACTTTAGACAAAAAAAAATTCATGCCTTTTTATTCACATATATTATATATGTCATACTACAATTAAAAACTTATAAGCATTATTCATATTAAGACACTAATTTACAGTTTATATATAAATAAATTTTTATTTTTCCTATACATAAAAATTATATATATCAAATTAAATTATAAAATTATAATGAATTATGAAAATAGAACAAGTCTTCATACTATGTATAAAATGCATTTAGAAATAAAGTTATATGTCATGTAAAACGACATAATCAATTAACACGAATAAAATAAAACATTACAGTATTCATAAATATTGAAAGAACTACACTTAAGTTTTATATATAATTACAAAAAAAAATTTGTATCCTGTTTGCATAAATATAAGGAAATATTAATTTATCTACTAATTAATACAAAAAACATGATTTTTGCGTTATCTATAAATTAAATACTTCTTTACAGTACTTAAAATATTCATTTCTGTTCATTTTCCCTTTTCCTGCTTTTAATCTTTCGTATTTCACGACTTTTACTAGCGTGTATATAATCACTGTCAAAGCAATTATACATAATGTAAAGAAAAATACCATATTAAAATAAAAAAATAAATCCCATTCTGCCTTAGTATATTGAGTTTTATAAAAAGTACCAGAATCTGCTTCATGTGTGTGTTCAGTAGGACTACCTTTGCAATCACTCGCACACAAATTAGAAAATAGACTATTTTCAAGAAAGAATGCAGGGAATATTATACCAAGGACTGGGGATAGAGTTAATAAAATAAGACGATAACCAAATTTACTGTACATTTTTTTTTTTTAGGTCTTTTTAGCATTTTTCATAGTCCTAGAAAGTTCATAAATATAATCAATTTTATCAAATATTTTTTTTTCACAGTAACATTCGAATTTGGCTAAACCTTTCTTTTTTGAATGTCTATGTTTATAGCCTTTCTTATAAGCGTCCAATTCATTCAATTTGTCTCCCTTTACCTGAGAATATGTTGATTTTTTTTCTGCTCCATTTTTTATATTCTTATTCATTCCATAATCTTCATAATTTTGTCCTACATTTGTTTTATATAAATTATTTTTTAGCTCATGTTTTGCCAATAATCTATGTGTTCTCATAACCAATAATATATTCACTTTGTTTCCATTTTCTAAAGTTTTACTAAGAGAGCTCTAAAGAAAAAAAATTATATTTTTATTTGATAATTTAAGTAAAAACATAAAAATAAATTAAACGAAGTAATGATAATAATAGCAACATATGCTAAAATTATATTAGTTATTATTCATATACGATAATGTTATACCTCATAGTTGTTATAAGGACATATCCAAGATAAAATAATAAATGTCACAATTTTAACGAAAACAAGGTATTTCACTTTACCTTTACTGTGAGCGCTCTTTAACATTGTCATTATAAATGGACATTAAATATTCACTACAAATTATATACTATACAAGAAATTTAGACCATATAGTTCTTACGCTAGAAAAGTTATAAAATTATGTTATATTTTAGATAAAATATAATAAATTGGAAATAAAAATATTCATGGAAACATTTGAAAACAAATATTTTATTAAGAATATAATTTTATATTTAAGTTATTTTTTTATAATTATCAACATTAAAATAATCGGTATTATTATGATATTATTATGTAAGTATCAAAAATATGTAAATTAATTGTTTTATAAAAAAAAAGAAAAAATTATTTTTTTAAAAATTATATTAAATATGAAGAAATATACATTTTTATACATTAAATCATCGTATTCTGATAATAAAACGATGGCACATAGAACGTAGAGTAACACTAATCTACATATTAATAGAATATTTATATATTTCCATCTAATCTACACAATAATAATTTAGGTATAATTGTTGAAAGCTTTGTATATATTTAAAGGTTGAATATTATTAATATAGCAATAATGAATGAATAATTATATTTTACTTTTTACATAACTATTAAGTATACTATACTTATTATTACTAATCTAAGAGATATTATATAAATTATAATATAATTACAAAATTTTTTATGCTGAATATAGACTCATTATAAAATATATATAATATTGATTTTGGCATAGGTATAGTTATTAGTATCCTAATAATAATTCGAAATATTATATTTTCTAATTAATTTGATATTATTAAATGTTTTTATTTAAAATGATTCCATAAAATATATATACATTTTTCATTACATTACAAACAAAAGTACTTTCATTTATCATTCTAGAAATAAATAATTTATGGATCTATTACAATTTTAGCAGCTATTCTCTCCATTTAAACATTATATAGTGAAAGAAAAATTTTGTATAATATTAATGCACATACTGAATATTTATTATTACCTATACAAAGAAAAAATATGGAACAGTTTTTTCCATAATAAAAAATTCAACTTCTTATTATTATTCGAATTGTAATTTTTGAATTATTATAAAAATAATTCTTATTTTTCTACCAATGCAAACTAATAAGATTAACATAATAAGTGGAAACATTAAGGATTAACCTTTGAAAATGCATTTTATATTTATAAACAATAGCATTAAGATAAGTACAATTTCATATATTCTTTCCTTATGATAGTAATGTCTATTCATATAAGAATTTAATATCTTTATATAAATGATTCCTTTTTGTATATAAATAATAATTACTTATCCTTCAGGATCTAAATTATTAAAATAAAAAATAACATTACAACTTTCTAAAAGGAATACCTAATATATATTATAAATATACATTACGATGCATTTATTTAGTAAAATATTCATATTTTCTTCTTGTATTATATATAAGATTCATCTCAATATGTTATTTTTCTGAATGTATTAGGAATATTTTATTTTACACTGATACCCATATACTTTAATATTATATAATAAAAAGAATTGAGAAGCAAGTAAAATTTTGAGTGAACTTATTTTTTGATATCCATAACCATTTTCTTCATTTAAAAAATATTAGTTATATTAAATGGTATACTTTCATGTACATTATAAAAAATATCTTAATATTTTTCATTATAATGTTTACATTTAAAGTAATATATTCTAATTTTATAAATAAATTCTCTTTATTTTAATATTATATATTTTTTAAAAGTATCAATTGAACAATGCAAGAGCATCCGATTATACGTATTCATTTACAAATATGTTATATTTTGGTATATAAAGTGATATTATTGTATCATAAAAAAAAAATTTTAATGAGCAAAAATATGTAATAAAAGCTAAAATAATATATTTAAATTAAAAAAAAATTTATATAAAAATTATGATTACATATACTTTTATAAATAATTACACATTTATTTATTTTTAAACAGGATACATATGCTTATATATTCAAATACGCCGCACACAGATATTTTCCTCGCATATATTTAAATTGATAGTAAATATTTAATTTAAAAACTTATTTACACATACTTAATATTCAAATAGTATATATAGTATTTTTTTTATAATAAATAATCTACCAATTAATATGATATATATTAAATAAAACAATATTAATTCATAAAAAAATTACACATTCCAGGTGAGAAAAAAAGCTATTTTTCAATTATCATAAGGACTATATCATTTAAAGGAGAAAAAATATTTTTCTTATATACTTATTTGTATATAGATATGAATATAAATAATTATGCATTAGTAATTATTTACATCTTAAGAACTATCTGTTTTTATACTTTAGTTTTAGAGTTATTCTTATATATTTTACCTTTATGAAATAATATTAATAATTATTTTCTATTTACTTTTTTTTATTAATATTTTATATTATATATATTTTTTAATAGATTTATGGGAAAGTATAAGTAGATATAGTGTTAAATAACTAAATCATTTATCCATTTTTACACATATCTTAAAAAAATAAAATTATTTATAAAGATATATACGTAATTTTCCTTTTACCTATATTAGTAATTTTAACAGATGATGCTTAAAAAAATTAGGTGATTTATTACATAAGTTTAACTATTACACCTAAGATTATATGCTACATACTGTATTTTACTTACTAATATTAATGAAACCGTACAAATTTTCTTGAGTGCTTTTTTAGCATTCATTTTTTAGCTATATATTTTTTCATATTTATATATTGTAATACATTACTTATATCAAGCATTATTTATATATCTGTCTATTTATATGCAACTGTACATAAATTTACTTAATATGTAACATCAATATAATGAAAAAAAATAAAAAATTAAATCACACTGATTTATCCATTAATAGGGGTGCATAAGATAAATAACTTCCCGTAAATTTAACATACATTTTTTTACTACTAAATTACAGTAATCCATAACAACAATAGAATCATGAATAATGAACTATATATCACGTAAAAATAAAATTATATTTGCTAATTCATAACGTGAACTCTTTACAGCATAACTACAGGCATGTTAATATTAAACAAAATGAACTTTAATATAAATTTAATAAAGATACTCTATTTCGGTTACTAGGTAAAATATGTAATTATTTTTGAAAAAAAATATTGGTTAATTGTTTTTACAAATCACGATATATATTTATAATCAGACAAAGCAAATCAACACAAAAGGTCTATTTTGAACTTCGAAAAAACGATCAGAATACCAATTTGACATAAATATTAAAAATATATATTTTAATTTTTTTATATACATAAAAAATATATATACATAGGTGTACTTATAGACATATTCTAATTTATATATTAGTTCTATGTACACAAAAGTTTATAAATATTAAAATATCATTTTGCTGTAATTAGATCTTTGCAAAAATGACAGTAATCTTTTACACTCATTTTACCTTTCCCAGATTTTATCCTTGCATATTTTATAATTTTTAACAATACATAAAAAAGAATTAATAAAATAATAAAAAATGATAAAAATAGAAATACATCATTTACTATATTAATTACATCGAAAGTCGCCTTATCTATTAGCATCAAGTACCTTCTTTTGTTTGTATGAACAGTTCCAATTTGTTCTACAGGATTATCTGTTTGATCACTAGTATCATGCTTAGAACGACAATCACTGAAGCACCAATTGTTTATATATGTATTATATTCACTAAAAAATAGTGGCATTATTGTTCCAAGAAATGGAATTAGACCAAACAAAATAAGGCGAATAACATATTTATTATATATTTTTTTATTATAATATTTTTTTTTATTCTGCATATTATCAGTAATTTCATATATATTATTAATTTTATTAAATAGTTTTCTTTCACAATAACAATCCCATTTGGCTAAACCCTTCTTTTTACCATATCTATTCTTATAATCCTTCATATAAACATCATAATTATTTAAGCAATCTTTTCTTATCTGCGATTGGATTGGTATCTTTACTTCTTCACTTTTTATATTTTTATTCGTTCCATAATTTGCATATTTTTGGCTTGAATATGTTTTATATGAATCTTTTTTTAGTTCATGTTTTGCCAATAATCTATTAAAGCTTATGTTCAATGATCGAACTTGTTCATATTTCATTTCTAATGATTTACCAAAGGTACTCTGAAAAAATAAAATATTATCATTCTGTAGAATAAATAAATGCATATTAGCAAAACATTACTGAGAAAATAAAAATTTGCATAAAAAGTATAATAAAAATAAAAGATATTCTTATATATCACTACTGTACCTGATCACAGTTAAGATTCCATATTAAAAATATATAAGTAAAATATTTTAAAAGAACAACGTATTTTACGTTTTCTCTTAATCTGTTTTTTCCTAACAATTCCATCTTTATACTGCAATATAGATTAATTATATTGTAAAATATAAAGTGTATATTTATAATAATAATATTAGTTTTAGAATTGAAAATCATTAATAAATATATTTCATTATATCTAAAAATATTTCATCATATTTATAAATTTTTTTTATTAAAATAATTATAACAATATAAATTTTTTAAATAAAATATATAATAATGAAATAATATGATTACTTTTATTCATTAGTAATCAATATAAAAAAATATAAGTTCCAATTATCTATAGGTATGTATTCCATAACTAGAAATGTAGCATAAAACGTTTGTATACTATATATCTTTATATCATTATAATAAATGTTTGTCCCATTGTTTTTATAATAATAATACTAACTTTTTATATATTATCTATAGAATATTTTTTTTCTATTATTAAATTATATTTATTATGATAATAATTAAATAGCTAGTTCATATTATTCTTATTTATAATGTAAATTGTGAATTGTAACATGAAAATATAATTACAAAATATGACCTAATATATTAACTATAATATATTTGAACTTTTTTTTTTTTTTAGGTATATCATGGATACTAATAATAAATACTGTTATTTATGTATATTATAATTTATGTCTACGATTGATAAAATATCATTATTACAACTTAAAAAATTAAAATATATAAATACGTAATGTAACATGTTTTTCATAAAATTAACTAAATATTTATTTTTATTTCATGATAGTTAAACAAAAGTAGAAGTATATTTAGTATGCTAATGCCATATTCAATTTTAAATTAGGGTCTATATTTCAACGAACTAAATTTTTTGTAGATAATAATAATTACATTTACAGTAAGATACACAAATGTATCAGTTTCTTCATTATGCGTTATGATTTTCCTTTTCTTAGTGTATTATATTGTAAATACTAAATAATATATTTTTATTTCGCTCATATAAACAAAGTCATATGATACTGATTAAAATGATGAGTAACATAATAACATCAAAGTATAACAACATTTTATAATTGATAATATTATGAAAAAGAAAACATTATATATTTTTGTTGTTATTTAATACTGTTAATGACAATGTGACGATAGTTAGTAGTATTTATTCAGAGCATATGTATATACTGTTCATAAATATACATATACGAATTACTTTCGCAATAAAAAATAAAATAATTAAATATATTAAAATTTATATATTCATTGCAATATAATTTAAAACATATGAATTATCGGAATACCTTTTTATAAAAATAACCTATCGTACATCGTTATTTTATCATTTAATATGGTATTTATTTAGTAATATACAATTCTGTCATTTATTTCTCAGTAAAATATTTAAACTCATAAGGAATACGCTAAAATAAAAATTATGTTAACATATTTAAATGGGTAAAATAATTTATATACCATTTATTTAAAAGATTATGCTAAATATTGACACATTTCATAAAAAAATTTTTCTGTTACTCTATATATTAAATGTTAATAATCTCTGATTTTTTTTTTTTTTTTATATTTTACTGTGATACATATCCCTTCATTTTACATATATATGTTATTCGCAATAAAATAACTAATTTTTGTATTCCTTATTTTTTTTAATCACATTTTTTTCCTTTATTTAATATTAATAGCATAAATTTTTTTATCATTATGTATTTTCATATTATAATTAATGTGTTGGTGTTCAAGCTTCATTATTATTTTATTTATGGAAGCCATTTGTAATCTTTTATATACATTTATATTAAAATTATCCAAATGAAAATATGAACCCATAAATTTTTTAAATTCATATGCTTGAGAATTTATTTTTCCCATAATTTATATTTAAAGGAAAAATACTATGTTGTCACAAATAATATATATATATAAACATTTAAACTTTTATGTGAAACATTCATTCACATTTGTTATAATATTATCATTTATGGTTATCAAATAAATAACTCCAAATTTCTAATTTTCCTATTAAAAATATATGAATAGAAAACATTTACAAAACATCTAATATAAAAGAATACATAATGAGACCATTAGAACTATTACGAAATGCCATGAATATTTTTTTAAATATTCAAGCGCTATGAAATAATAAGGAAAGCAAAAATAGTATTTTTTCCATGTCACATTACTTGTTTGCATTTAGAATATATTGAGCTTCCAAATTTTTCTTCTTTTTGGACACAAAGAGATATTATTTTTATATTTCATATGTTTAATATATTCCATATTTACTATTGTTTTTTGGTATATTAGGTAATACACATATATTTATATCATATAAGCAACTATAAATAATGAATAAGACAAATATATCCTTGGTTATAATACAAACTATATTTTACTTATTCACATTAAATTATAGAATGAGTATATCTAGCATGTTTTATCATGCATAAAATGAGTTTACCTTAAAAATAGGTAAATTGACATTAAAAAAATATATATTTACTTATTTTAATAACAAACGGCACATATATAGTAATCATTTTAACAAATCAGTAAAATGGTTATACAAAAAAAAGAAACATATAATAAAACAAATAAAATAACGAAAAAAACTAGTATTAGTTCTTAATTTATACATTATAGTGACATAAAAATATATATGAAAATACACGTTTAAATGCTATATTGCCTTATGCTAGTTAAATATAATAATTAACATAGTCTAAAAATGTTTATATAAAATTCCACATCATTGTGCAACATGTTTTAATTAATTATATATATATATATATATATATATATTATCCAGTTAAAAGATTTGTATCATTCGTTTAATTTTTTTTACATCGTCCTAAGAATTTTCTTTATTAAATGATATTCCATACATATACAGTAGACGTATTTATATTTTAAAACATTTATTAAGCTTTTAGCCCCTATAATATTGTTGATATTTAAATAATACTTAAATTAATAACGTGCTATTTAATTTAAAAATCGCATCATTTTTAGTATCTGCATTATTTACATAATTTAATATCTTCCAAATATTCTCGCGATAAATAAAACATTTGGATGATTTTTAAATTACATAAGAACTAGTACAATTTCTATATATATATCATCGTTTTCGTTTTACTATGTCTAATAATAATAAATACAAAATAGGTTTTACTAATATTTCCTATTATAATAACTATTATATAATTTTCACCATACATTATTAATAATATGAGTCTTGATCAGGGTGATAATTCAAGTATAATCGATCCGTTTCAGAATCTAAAAACGTATCCTCAGAACCATACATTTCTAACTCTTTTTCATACTCTTCGTAGTAATTATGCTCAAATATTTTTCCCTTTTTCTTTTTTTTTTTGCGTAAACTTGATTCCACTCTTGAAGACTGACACATAAATGAACATGTAAAAGGTGTAAAAATATGTTAACTTTGTAACTACTCATTTAAAATAAAAACATATTACAGATAATAACACAATATTCATATGTCATAAAGCACAATGTGCAATTACCCTGTTGTAGTAGAAAAGGAAGAAAATTGTTCCAAGTACTGCAATGGCCATGATGACGTTACGAAAAAAATTTGAGTCTAACTCTTCATGTGTAGTTCCTAATGTATTAGGGGAATCCGTAATTGTTAGAGGAAGTGCGTTGCTTGCAGGCTCTGTAGTATAAGATGATATCGCATGGACACCCTGTTCAACGCTCTCCACTGGATGTGGACCTAAAGCCTCTTCATGTTCCATAGTACTTGTCATTTCAGTTACTACCGCTTCTGTTGTTACCTCTTCAACTGTTAACCTTTCAGCTGTTTCCTCTTCATTTGCTTCCTCTTCAACTTTTTCCCTTTCAGCTGATTCTTCTTCAGATACTGTTTCTTTAGGTTTTACCTCTACGGGTTTTGCTGCTGCAAGTTTTTCCTTTTCAGATTCTGCTGCTGCAAGGTTTTCCGTTTCAGGTTTTGACGCTACGGGTTTTGCAGGTGCAGGTTTTATTTCTCGAAGTTCTGCCTTCCCAGATTCTGCCATTGCAGGAGTTACCGTTTCAGATTCTACCGCTACGGGTCCTGCTGCTAGTGGTTTTGTCGCAACAGGTTTTGCAGGTGCACCTTCTGACGGTGCAGGTATTGCCCCTCCAGATTCGGGCGCTATGGGGTTTTCTGCTGGTGGTTTTTCCCCTACGGTTTTTGCAAGTGCAGCTTTTTCTTCTCTAGATTCTAATCCACCATGTTTTGACCCTACAGATTCGGGTACTGTTGATTTTACGGCTACATTTTTTTCCGGTGCAGATTGTGCTAGGGAATCTGCTTCTTTTTCCTTAGGTACTTCTCCAGCTACTAACTTTTCCTTTGATTCCTTTCCTGTTGCTTTTGCAGTTACTTCATCTTCCTGTGCCTTCTTTTCTCGTTCTTCCGCTCCACTTCCTGGCACTTTACCAGCTTCTACTGCACCTGTACCTCCGTCACGTGGTGCCTCCGCTTTTTTGCCTAATTCCTGAAGTTCTTTTTTTAACTGAGTTAATAAATCTTGAGGACTGTACTTATTTTCGCATTTAAAATAAGGTTCACAAAATCCATATTCATCCAGATCTTCTCCATCACAACATTTATCTACTCTTTCTTGGAATAAAGTATTAATATAAGTAACATATTGGATATATTTTTCGCACTTAGACTTATCAGAATTACTGCATTTAATATCTTTGTGATTTTCAAAATAGTCGTGCAAATGTTTCTCTTCTTTCCAAACATCAGGATAACCAGATTCATAACATTTGCATGGTTCCATTTTAGATGATACTGGAGTAATTTTTGATATTATATTATAAAGTTTTTCAGCAACAGGATAATTATTACCTCTTTCATCTCCATCATAATATTTTTTCGCTATATTATCAAAGAACCAATGTTGAAAGTAATAACAACTATTTTCAAGATTCTCGTCATCCTTTAATGCAGATAATTGGTTCAAATTTTGTACTGTCTTCTTACAAAATGTTTTATCCCCTTCATCTTTACTTCCTAGATTATTGCAATGATTACTGTTTTCATTTTTAATGTCTACTTTATCAAATTTTTCATATTCTTTATGTGACGGCAAATTTTGCAGTACATCAACCTGTGATTTGTGTTGCAAAAGTAAACAGTATTATGTATACTTTTTCATTGAATAGAATATATATTATAAGATTTATAATAATATATAATATACAAATAATAAGCAAGTTATATAGTAAAAGTTTACCCAATTACTCTCTGGTGAAAGTGCCATATTGATATATCATGTATTAACTCTATGTAATAGTGAAACTCATAATTAGATATATATGGACATAGGAAATATTAAAACGCTTGATCTATTGATATATTTTGCATTACTCTATATTTTTTTTTAAAATAATACGTGTTTTCTAATTTAGTATGCTCCCATCTTTTTGTTTTTAATCAAGCATTATTGCATCCTACTATGATTATACAAAATTTATATTCCTAATGCATAATATTCACAGAAAATAGAAAAAGTATAATTCCATACAAAGCATAATATTGTACAACAAATTATTTTTTTGGAAGCTTTGACGCATTAAAACAAAATATAGTAGATGCGCTTTGCCATGCTAAATATAACACATAGCCAAAAATCGTCACAATATCAAACTACAATTAGTATTGAAGCTGATATGTTAATTAAACTCCATTTACTTAATAAATGTTGTCTACATGAGAATCCTCTTTTTACTTAAAAATATTTATTTAATTTTCTAAAAATAAATGATATAACGATGCCTTTTTCGTTTCAATGAATATCGTTTTTTAATTTTTCTTTTCGGTGTTCTTTTCACGAATTGTAAGAGGTACTTATATGATTAACACATAGAATTCTATAAAATATGCCTTATAGCTTATTATAAAAATTTTCCTAAAAATACACTTTCCTGCAAAATTGATATCTAAAAAATGTTACATAATTGATGCTTCTGAACATTCAATTTTTTTACAGTAAAATACTACTTTTTAGTGATTCTAAAGGATTTTTTCATAAAAAAGGTTTGAAGAAATATAATAGAAAAAAAGGGAAAAATTCAAATTTCTATGCCACTGTTTGAATATTTATCTCGCACAAAATGTTGAACAAAATTATGTATATGAACATCCACATTTCTTGGTATTTTTTGGTTTATGTATATTTATTTATGTTTAAACAAATTTGTATGTTTCCTTAGAAATATTTGGCCCTATTTAGTAATTCTTCTCTTCTTTTTAGCACTAAAAACATTATCCCTTTTTACTATCATATGTGCTAAACTTTTTTAAAATATGTACAATAAACTTAAATATTTACTTCAATAGTTGTCAGTTAGTGTTATATATTTTTTTAACTATATTGTATAATAATAGAAAGGTTCCTTCCATAAAACGTTTGCAATGATTGCAAAAATATGAGAACTTACACTTGTATGTAACAAATAAGCTACTAGAAAATTTAGTAAAGCTTATGCTTACGAGAAAATCATAAACTCTTAATTTTGAAGCATTACAGTTATCGAATTTGTTTTAATTATTAAAATAGACATTTTAATTGGCAAGTCGTTTTCGTAATAACAAATCTACTTATAATTCACAAATGATTCGTTAGTTATATTTTTATGTGTAACACTGCAAAACTAAAAAGCAAATAGGAGTATTAACAACAGCTGCACCATGCATGACCACTAAAAGTTTCATTTGGAAATGATATAGAACTGCACAAACTTTTACGAATAATCTAATACTTCATAAACGAGTCATAAAAGCAAATATAGATAATAATAAACACATTTGTTTTAGCATTAAAAGAAAAGAATAAATATACATATATTTAAATAACAATTTCCAGAACAAGTGTTATGTCATTTTTTATGCTAATTTGAAGAATTCATATACAATTCACCATCCTATTTGTTTTCGTGAATTATATAAAAATTATTTATTCATATTTTATCATTAATTAATTTCCAGACTTCTTCTTGGAATATATCGCCATTTATAATACATTTGTTTATTACAGAAAAATATTGCAAAGCACTTTAAACCCATATTACCCATCTAAATTATTTTACAGTTACTGTTATAATAATTATTTATATTCAAATTTTATTATATAAATTATTAATATGCTAATTTTTAAGGTATGTTATTGATACGTCATAACACATTTAATTATAATATCTATTACTATAACTATTTATACATGCCGAATAGTTATAATCTAAAGTTATAATAAGAAATAATTAAATTACATATAGCAAACGTGTCTACACTCATACAGAATTATATTACCTTGTTATTTATTTAAACGAAGAATAAGGAAAGATTAGACAATAAAAAATGATAGGAAGAAGGAATCCAGCATATGGCAGTGCCAGTAGTTCTTTCCAAAAGTACGTAAGTATTGACTGCACACAAAAATATAATAATTATAAAAATGAAATTGAACAAAAAATAAGTCAGTTTAAAAACCGTAAGCGTAAAATTTTCAATGAATGGAATGGAATAAATAAATTTATAATAGATAAAAATAATGAAATAGCGTATTGTGTTAGGAATAACTATATATCAGTTAATTTTTATGGAGACCCCGATATCAAGAATTTTAGTGAAATATGTACTAGTGATCGTAAATGTAATTTTAATAAAACTCAAGCAAAAAAAACTTTTGAACCAAAAACAGTAAAAAAAGGAACTTGTACAGGAGAAAGAAATTGTGAAAAACAAGCACCATCAGTAGGAGCAGAAAAGATTAAGTCAGAAACAAGACCTCTGGTAAAAGACACTATAACAGTAAGTTCGTCCGGACCGGATCTTAAAGGTCAACGCCAAAAAGCTGCTGATGGACAAGAATCCCAAAACGCCAATATAAGTACACAGCCACAACCAAGCATTACGAATCCTGCTTCTCCTGTTGTAGCTGCAGTTGAAGTGCCTGAACAAAGTGCTAATCTTCATTCTAGATCCTCTGGTCTAGAAGTAGCTCAGAAACACTCTTCAGATCTCTCAGATCCTCCCAATGAAGACAAATTAGGTACTGAGCCAAGAAATGCTCCTTTAGAAACTACCTTTATTCAGGAATATAACCCAAGTTATTCTTCTCAAGAAAAGGGTACAGATGAAAATGTTCTTCATATTAAATTACCTACTGGTGATCAAGCTAATGTTGATCTAGTCGATCAAAGAGAAAATCGTGGTGCAACCCCGCCTTCTCATATTCATGTTGCTGCATCTGATGTTGAAGGAGCTCCCTCTGATGGAAATTCTGCTGATAGAGTTTTTACTAGTGCACTAAATAATGGTTTGTATCCCGTTAATGGAACCCCTCATGGAAAGCTTGGGGGTGAAGCAATTACTAGAACAGTTTCTGTTGTTGCAGATATCAATGATAATGTACATTTTGATAGTAAAGATGTGAGAGACGGCGATACTGATAAATTAGTTACTGATGATGCACGTGCACGTGCTAAAACACTTTCTAATGAAATACGTAGTACTCAAGCAGATTGTAATGGAGATACCTGTATTAAAGGACAAGATAATGAATTAGTTCATAATAATGATAATAATCTAGGTATATTAAATGATATATATGAAGCGATTCTAAGGAATAAAGATAATATGACAAATGCTTCAATACCCATAGGAATTGTTCCATTATTAAGCCTTCTTTTTAAAGTAAACTAAAATTTATTTGTATTAAAAAAACTATTCATATTTTTTTAATTATATATAATAATTAAATTATAATTTTTTCTAAATTCTTTTTATAGTACACTTCATTGTGGGGCCTTCTTACTAAGAAGAAAAGGAAGAAACATGCAGATACGAATGAAGAATTACACAGCGTACTGCAAGAACCTTCAATTTTTGATGAAGAAAGAAGTATCCCATTTTCATATGGTGCTTTTGAATATTCATCATAGTAATCACTGTGAATATTGATTAACTGTTCAGTCATATATAAGGATAACAGTTAAAAATATTGTAAATTAGTATATTTTTTGGTAATTCATTTTTAATCATTTTATTTTCGTCTAAAATGATGTTGAAAAGTTCATATGATATTTTAAAATATATATAATTACGAATATTCTTTATGCAAATAAGGATTACTCTATATATTAGGAATAAATAAATGTATAGTATCATATATATTTGTAAATTTTTAATCCATAAATATTCTTTGAAATATTATTAATATTTAATATGCTAAAATGTTTTATTGTTTAATATTTATATGAATATTTAAATTTTATTGAATTATTTCTTATTTTATTCAATATTTATTACTTTTTTTCCATTAGAACACAATTTATTTTTTTTTTTGTCCAAAGCTTAATTAAAATATTTCATAATAGTGTGACATAATATCTTTATACATTTGTCTTTATCCGCTAGTTTGATATTATGCATGATTTCAGTACTTTCCCCAAAATGAAACATCAAATAGTAATATAATATAAGACAAAATTGAATAATAATTTTTCTTATAAAATATATAATTAAACTGAATGTTATGTTTGCATAATAAAATTTTACTAAAGCTTTGTAACATATTTTAATCTATTAATCATCCTTTATGGAGGGGATATAACAGAACAATTAACAAACAAGTGGATCACAATAACTTGTGATTAAATCACCATTTCAAGACATGTTGAAATTTTTAAAACATAAAATCAATTTTTAGCAATAATTAAAGTAATATTCCAAAAGTTCCATGCTGAAGCAATAATAAAAAATAAAAAATATTATATTGGTAACAAATATTCAATAACATGTACATATAGTGTGAATAATTAAAAAATTATTTTATCCTAAAAATGACATGAAAATTTATATCTCTCTATATTCTTTAAGAATTATAATACTAGTAATAATGGATTTTGGAAAAATATTGTACTTTAGTGTACATTAATATATGCAATGCATTAAATAATTTTAGTAAATTTTAGAGAAAATATAAATAAACTATATAGCTGGTACATAATGATAAAAATTTATTTTGTGTGTCATAAATAATATTTATCCAATTATTGTATGATTCAGAATTAGCATGCACAATTTTTACCAAGAAACTTTGTCCTTTTTTTAGATTAACTATTTAATATAACACATAGTATTGTATATAATAATTTTTTATTGTTATCTCTATTTAAATTTATTAATAAAGAAATATATTACTTCGCATTTTTATAATATTATTAGACCTTATGAACAGTCAGAGAGGTAAGGGTTAATTAATGTATTCTTTTTTTTTCATGTATTATTATCACCTTTTTTTATATATATTAATTTATATTTATAAATGTGATTACATATATTTAATTTATTAATTCTGTACATAAATTGTATTCATTTAATTTATTAAGGTGAAATAAAAGTTTCGATTATTTATATATTTCCTTGCTACAGAACATTCGATTTAAACCATAGTAAATTAATTTTCATTTTTGCCAAATTTATGATATTATAATATTCACAATAGTAATAATTATATAAATTAAAAGAAAATATTATATTTTACTTTACAATTATGATGAAGAGAAAAATTTGCAAAAATGTAGTGATGGAGAATTTATTATATAAATTTTTACATAATATAGGCTATAAATATGACACCATAAAATAGTTAATTAGTAGTAAATTCATATAATTTTAAAATCCTTAACTATCGATTTAGCTCAAAATTATTTAATAAAATTTTTATATATTATTAGTGAACGAGATATCCTATCAAAAAGTGTATCTTCATAAGTATGAAATAAATTTTTATATTAATTATTGTAATATATCTCGTGAAATATCTATCTGTTATATATCGTTATAATGCACATTTAATTTTATATAAACAATACAAATCTAATATAAAATAAACAATAAGATATTAATTTATATTTTAATATTTTCCTAAATAGAAATATTTCTATTAATATCTTTATTCTTTTTTATTTATGTAATGAAATTTTTATCTCAAGTATATTTCCATAAAATGTTCATGATATTTCATTTAAAATAATGAACGGATATAATTTTAATATATATAATGCTCAAAAACTGAAAACGAAGTATACTTCAATAGGTAAAAGTATTTTATTCTCGAATAATTCCTAATTAAAAAATTAAATAAATTCATTATGTTATAAAATTAATGCTTTAATATTATTATTATTTTTTTTTTCTTTATATGTATCATTAATAAAAATAAAAGTATTTTTCTATGACAGGATAAAATGGAGAAAAGGATATAAATGCACATATTTTTCATAAGATAATTTAATAAAGTTATATAAATAATTATATAAAATTTAATTAATCATAATATATTTTTTTTTTTATAACACTGTAACTTTTTATCATAAACATGAAATAATTTGTTATTATGTAACTATATTTTACTTAAATATTTATTTCATTAATATAAAAATTCTATAATTGTATATTTAACATTTACATAATCACAAGGATCAGCTAATGAAATGTGACATGTATTATTACATATTCCAATGTAAAATAATCATAAATACCATATATAATATATAAAGGGATTACATTAATTTATTTTAACATAAATTTAATATTACAAAATACTTAAAAGGTATATTAATATAATAATTTAATTAAATTATAGTGCAAAGTGAGGCGCATATTCATATTTTTTATATGTTATTTATTTTAGTGTGTATATAAACAATTGCATTGTAAAATATTTACATAATATATAATTTGTTGAATCACTACTTATTTAGTGATAATTTAATTAAGATAACGTACATTTTTTTTTCCATTTAATTACCAATAATATTATGAGTTATAGCACTAGGATAACTGAGTATAATACATTTATAGAAATATACAATTAAATTTAAAATATATCAGAATAACATCGTATAAAAGCTATTTATACTTCATTTTAATATTTTAATAAGCTATATATCAACGTATTTTTGCACTACATTTCATTAACATTTTTAAAAACATAATGCCGACGAAAGCTACTGATAAATCGGTAATTTTCATTTTTTATTATAAATATATATAACTATTTATTTAAATGATTTACACGACTCATATAATAATATGGTTTACACCTCATATTTCTGATTTAATTATTATATATATATGAATTGTTCTTTTTTTCCTTTAGCTACTTACTTATGATGAATACCATGATTTTGTGAAAAGGTTCAAGAATCCGTATAATGAAGATGCTGATGGACTAAATCAGGAGAAATTCCTCCGTGATACCAAGGTTATTGTCAAAAACAGATCTCGTTTAGAGCCAGTTCTTGAGAAATTATTAGATTATATACGGAATAATGGTATTTTTTATGGTGATGACCGCAAGCCTTGTAGCTATGTTAGTTACATACTATCTAAAGAAGTAGAAACTAATGGTTATGCATATGAAACAGAAATATTTAATATGTTCAAGGAATTTCTGTATAAATACAACCATCGGCATAATTTTACTGCAAGTATTTGTTCAAATACTTTGCTTCTTGTAGATTCTGATATGTATAATAAAATGAATAAATTATATGAACTGTATGATCGATATGAAGATCATAGAAAAAATAATGTTTTGGGGGAATGGAATTCTTGTCAAGTTTTTATTCCTTTACTTCGTCAATATAATGATTTTATAAAACTATATCAACCTACTAATAAAGATTATGAAAAAATTTTAAAACATTTTGAAAAAAAAATTAAGGAAAGAGTAGCGTCATATAATTTACATGCATGTCCTCTAACAATATTTTATGTAAGAGAAGTAAAATTAATTGAGGATGAAAAACCTAAAGAATTAGTTCAAGTACAACAGAAGCGAATTAATACGGTATATCAAGTGTCTCAAGCAAGAAGTCCACCGTCTCACGAAGAACATCAAGCATCTCATCCGAAAGTTCAAACATTTCGTGCAGAGTCTCAAACACCTCGTTTGGAGTTTCAAACAACTCGTGCAGAGGTTCAATCACATCATGCAGATTCTAAAACTGCTCACGAACATCCTCAAACATATGATAAAGGAAATCAATCATCTCAAGGGACATTAGAACACAGTGCACAACATGCCTTACAACAAGAAGTACGAGTTCTTCCACCTGAAGAAACACCTAAACGAGAATTGGATATATATTTATCACCAGAATATCAACCACATTATAGACCATACGAATTTCCAGGTACATCATCATATTTAGAACCTAATCCACATACATCTGTACCACCATCATCAAATGAAGCAGGAGATACCTCATCATCAGTGATGAATACCATTACTAGCGCTTTAAGGGATGTTGAACCAGGACCAGTACTTGGTGTATCTGGTGGGATGGGTGTTTTATTTTTACTTTTTAAGGTATTCAAAGTTTTAAAATAATAACCATAAGTGTATATTATTTTAAAATAATATGATCGTTATCATATAATTACGTTTAAACTCTTTAAATTTTCTTCTTAATTTTAGTATACTCCAGTTGGATCCTTCTTTGGAGGAAGAAGAAGACGATTCCGCCAAATTCCTAGTAGTTTTAGAGGATATCCACCAGGAGAATTCCCAAATTTTCAAGAATATGAAAGTGGGTATATTGGATATGGTCCAATGAATATAAATCCTCTCGCGGAATAGGCCGTGTTGCGTTATTTCTTCATAAATTATAAGTTTATTTAAAATATCATCAAAATAAGAAACTATAAAAAATATAACTCTATTTAATAAATCAAATTTATCTATGAAGTACACACGTTTTTAAAATAATAACTAAGTATTATTTAATTCTTTATATAAATTATTCCGAATTTATCATTTATATCAAAAAAATTTTAAAAAATGTCATAAAATATACCAAAAATTCAATTGTGGTAAACGTGCCTAAATTATTGCCAAAATCTTACGTTTTGCAACTACAAGTGCATTATATAAAATATATTACCTATTGTAAAAAATATTTATATATAAATGTATATATACAGATACATTTATAACCGCATTACATAAATATGCTATAATGTTATAAGAACGTTCAAATAAATATAATAATTTAAATTATTCTTCAAGGTGTATTACTTCCATTATGATTAACATGACAATAAATGTAAAAGAAATAATCATATTAAAATGTAATAACATTATCCTTAAAAGAACATAATGTATAAATTTTATATTTTAAAATGTGCAGAAAATTGTACACCTTCATAATATTACATCGTACACACATATTATTCTGATTAAACATCATGCGAAATAGAGTATACATTTTTTATTCTATTACTCATTTTAAAAATTATAACAAAAATTGATTGCATTATTTTATTTATGTGCTATATATATTTTTTATTATTCTTTATTTTATTCCATAACTACTTTTCTCATCCTGCAATGCTACATTAAACATGATTTACTAATAGATATAAACTTACATAATTTATTACAATAAACAACAATATATAGGAAATAAAACGGTTAATATTAATAAATCAAACTACCTTAATAATACCTTTAAAAGTTATATATTCCATAATGATTTTAAATATTTGTGTATTATAAAATGAATATCTCTTTAATGTTACGCTTTGAGTTCAGTATTCTACTTATTCTTATTACAAAAATAACAAATTCAGAATCATTATCCAAATATAAATTAATAAGAAAATTTCTTTTTTAATTTATATATGAGAATAAATAGAATTACAACACATATGCACGTAATAAATTACCTTTTCTTGCCAATATTATGTGCCAAATTTCGTGAAGTAAATTAGTTTATAAATAGGATTGTTATTTTTTATTATTAATAAGAGTATATAATATAAATATAAACAATTTATAATATGTGAAATACAATTCATATGTTATTAAATTGTTCAACTAAAACATTATTGGTCCAAAAAATAATATCATCTAAAAAAAAAAAAAGTATATAAAGTGTTCTTCTATAATAAATGCATTAAAATTGAATAATTAATAACCGTTTTTTTAATTTACTCATTTAAAATAAATATAAATTTTTACAATTTCATTGAAATTTAGTACCTTTATTATTACTGATTTTAATATGTAATTTATTTTATACCTTATACTTCCAAGCATATAAATATTATCGTATTTCATACAATTTCTGAAATTACGAATAATTATTTATTAGTTCTTGGGATAGTTTCTCATACCACTATTTTTTACAAGATACTAAATAATTTCTCTTAGCGAAATTTATATTATATATACGTCTTAATGATATACCTATACTATATAATAATAATTCTAACATAATTGTTTTATGTATTATTTAAAATTTTCCTTTTCATATTAGTTTAAACCCTTAATATCCGTGTTTTAACAAGGTCATTCATAAGAAAAATAAACCTATTATGACCACGCATGCAGTTCATGAACAATGCTTAAAGCATATAATCAAACACGGGGGGTAAAATAGGGATAACAGATCAAATTACATAGCATATCAACATACATCATAATAGTTCCCGTAACATCTCATGCATTGTTAATGTGTTAAAATAACTGTTTTGAGTAGAACATGAATGAAATTTTGCATGTGCCAAAAAAGCAATAAAAAAAAAAGATAAACAATAAGAAACATTCTAAATATAAACTCATTTATTTCATATATAATTATTTTACTCAATTATGTATCAATGAGCTTAACATAGAATATTTACTAAATGTAATATATCTGTATTTATCTTCGGAACATTTTCTTTCTTATATGTACTTTTATTTACAATAATTCCATTTCTAGTATTGCAATTATATGAATAATTCACAAAAATCATTTTTCATTATTTATATATAAAAACTAAAAAAAATATATTGATAACTTATAAAAGAAATATGACGAAGCGGATTTACAAAATAATTAATAGTTCTAATTGCATATTTTGAGTTTTCACACAGAAGTATATACTGCATATTAAAATGATTAACAATTTACCATAATATTTTGAATAGTACTAGAAATAAACATTCAAAATTGTAATATAATCCTAAAATATTATTTATAAAAACTGAAGCAGGAAATGAAAAAATGCATTTATTACTTTTAACATTTTTTATATCCTAGAAATAAATATCATAAATTTTCATATGCATATTATCTAATGACAATGAAAAAAAAACAATAATTATTAATTTTAAAGAAAATTCGTAAAAAATTACAATATAACATTACTATAGATATTCTTTGTGTATTCCCTTATTTATATGTATGTAACATGGGTAATATTTGCAAACGTTATAAAATATATAAATATAATGACTTAATCAAGTACTACTTCTATATAAATAACAACATAAGAAATATTATTTTAAATATGTATAATATTTTTTTGAAAACACTTAATATAATTAATAGTATTATATCTTATATCTATTGTTAATAAATGAGTTAACTTAATCAGGTATTTTCGTTTGAAAAAAATATATGTAATATATATATTATATAACTTCCTACTATTTTACTGCAAGATATATTATAACATTCTAATAATTATCTATATATAAAAATAAAGGTTACATAAAATTTAATAAGATCAAGAGAATAAAATATAATTAACGATTTACTTATCTATAATTAAAGGAAAAAATATATAAAGAAATACATAGGATATGTATAAAAATAACAACATTCTATTTAATCGATTGATTGTTGTTTAATAAAAACTCGCTTATATTTAATTTTTACACTATTTTAATAATTACATATTTCTTTAATTATTATAACATTGTTAAGAAGGTTAATGTGTATATATAGTACTATATATACTACATAAAATTACCTAAACTAGTAATAATATAATTCATTACTTAGTATAAAAAAAGTCTAATGATATATGAAAATTACAAAAAATTTTAATTGTAACAAGTTATAAATATATTTAAAATGTAAAATTTAAAAATGAAAAGAAATTTATATAAATATATTTATTTTATAATTAATGAGTTCGTCTAATAAGATCACAATGTTTTATAATTTTGATATTAATATAATTATGTATAAATAATAGAAATATATAGAGTAATATAATTTTTTATTTCATATAAATATAATCACTTAATAATATATTTCAGTATTCATTTAATATATTGTTTTATCAATTAAATTTTTTAATTATTCTATGAATAAAGAGGCCTGATATATTTAAAAATTAAAAATCTTAGAATATTTAATATTACTAGACATATATTAAAAAGTTGGATTTATACTTATACAATATATAATGTATAAATTAATTGAAATTACGTAATTTACTTCATTCTTTTTTTAAATAGCAGTAAAATTAATTAATTATATAATTTTAAAATCATAAATTTTAATTTTAAAGGGAATGGAAAATATAATTGTACAATAATATTTTTATTAATTATGTTTATTTATATAATATTTTTTGAATGTATCGTTTTATATATAATATAAAGAATTCTTCAAGAAAAAATATTTTTATATATTTCCATAATATTATGTTATTTTATATTTGTTTTCAGGATAAATTTCCAAATTTTTTCTCAAAGTATAAGAACATATTTGATAACTCTCTTCTTGAAGAAAAAACAAAGTATGTTGGTGATTGCAGTACAATGCTTTCAACCTATTCAGGTGATAATAATTTTTTTAGTTCTTATTGTACAAAAAGTTTGAAGTATTTAGATTATTTAGATGAAAAATATCCTATTACAGAAGACCAAAAACAAGGTATTATATATTTATACTTCTGGTTATATTACTACGAATCGCAGAATAATATACATAAGGGAAATATATTAAAAAATTTCAAAAAATGGATGGAATCATATGAACAAATCCGTGAACTCATAGCAAATATTCAAAATGTTTACAATAATCACATTAAAGATAAACTAAATGATGAACTAAATGATTTATTCTATTTATATGTAAAATTCGATAATTTTCAAATGAAGAAAGAATGTGGAGATAATAGATGCAAATGCGCTCAAGAATGTGTTAATACATATAAAAATGCTTTAGATAAGTGTAATAAACATGGAAATGTATATTTTTGCAATGAATTAGAGAATTTCAGAGAACAATATAATATATATATGCCTTCTGCAACAGACTGTCCAGGAGTACAGTCATACTTACCATCATATAAAAAGTATAGCACATCTGTTATTATTTTAATTTCTTTCATTACAATATCAGTGCTATCTAGTTTACTTTTCATTTTGTATAAGGTTATAACAATATTTATATATTTGTTTATTGTACAATAATTTTTAATCTATATTTTAAATAAAGTAATACTAAGTAATTTTTATTTCCTACAAATTAAATTTGTATAACCCCTTTGATAGTTTACACCATTCGGATCACGTTTTCGCTTTCGAAGTAAAAGACCCCAACGGATATATAGTAATTTCACTAATGAAGAAGCCAATTTATTTTATACAAAGGGGAGGAGCAAAACACCAGAAGCGAAGCCTTACAATATAGCATATAGCACTATATAGTTAGATTATGAGCGTATCATTAAGTTATATAATTAGTTTTACAAATAATATTTGAGGTGGGATGCGATATATATTATGCTTATTATTTTATATACATAACAACGTAATTTAAAAGTTCTTAACATAAATTTTTTGTATTAAAAATACAACATTTTTACTTAGCAAATTCAATAAATAAAGAGAAGCAATGAAAAATTAATATCATTTAAATGGTCGATAAAAAGAATTGAACATTTCGAATATATAAGATAGTTTAAAGAGAATAAAAAATTGAAATAATGTTGTAAAGCCCAAAACACAATACTTAAAATAATTTACAACGTAATCTGATCGTCTTATCCTTTTATTTGTTGAGTATAATATATAATGAAGATAAATAAGTAATTACAATAAGCTATTATTATCTGAATTATTGTAAATTATGATCAATATAACGCATGGGAAATACGAAAATAAAATTATGTTACACATTATAGTATAATAAGAAGTTCACCTTAGTATCATTTTAATCAACAAAAAATAGTTAATCCCCTAAGATTATTATTAATTAATTTACTAATAATATAAATATAATTTTTAATATCTTTTTATTATTTCAGCAATTATATAATTTGTGGATATAATTATCTTATTGAATTCAGAAACTATAATTATAATGTGTAAATAATGTATACCTCACCCTAAGAAAATCATAATGCATATATTGGCATAATTAACAGAGCATATATAAATAGTCTGTTAATTAATTAGAAAACAAATATGTAAAAAATTAAATTATAATAATATATACTTATCTATAAATTTCTATTATGTTTATACATTTTTTTGTTAATTAAGTTCAATAATATGTTATATAATTTGTTTTTGTAACCTTTTTATATTTATTTTGGTATGAAGTTTGATTATTTATTAACTTGTAATATTAACATAACATGTAAAACATTACTATACTTTGCATGAGCATATGTGCCCATGAAAAACTTGACCAATAATTACCATATACACTAATATACCATGGTTAATAATAAAAGGTTCTTATATATATATCCTAACAATTTTTATTATGATATACTCTCCAATGTATCTATTTCTTCCTGATTTTCAATTTTTTAATACATAGGAATTCACGATATAAATTATCATAATAAACAGATATAAAAAATATTAAAACGAAAAAATACTATTATTATTAGTATAAGAAAAAATAAAAAAAAATAGAATTTTATTTTTTACATAAAAAATGAATAGAAAACAATTTTACTCAATTTATTATTGTATAAATTATGATTTATAATATATTACATATTTTCTTATGCATGCAAATAAAAAGAGAAAATTATTTCAAAATAAAAAATACCTCAAACTCACAATATGAATAAAATATCATTGATATATATATATTAATAAATATACTATTATATATTTAACGTTCTACTTTCATATACAATTTAGAAAGGATAAAAAGAAAATATGCTTCTCCATGATATTCATAGGCATTTTATGAAATAATAAAAAAAAAATAAATTATATATTTGCATGCTTTGATATTACACGTTTATTTGCGTTCTAACATAACATATAAATCTAATTATTACTATTGAAATTTTTTTTATAAACTAATACATAAGAAAAGAAAAAAAAAATTGGAATATAATCGATTAAAATACAATTATTCTTTAAAAAAATATAAAAGCCAATATTAGACACAATTCTTGTTCTTAATAATTACAAAAAATATATTACTAAATTTTAGAAAATAAAAGAAATGTTATTATAAAGTATAAACGAAAATTATAATAACATATAAGAGCATAATGAATTACGAATATTACATATAATATTTTAGTTAATATATATATTCACTAACACGCATAGGGATAGGAGAGATACTTAAATATTTGTAAAAAAAATTTTATAATTTAATAAATAAAAATCTTTGTTAACGTACAATATATTCCAAAATAATAATAATTTAATATATATATATTTTGCTTAAAATAGGAATGCACTTATTATTTTAGTTTCTTCTATTATCATAATTGTTACAGAACTTATAAAAATTATTTAAATTCAGGTTGAAATAATATAAATAAAAAGTGAGAGGATAAATTAGATAAAAATGATACTATATAATCAATCGTCAATAATATTTAACATGTAAAAATTACTACTTATTATATATTTATTAATTTACGTATTTTTTACAAATATATTTTTATAACTAAATATAAATATATTATTAAACTGTTGCACACACTATCCATCATGAATTAAATAAAAAAGTGAAGAATTATGTAATATATATTACATTAGTGCATAAAAATATTAATAATATGAGTAATGAAAAAAACAGTGTTTATGAATAATATTATAATTCATATTAACAAAATAATATGTTTTTATAAATATATTATAAGTTTACAGATTGTTTCCTAATAAAAAGAATTATATTCACTTAATAATAAAGTTTAACTAAAAACTAATATCTTTCATATGAATTTATATGTGGCTGTAATTATTAGTATATATTTCTAAGAATAAAATAGGGCAATGTAAAATAAGAACATATATTACATTGATACCTAAGGTATTATTAATTTTAAAATTATAAAACAAAAAAATATATATATACATAAGGGAATTTCATTGCATTATAATTATTATTATACGTTTCCATGGTTACTACTATTTTTTACATAAAAATTGGAAAAAACCAAACACATATATATTTTTTTCCTTCAATATCTTCCAGATTATTATATATATATTAGATTAAATATGATAAATAAAACAGTGAACTTTTTTTTCTTAAGTTTTTTAAGTTATATAACACACGAAATCCATTGTGTAATATATTTTATAATAATATTTATCAAAAATATGCTTTATCATTATGAATTATAAGCATTATCGTATATTACATAAATGGTAAGATATAATTAAATATATATACGAGCTATTTTACACTAAAAAAAAAAAAATTGATATAACATAAATATTTAGAATTATGATATGCGTAAGTATTTTTCTATTTTCCCTTTTATTTTACGATATTGTTATATTTTTCAATATACTTTTTTTTTTTCATAAGTTTTGTATTAATATTACCATTTGAGTGCATTAATAATAGATATAATATAAAAATATATTACTTAATACATTAAAATTTATTTTTATTTATGTATTTATGATTAATAAGAATACATTCATATTTTTTATATTATCATATTTTCCATTTATTACTAAATGTATAATTAAACCTTCTATTACTGCTACATTTTACATATACAAATATTTAGCTCACGTTAAAAATGACGGATATTCTAGGGGTATCATTTCCTTCATATTACTGTATATTTTTAAATTTCCCTTTTTTCATTATAATTACTCATTTTCCTTTTTTCTAAATATTAAATTTTATATTATATATAATTTTTCTTTATTACAAATATTTAGGATGATAAATTAGGCTTTTTACAGACAAAATATTATTATAAAAAATTAGATAATGGATTGAAAATTTGCAATGATGCTAAATTTTATAATAAAGCCAAACTAGAATTAAGTAAAAACTCTGAACTTCAGGGTGTTTCTGAAGATATTTTAAATGCAATGTGTTATGTATATACAAAAAGTTCGAGTGAAAACTTTTATAAGGATATCTGCAAATTTTTATACTACTGGTTAGGTAATGTGTTATTGAATAATTTAAATTTGAAAGATTTATATTCAGAAATTATTCTTAAACTTTTCGAGAGTTTAAATGATGGTATCAGTGGTAAAATTTGTGAACTTCCGTATATTAATATTGATAAAGATGATTTTAAAAATATTAAATCATTTTTTGATTATTCAGAAGATTACAGAACCTATAAAACACAAATTTCTGATTCTAGTATGTTGTGTAATGATGATTATAAGAGTTACCTGGACACACACGTCAGAATGTATAACAGTATGCACAAATATTGTAAGTTAGAAGTACATGGTAATAGGTACTGCAAAGAATTTGATCAATTTTTCCATGCATCTGATCACTATGATTTATCAAGATTGTCTTGTACATTAAAACCTAAAGTTCAAGAATTAGTAGAAGACCATGAAGAAGCGAGGAAACATGCACAAGAACAAAAACAATTTGAAACACCAGAACACGACAACTTACATGTAGAAAAAGGAAGAGAAGAATCACCCCGTGCAGTGCGTCTTAGTTCATCAGCTTCTTTTTCAGATACAAATATTCCTGAAATTCGCAGTATTTCACCTACTCAAGATGGTTCTTCTTCTTCCATAACATCTAAAAGTATAACGGGTGCTGCCTCAGTTGCTGGAATTTTGGTCCCATCTTATCTTATGTACAATGTACTTAGTATTATGATTATAAAATTTAATGTCATATTTTACATTTTATTAAATTCATTCATTTTTAAGTAAAACTAAAATTTATATGCATATTACATATAACTTACTTTCATTAGTATACGTATGCTGGGACTTGGATAAACAAAGTATTAGGAAGGAAAACTGGAACAAATTTTAATCCTTACACAGATCAGTTTTTAATGGCAAACGTTTCGGGGCCTGAAAATTTCTATTCAGAGAGAAGTAGATATAATATATCGTATCGTCCTGAATAAATGTCCTTTTAAAAACACACTAAATTATATGTAAAAACCTGTACGTTCATTAGAGCCATTCTACATATGAGATTATCCAAAAAAGTTACCATGAAATATTTGTTGACAAAAATATTTAGGAAATATAAATGAATTTATTTTTTTTACAGAATTTCTTTCTGAATTCACACAATTAATACAACAGAATTATATTATGTCGAGATATATATTATAAATATATTTCTATTCATACTATAATATATAAAGACACATAATTATTTGTTTTATTATAAATTATATATCAAAAGAAATTATGTTATGAATCTTGGATGTTAAAGATTAAGATATATTTGCGTCAATTAAAATATTGTGAAAAACATGTAAACAATTGTTATTTAATATTTCGTTACATTTCTTACAATATATTGGTAAATTTAATAAAAAAATAATGTATGATAATAAAAATTAAAGCATATCATAATATAATGCACTGGGGAGATATTAACTATAACATAATATACAAAATATAATACCATTGTTTCTGTATATTTATTACATATTGGTACGCTATATATAAATATATAGTGTACATATATAATGTTATAAAAATACTGTATCAACATTTCATGAAAAGAATTTAATGTACTACATAACAGTAATATAATAATATTCCTTAAAAAATATTCAGAATCTTACGCCATATTTTATGGTACACTATATAAATAAATTTATAAATACATAAAAAACAAATAATAATATATTATTACAAGTACATTTAACATTGAAAAACATAATATAATATTAAAAAAAAGATTTCCATAAATAGCATACACATTCCTTTTATATATATTTTCAATAGTTTTAAATGATTTAATCCAAATTTTTGATTTAATTCGTGTATGTATTGTTATATCTAATAAAATCATAAACAACATAATTTAATGATTCATATTTAGTATTGCTTTAAGAATATATATATAAATCAGAAAATTATATATTCCACATTAATAGCAACGCATATATGCTAATTCAATTTAAATGAACAAATATAATGTGACAACAAAAAAAACGTTTTTATTTAAAATTGTGTGTCACAGTTACCTGGTTTATACATAATGATTTTTACTATGTATTATATTCAAAATGCTAAATAATTTTGGAGTAAAAGCATGATTATCTCAAATCAATACTATATAATATTACCAAATAAAATATTCATAATAACTGTTTCTTTTATTTTATTTCTCTTTATCATTATATATATATATAATTTACATAATTCTACTTTAAAAGGGATCATAAGCTAAATTATAATTCTTACAAAGAAATAGTTAACGAATTTTCATATAATTACGAATAATGAAATATATGTAATGCCTTATCCTTATTTTCTTATAATATAGTGGTTTACAATATTTATAATTATTTTGATAAAATGTTTCCAATCAAAAAAGATGATTTTTTTGTAGAATTGCAGAATAATGTATATATTTTTATATTTTATTTAATAACTATAAATGTATAACATCAATTTATATTCTCTTATAATTTAATCTAATAATAAGCTATTTACATAATTATACTTTAATTAGGAATAAATATTTTTAATTCTTTTTACTTTTTAGTACGCCTTCATAAAGAATTTTTCTTTAGGTAAAATTTATACACTATTTGTTTTAAAGGATGTCTTAGAAGATCGATATGAAGGAATATGTAACGATCTTAAAAAAGGTTCCAAATATAATTGTGATTTTCGTTTTATTTGCGCAAATCGTGTGAGTGAATTGTCATAATTCAAGGATAAATCTGATGAAAAGAATATTACTAGTTTTACTAACGAAAGTATATACTTGAACTATTGGTTATGTTATATTTTAAAGAATTCTTCAGAATGTAATTATATTAGATTACTATACAAACAGTTAAATAAGGTTTAATTACATTATATCCCCAAAGGCCATATTTGTGATTTAGAATATTTTGGAATTACTAAGGAAAATTTTCTTATAAAAAAGAATTATTTTTTCATGCAGAAATTTTAAACTGGTTAAAAATAAAGATATTGATATAAAGCATACTGAGAAAGATAGTTACAACCAATATCTTGATCATGTTTATAGTATTTATAAGGAAATTACATGCAATGATGACTCTAAGTTAAAGACAACTTGTAGTAATTAATTGAGGAACATTAAAACATATTTTAGTGATGCAATAACTAATTTAGAAGGAAAAGGTATAATCATATCGCAAGCAGTCATACCATCTGACGAAAAATCAATATGTCAAATGCAATCATCAGTAATTGAATCAAGAGCATCTAATGCAGTATCACAAATACCAGAAAAACCCGAAGCACCACAAGTGCCAAGAGGGCCAGTAGGAACATCAGGATCACCAGGTACAGTAGAATCATCAATGGTAATAGCAGAAAAACTGGACCATAGAGTACCAGGTGATTTAACCATTAGAGTTTCTGTTGATGAAGAAAATAATGAACATTCTCCTATTTCAGATATGCCCAACAAAGTAGGAAGAGTTGATGCTACACTTGCAGGATATTCCTTATTTCTTCTAATGATGTATAAGGTAATAAACCACATATTTAATAAATATTACCATTTCATGTTAATTTGTATATTGTATTATCGTTCAATGTTATTAGTAAAAAACAATTATATTTTCAAATATTCATATTTTTTCTATCGTTAGTATACTCCTTTGGGCTCATGGGTAAGTACAACAATACTAATGAAAGTTAAATTAATAGATAACATGAAAAAGAACAATTACGAATTACTGTTAAATGACGTTGGGAATCATGAGCCAAGTTTAAACGACCCTATGTATCACATAAGATATAATTCTGCAACAAATCATTAATTTGTACTAGTATGTATATATACATTTGGATCAAAACGATAGTAATATTATTGATATGTAATTTAAATCATAGAACAATTAGTAAATATTCTTAATAAAATAAATCATACTACGTAGATAATAAGCTAATTATAACATAAAACAAGAAATAGTATAATATATGATATAATACTATCCAAAAGTGAAACGAGAATAAATTATTATGACATACAAAAAATATATTCCTATTAAGGACACTAATAGAAATATATCACATTAAAAATAACACCCCATGTAATGAATTATTCATTATGAATAATAAATATTTACTAATAATTTAAATAATCAACAAATACTTTATCCACATCACTATTCACACATAATAATTACATGTAATATTATGCCATAAGGATAGCCATCAATATTATATAAATAAATAGTAATGTCACCTAGAGGAAACTATATAAAAAATATTCATTATCTTCATATATAGGAGAAATAACAGAAAAAATATAAAATAAATATGTTATCATTATAAATAAATTTTTAATAAAATTAGTTATATTCGTAGATTTAAGAAGTCTAATTCTCACTATGAAAAATTAAAATTATAAAATAATTATGTAAAACACAATTAATATTTTATGGAACTATTAAATTGACCAAACATGAAAGAGCACAATAATATATTAAAATAAATAAAATTTACTTTTTGTTTTTGGCTTCTTAAACCGATTAATAAAATAGTTTTTAGGGTAAAATTAAAAATAGTTTATTATTAAAAGGTATACTTAATAGAATATTAAAAACTAAAAAGTACAACTACATAAACCAAGGAGAAGCAATTATATTGCTACTAGTAAAAAATATACCATAATATTAATTAGTCTAAGAAAGTCTAAATTTTATAACTTCTTAAAATATAATATCCAGTATTTTTAAAATGCATTCAGTTATAATTTAAAAAAGCTATTTTCACTATTATGTAAGCAATCAAATAACTTATAATATTTAATATGCGTTAGAATACATATTCCTAAATTTAATTCATTTTAAGAAAAATTGAATATATATTTAAGATTTTAAACATTTAGTATTACATAACATAATTTTTTTTACTTTTATTCTTCATTTCACTTCTAAAAACATAAAAAATGATTGCATAGGTCTATAAAAAGAAAATTTTAAGAAATAACTTTGTGAATAATATTTTTTCATTAACTTCTATTTCATATTAATAATTTTACCTATGTAACTATTAAACTGATTGCATCATGTTTATAGACTTTGCTGTCCACATATAAAGTAAAAAAATGGGAACCTGTAACTTAACATAGATCCCACTATAACAAATTTGTGATATATAAAAATAAAATTTTCTAATTATTTTTTTTTTGGAATTAATATTGTAATTCAGAATATAATGACATAATTTTTTTATAAAAGTACTCAGATAATTAATATCCTAGAATATATTTAAAAATAATTTATTTCTATGTAATGTGGTTACCGAGTACACTTTTTGGCATGTAATTAATTATAAATGATTTTACATTTAAAAATTATTTTTAAAAAAAAAAATAACAAAAATTTTAAATGATACCTAATATTATTATTATGTGTAATAAGAATACAAATGTTATATTTCTTAGATAACGCACAGCAATATTCATTCTTTATTTTTTGTATATTACAATGTATATCATGTATATATTTGTTAACATTACACTCAATAATTATTATAGTATGATACGATTATAATATTAAATATATGTATATAATCAGATTTATATTAATATAATTTTTTATGATGTAATAAGAATCTAAATTAATACCCATATAGCTCCTTATTACATAAATTGTTAATATATCACAGTAATCCATAAGTTTTTGATGGATAGGAGAAGTATTAATCATATTCTCATAATTCAAAAATTCATCAAAAAAATATGCATACTTTTTTAATACATTTAAACATTATGCAACGTTATATGTATCATTTATGAAATTAAAATATATAAATATATTATTGAATTAATTCTTCTATTTAGCAAAATATAGAAAAAAAATTTACTCTGTTATAATTACGAAGATGATTCTTCAAATATTTTCCTATTATATAAGAATGTAATTACTTTATATATATTTTTGCTTAATATATATTACTAATAATTTTTAGCATTATTATTTTTTTTGTGTTTAATTAATAATCATGAATATAAAAAATACAATATATATATTTTGTCATCTAATTTGATATACTATGTATAGGAAACATTTCGTTTTCTATATTTTTTTAATGCACATTCAGATATACCACCATTCTGGAACTATAAATTACACATAATTAAACGCATAAAATTACACTTAAATTTAAACGAATGATAGTTTCATATAACAATGGGAATTTATATTTTTTTGTATAAAATAATAAACAAATAACATTTATTCTTAATTTAAATTAAAAAAAAAATTTAAAAGCATTATTTATTCAAAAAGTTACAAGAATTTATAAAATTATAATAGTAAAATACGATAAAAATATGTTCGTAAAAACATGTATTCAGTATTCTCATTATCATATTTCAAGTGAAAATATTTAATTTTTATTTGATTTTGACATAGCTATATTGAAACAATAATTTTCTATGAAAAAAATTATTGTATAAATATGTATAGTATTAAAAATGAAAAGTTATTTTTTCTCATATTAAAAATAAATTATTATATTTCATTTTTAGTTAATAAAACATGTGTAATATACTTAAATAATAATTATAAAAAATCGTATTATACTTTAATATTTATTATTCAATTATAGAATACCTTATGAAAATTGTTTCCTTTATATAATCAAAAAATAATTTTAGGATATAATATTATAGGAATAATTATTATGAACATGTTATATTATAAAATATTATATTTAAGTGATATTCATTTTTATATTTAAAATAGATATACCTAATACAAAGTTAAGACTCGTGAATTATCTTATTGATTTTCGTCAACAAAAAGTAATTCAAACAAATATTCTTTTATTTAATTCTATTAACAAAATATATAATGTCTGAACCAATTATAGACTATTATGTAGGAGATGATAAAGATCAAATTGTAAATATTCAGTTCTATTCTATTTAAAATCTTATTAATGCAACATATTTTTAAATATTATACTGTATATATAAAAACAAAATTATAAAACATTTACTGATATATATATTTATTCTTTTAGGAAAAACTTCTGAAAACTGTAACATTATATGAATTATACAATGCTTTAGAAAACGAATTAAATGTTATTCCTGTCGAAGGATCATGTAATCAACGATGCGATGAAAAAATAAAAGGAGATTCAATTTATGTACCACATCTTCGTAAACTTTGTATAGGTATTTGCAATATCATTTCAAAATATAAAAATATTAGTGGATTTTGTAAAGCACAATCTTGTAGTGGATCTTTTATTTATATGAGCATTTGGTTGTATGAGCGTGTAAGTGAAATCACTTCATCTGAATCCGAAATTGAAAACTTTTATGAAGCATTATATTCAATTATGAGAACCGATGCACCTGAACTGAATGAATATTACATTACAAATTATAATAAATTTAAAGATATATTTAAACATATGAAATATTTGTGTGAATTCTTACACATATTTGAAGACATAAAGAATGAAATTTCTGCAGATCTGAGCGCAAAGGGCCAATTATATTGCTCGTATATTAAAGAATTTTTTAAATATTATAACAGTATAGAAGGAAATTGTACAGCTGTTAAAAATAAACCTATATATTGTAATGTAATTGATAAATATAAATTGACATTTATTAATAATGATACGTTAGACAGTATATATAATAATTGCAATTTTGATAAGATACAGTGTGAAGGAGATTCATCAGTAAAAAAAGTTTTCCCATGTCTAAAAGTGAAAGAAAATTTAATTAAAAATGAATCACAGTCTGATTATATAAAGAATATAGTAAGCACGTTATATAGTGCTATACTCCCATCTATTTCCATTTTTGGGATATTATTAATTTTTTATAAAGTTAACATGATTTATTTTTGAATATATAAATAATATAGCATGTGTTATTTATATTATTATTATTAGAGAATTCATTAATTTTACAATAAATAATAAATAACCTATCTTAATTTAATATTAGTTCACTCCATTAGGATCATATTTACGCACGAGGATGAGAAGGAAAAAAAATATAAAAACGAACACTCATGAAGAAAAATATAATAATTTGGAAAACATTTCTACAATTCAGGAAAATAATGCAGACAATTTAAGGTATAATATTATGTATCAATGAACTGGATATTTTTTTTACAGTTTTTTAGCACAACCCTTCAAAAGAAATATTACTATAAAATTTATAAAAATTACATTTAGCAATAAATTAATAAGAAAATAATCTATACAAAAAATATTATAATAAAAATTAAAACATAAATTGAACATGTATAAAATAATAAGAATTTTATAATTAAATGAGCAGAGTAAGTCGAAATAGAGTTATGGAAAAAATATATAATATTAAGAAAAATATAAGAATCATATAATCGAGAGCCTTATCAATATACCATATTATTGTATGGATAATATATCCACATTATAAACGTGAATTTAACAATTATAAAAAGCAAAAGGCAATTTACATTTCCCATAATGCATAATTTTTAATATGATAATTTCTAATATAAGAAAAATGACAAGTGTACAACACATTTCTACCTTTATTGTATCCAAAGATCACCATTAAATTATATAAATATTATTCTTTACAAAAACATATTAAAAAAAATTAGAAATGCATAATACACATATTATAGTAAGATATGAAAAAAATATTCAACAATATTCTATTATTTTTTCAAAACATTTTACCTATATAAAACTATCTATTATTCGTGCATAAAAATAAAATTCCAGAAACACCTAATAATATATACTTATATATATTTCATAATATTTATATTATGATATATGCTTTATTAAGAATTATAAAAATAAACAAATATTATATATATTTCAAATATAGCAAATGATTCTTAATTGTTATTAAATAACATTTTGATACAGTATGGAACGCTTATATTAAGTTATTATGAATTTATAATTTCATATATAGCTCAGTTTTTTATATTAAAAATATATTTTATTTCTTCTCCAACATTGCTATTAATGATATTCCAGATATTGTCTGAGAAATGTACCTTAAACCGAATGTACTCAATATTTCACATATTACATAAATGTTATATACATTTTATTAATTTATACTTTCATGTGTTTCCTCATATATTACGTTTTAATGATTTATTTTTATCAGTAATATATATTAATGTAGGAACTATATATTAAATGGGTGCTTATATTAACTAAAGATAACATTAATAAAACGTCGAATACATATCAAAAATTTTCCTGATATATGGAAATAAGTCGCTGTTATATGTTAAAATATATAAAAAATAATCATTTCATTAAAGTATTGAACAATAAAATTCTTTTGAATATATATATTTTCATATTGTCTTCAAGTATAATAAAATATATATTTTCATATTCATAATGTATAAATATATTATAATTACAAGTAATAATATATATTTTCGCGCTATTAAAAAAATTAGATTCACTTAGTTATAAAAGAAATTTATTCACACAATCTTAATAATAATATATATAAACCATGCAATAATACATGTATTCACTAGGAATTACTACCATACGAATATATCATAGTCAACTGATATCTCATATAAGCAGATGGCATATAATTTGAATATTATTTTATTACAATTTCGTTATTTCCTGAATTTTTATTTGCTAAAAATTACTTAATAATTTCCATTTTTTGTTATTTTCCTCACTACCATAAATTTGAATAAATGTATAATTATGATTCATAGTCATTATGTACCCTTTTGATAAGAATCACATTTATTTTTATTTATTATAAATATATAAAAAAGCTTTCAATTCACATGGAAATGTGAAGGTATATATTTATTCAAATAAAAGAAAAAAAAATTCAAATTATCTAATAATTTATATCTTAGAAGTCTTACAATAAACAAAATTATCGAAATTTTTATATAATTCAGATATAACAAATGTATTGCTTAATATTCAAATCCAAATTATTAATAAAATAATTTTCATATTATCATTCATCTAATATTGCATTACATAATGTTTCGTAATTTTATATATGTAATGCATTTTATCAATCTTGTTAAACTTATCACATTTTAATGTGGTAAATCATATGATTCTTAATAATATGTCTTTTTTATGAAATGTTATAATATATACAAATATATTTTTTTATCTTCACGTATGATTATCATAAATTAAATTTATAATTTTTTTCTAAAATCACGAATTTCTATAAGAATATATTTTTTTATATATGCTAAATTACAGAATAAATATACAATGATATATAGCTATACAATTTGCATGCATTTATTTATTTTTTATTTTTTTTGTTATATTTCTTTATATTCACCTTTACACTTATTGTTATTTGAACTTTCGTTTTTATATAGAGGAAAAACATAAAAACAATATTTTTGCAATGATGGTAGCACAAATATAAGAAAATATATGATGATGAATTATTAAATAATAAAATACATTACATTCATAACAGATCCTTACTAACATGCATATAAAAAATATTGATTATCTAACAATCATTTTAAATTAAAAGAGAATGAAAATTTACACTGCTATAAATTTTTTAAATAATACAAAGTAAATTATATAACAAATTTGGTAAAAAATCTCTTAAAGGTGGCATTAATATCTGGGTAGCATTAATTTATATTGACAAATTTTATAAAAAAACATGAACAAGAAGTTAACTACCCTCTAGTACAATAGAAAATATCATGCTTATCATTTGTATTATTAAACTAATTATCATATTGCTATATATTAAGAACGTATATAGATATAATACCATTAACTCATATATATTCAGTTGAATCTTTTAAAATAACTAAAAATTATGTATATCAAAGCATTTTGATCATGTAGCTGTTTATATCTCATAAATGGTATATATGATTTAGAATTGTAAAATAATATTATATCATCTTAATATTACTTGGGGTAAGTTTCTATTTCTATTTTTTTTTTTTTCCAATGTATTATTCGCATGTATATATATACATTCTTTTTTATTTTTCAATATGATTATGTACATATATTTTTCCTATAACAATAATTTTTTCATCATTAATGAACGTGAAAACCCTTTATCGTTTTGCATAATATTTGTGTAAATGAATTATATTTCTACTTTTATTCATTTATCACAAAAAGAAGAAATATTTAATTATTGGTATTTATATCTGATGTATAATAATAGCATGAATAACAATAAATTCATTTGAATATTTGTTAATTATATGCTTCTAATAAATTCACAATAGAAGGAATTATAATAATAAAAAATAATTATTATCAATGCGTTATATTTATTATGTACACAAAATTTAACAGAACTGGTGATAATGGAGAATTGAACATATATGTATTTATATAATATATAAGATAGTATGTATATAATAAAATGCTATTTTTGTGAACAATTTATGATATTTAATTACATAATTTACGTACTTTAAAAACACCTTCCTAATTATTTAACTCAGAATTTATTTATTTTCTAATAATATAATAGTAAATAAATTATTCCTTCAAAAATACCATGTTTATAAAAGTAATATAGATTTTACACTGAATTATTATGTTTTGTCCTGTGAAAGACTTATCCCTTATATACATATAAATTGTAAACTCAATTTTATATAAAAATGTCAATCTATATATGAAATAAATATTAACATAATAATACGTACTATAGTGCAAGAACAAAAAGCAATTAAAAATATTACTTAAATATTTTTCTTCACATGTATAGTCCAATACTTATCAGATTTATTATTTTATAGTCAATATATATGACTAAAACTGAGCAAATATAATTTTAAATTATATGATATTCCAAAAATAAAATATAGCAAAAAATATACTTTAATTCACTATTAAATACACAAGATTAAAAATAATAAAATTCTTCATATTCATAAAATAAATATTTTTAAATTAAACTGTTCTTATATTTGCTCAAACCATAACATTAATTCATATAAATGGAAATTTTAATGACAAGATAAAAGGGAGAACAACGCATTACCATATAAATTTATAAGATATGCACAAAATTTATTATACAGTATAAACATATTAATCATAATTTATTATAATTAATAATTTTTATAATGATTTTATATATATATAATATTAACATATAATTTTTTCTTAATATATAATTAGTTTATTAATATATCTATATTTTTTATTGTTAACAAAATTTAAATTAACTTGAGATCGTTAATCCATGAGAATAATAACATTCATAAACAAATAAAGTGAGAAATATGCTAAATATTCTCTACATTGACATAATTATATTTTAGAAATGTAAAATATGAAAGATAACATTAATATGTTATAACAAAGCTGTGATAACAGAAAATATTTAAGAGAGTTCAAAATAAACAATTAATTATTACCATACACATTTCCTCATATATTACTGTTACTTATAAATCACATATTCACATTGTTGAATAATATTCCGTTTATATAACATTAATATTAATCTTTATTTTTCAAATAAATATTTATTTTGTGATAAAATTATTAAGATAATTTAATATATTTTTTACCTTTACTGTAATGTTGATTACATAATAATATATAGCACTATGTATACTTAAATATAAACTTTATATATGATTATATATAAAAAATTTATAAATAGTATAGCTTAAATTATATTTATATTTCATTTTAATATACTATTAAATAATAATTTTCATATTAATTAATTTTTATATTTCATTTAATATTATTTATTTAAACAAAATGACAATTACTAAATCGGATCCAAAGGTAATTTCCATTCTGGAATATCAATATATATAATATATATTTATTTAAATGATATATGCACATTAGATAGAAATAAAAATTACATCATAATGTTCTTATTTTCGGCAAATATATATATATTTATCCTTTCACTTTAGTATGTTGCATATAGTAATTATGCTGATGTAAAAACTGAATATGATAAATATAAAAATCTTGATGAAGAAAAAGAAGAATTTCATGAAATTATTGAAAACATAATTATTGAACCAAGTAATATGAAATTACTCGAGAAAATTTTTATCCAACTACATAAAATTTTAAGAAACAGTTTGGTTTTCTATCGTCATCTTAAGGATGATTATTGTATTTATGTTAATTACTGGTTAAATAAAGAAGCGAGAAATTCGAATTATCTCGTAAATGAAAAAAATTTTCATATTTTTAAGACATTTGCATATAATTTTAATAAAAAGAGATCTGGTGTTAAACAAGATAATGCATGCCTGCAACATATAAAATACCTAAATGAGGATGTATATAGAAGAATGACAATATTAGATGATTTGTATGAAAGGTACAAAGAACTTAAATCATTGAGAGAACCAAAGGACTATGAAGTATGCAATATATTTAGTTTAATGGGTCAATACTATAAGGACGCTATTGCAAATCATAAAAGTGATAGTTATTTTATAAAAAAATTAAAAGAATTTACAACATTAATTGAAAAAAATAATTTGGGATCTAATACGAAATGTCCAGCGAAAAATTATATAACATTACCAGATCCGAATCCTGCAGAAGCGGTAGAACATTCTGAATTATCTAAACAATCAAAAGCATCACTAAAAGGAGCAGAATCACAACATTTATCAAAAGCACAGGGCGCGGCACAATTAGAAAGTGACTCAGCAACACAAGTCACACAAGAATCACAGAGACAATTAGATATACGAGAGGTATCAGTATCAAGTGATTTGTTAGGATCAGGTAGTGAACAAGAAACACAACATACAGCAGGATCACAATATTCATTAAGAGGAAGCATACCAGAATTACAAGCTGATACAAAAAAGGATGAGTTATTAGGAACACAAGAATCATCAACAGTGACATCAAACCAACAAGGATATATTCCAACTCGTTATGGCAATACTTATACAGGTGTAATGATGGGTACTGTAGATGACAGATTTACTGAAGTAGATCCCAATATACCTACAGCACAAAAGGATGGATTTTTAGGTAAAGTACAAGGTGCTCTTTCTTCCATTGTAGAACAAGTTGATCCAGCACCTGTTCTTGGTGTATCTGGTGGGATGGGTATTTTATTTGTACTTTTTAAGGTATTCAAAGTTTTATGATTATAAGCATAAGTCTATATTACTTTAAAAAAAATTATCGTTATCATAAAATTATGTTATAAACTCTTCAAATTTTCCTCTTAATTTTAGTATACTCCAGTTGGATCCTTCTTTGGAGGAAGAAGAGGACGTAACCATAGAATCCCTGGTAGTTTTGCAGGACATTTTCCAGCAGAATTCCCAGCTTTTCAAGAAGATGGTGGGTATATTGGATATAGTCCAATGAATATGCCTTTTCAGGCTGAATGAGGAATATTACGCTGTGTGTTAATACAACATGTGCATTATTTGAAACAAGACCATGGAAAAAACAAATATAATATGACTATGAAATGCATTTCATTTAAAAAATAAATTCAAATATTACACATTTCTTTGCATAAATTCTATCCAAATGTAAATTTATATACATTTTACAATAGAATAAATGTCATAAAATTAATTAGAGCAAAAAAATGAATTATAGTAAACATAAGTATATTATCAAACAAATGATGTATTTTTCAAATGTAATCGAATTATACAAAATATATTACTTAATATCAGAAATAAATTATATATAAAAAGATGCAAACGAATATATATATATATCCTAAATATGTAAATATACTAAAATATTATAATAATCTTGAAAATTACTATAATAATATATATTATGCTACGACGTTGTAACACATGCACTGTGATTATATAAACCATAACTGTAATATAAATAATCATAGTAACATGTAACAATATATTCATGACAAAAACATAAATTAATAAATTCATATACCGTGGTAGTGAAAAATCATAACTCTTGATGTTTATACCTTTGAATAATTTATTATACTGATAACATAATTTAAAAAAAATTATATAATTAATTTATTTTTTTCTATTTTTACCTTTTCTTTTATGAGTTATATCCAATAATAATTACATCATTTATGCTATATCTATAAATGAATTTCTTTTCCTTTTACTTATTTTATTGAACAAGTATTGCATTTTACATAGAGTGTTACTATTTCAAATGATAATTTAAAATTTATAAATTTACTTAATTTACCACAATAAATAATAATAGAGAGAACATATACCTTTTTCAATAATAATAACGAACAAAACAAAAATAAAATTAAAAATAAATAATATATATGCCATAATAATAAAGAGTTTAATTTTATATGTATTAGTTCCAGATAACTGAACCCACATTTTTAATTTCTATTATGGTATTTCCAATTTTTGAAAAAAAATAATGAAGTAATTATAAATTGGAATGGATTCAGGAATATATATTTACACCAGTTAAAATAATGTAAATAAAATATAAAACAAAAATTGTTAAATTATTCATCCTATTGCTTATAAGACAATAGTAAATATAATAAGAAAACCTAAATAATTAATAATAAAAATTTAAATATATATTATATTATGATCGTAAATATCCCTATTACATAATATACGAAGGAGATATACTTTATCTACTTATACTCCATACATATTATCATGTTAAATATTATTTGCTATATATGTGTATGTAGTATAACCAACATAATCTATTATACTGTTACATTATATTTTTTTATTATTATTTCAATAAATTATAGTAAACAGAAAACAGTTGTTTTCACAATATATATGTAAGAAAATAATTAATGAAACATAAATTATGCTATTAGAATAATTTTTATAATTGTTAACTACTTCTACTCCGTAAAAATAACTATTTATCTTCTAAAAAGGATATATAATATGAATTATCTGTACATATGAACTTTATAATGTATTTATTCATATATTTTTATAATAATATAAAAAAATAATGTTAAAAAATTATATATATTCATAACAAATACATGTGGAAAATTTCAACATTACCTACCTATCTCTGCTCGCACAAATTGTAAATTTTAACATGTTAATTTTTTCTCTCATTATATATTAATCATGAATAATCTATTATCTAAAAAGAGCACATATTTTCTTCTTTTACATAAAATTTACCGACAATAAACACATAATATATTATTTATTAATTTTTTTGTTTTTAAAATATTACATATGTTTTCTAATTATCTAAATGAGCTATATAATATTGCAAATAAATTGTGCTATCTGAAATGATAGAGTTCCAAAAGAAAAATATTTTTCTTATTCGTATAAATACACAAATACAAAAAATATTTTTTCAAATTGTAAATAATTAAAGCAATATAGTCATTCCTTTATTTTTTAATAGTTTCCATTTATACATAAACATATACAAAATAAGTATACATACTGGTTTGATCCAACCAAATATTCTGCACTATTCTCTATTAAATTCATCATTAAATTTTTTGTATTATAAACAAATATAGAAATATATTGTGATCCTACAAATTATTTGAAACTTTTTTTTTTAAATCTTGCTTACCATAACAATTAATTAACTTTTATGATAATAACATTATTTTATACAACATAGAAAAGTAAAAAATAAAGGTATATTAATAAGCATTCGTTTTTAATAATAGTTATGAATCCATAATGAAAATAAATGATCATAGTGTCGAATAACACAAAAAATAAATATGCATGCAATAGGGTAGTGAAATACTAGAGTTATTTTAAATATATTTTCATTACGTTTTATTAGCAATATTAGTATTAATATAGAAAAATAATCATTCTAGCACAAATAAATTAAAATAATTTATAAGTAAATCAAAGTACATATATAAAAAATGACAATAAAAAAAAAATTAATATACCTTGAAGTTTAGCATGCGCTTTATGTAATCAATTTTTTTCATTATGACACTACATATACGAATAATATTAAATATAACTAATACATTCTTATATATACTTTTAAATAAATGAATAAAGAAAAAAAGTGGCACACTTTGTTCATTTTTTTTTATAATAATAATATAATTTACAGAGGTTAACATAAATATATACATTTATTTTCATACATCATCAGTTTATATTGCATATATATTAATAATAAAATGAGCATTTTATATAAGTATTTTATACAGAAGAAAAAAATCCAAGTATCCATAATAAAATTAAAAAAATATATATATATTTATTCACTTAATCATTCTAGGGTATAATTAATAATATCCCTATTAAATAGAAAATATAACTTTAAGAAATTCTTTAAATGCTGTTAGTTCATTACATTATATATATATATTTTTTTTTACATATATATGTTATATTAATTCATAATGAATACAATAATATATTAGTACAAAATTTTAATAGCAATTAATAAAATGTAATGAAAATTCTGTATCCCAAAAAATTTTCTGTACCAAAAGATATATACAGTGAAAAAGGTAGAATAGAGGGAATATAGAGATGTTCAATAAATTTTTTAAGCACAAGCATTTTTTTTTAATATATTGACTCCCCAAAAAAGAAAAAATACTACGAATATTTAATATAGCCATGTTTGTTAAAAAAAAAATTCATATTGTGATATTATAATACCATTAGCATAACATTTTGTTGAGGAATTTTCATAATTTTTAAGGAGACTATTAAATTTTATTTCATTACAATAATAATGCTATTTTTGTGCCTTTTCATTAATTCATATATGTAATATTAAAATTATATTTTAATTAATTATGTATTTAATAAAGAAAATATAATTATAACATAATGGATGCATGTATAATAGAATTTCATATGATAAAACGCATTAATTTTTGCATAAAGTTACATACATGTATTTATCAGATAATTAATTAATTGTCAAGTAAAAGTAATTTTTTTTTACAATATGTTATACAATAAAAATGATAATATATATATAAACATTTTTTATAATACGTTCCTTCATAAACTTTTTCATTATACTATATCTATAAACATTATTTTAACTTTGTATTAATTTTACAAAGTATTAGTGTTATTACGAATTATATTTAAATATAATGCAAAATATTTCTTAGTTGATTATGTGTTTTATATTTAAAATTTTAATGTACTTAAGAAATGTATCTTTACAATTCATATTATAATTTTTAATGTTTAAACAAATATAAATGGAGTATTTTTATATTTCTTGTCAATTCATTATATTTAAAAATTCTATTTTTCTACAATAATGGAAAAGCATCTAACGGTATATGAAATTTTAAACATTTTGTTATATATAGTATTTATGATAATTAATTATTTATTATATACAGTAAAATATTCCACATGGAATGTACTTTTATTTTAACTCTTATTTTATATTTATCTTTTTAATTATAGAAAACTAATTTGAATGATTTTACATCAAATATTATGTATTCTTATTTTGAAAATGGCAAAGAGAATTGTGATGATATTGATTTTCATTCAGAAATAAGTAGTGACTTAATACAACATCATAACCTTAGTCGTATTTCTAAGAAATTTGCAAAAGCTCTTTGCTTCATATATGATAATAAAATGAATCATCCGAACGACTTTGACAAAGAACTTTGTTCGTATTTATATTATTGGTTAGGAGATAAAATATATTCTAATACAAGTAATACAAGGGTTTTTTCAAGACTTATTAAAATGTTTTTTGGTGTATTAAATAACAATTCATTTCCTGACATATGCAATACTCCTAAGACAGAAATTGATGAGGGCACTTTTAAAAATAATAAGTTGCTGTTTGATTATTCAAAGAATCATGTAAATATTGAGCACCATACTGTTTATGGCGATGCGACATGTGACAAAAAATATAAAGATGTCTTGCAAAATTATATTAAAATATATAAGGATGCGTATTCAGATTGTACAGGAACCAGCGAAAAAAAATACGAATGTGATAAATATTCAGAAATATGGAATAAAAAACTATATCAGAAATTATCAACATTTAGTTGTGTACACAGTGAAAACGGTAGAGCATTTTTAGAACTTCAAGAAGCCTATAAACAACAACAAACTGCACAAATTAAACCTTATCTTCAGGCTAGTGCTACAGCTCCATCCTCTCATGATATTGCAGCACAGAATGCAGATTTAGATAAGAATAAGCATGCACGCGGTCAGACATTTCCAAGATCTCTTGAACTCCCTCAAAAGGATGATACAACTGAAGGTGGAACTTCAAAAACTATTGCGGGCTCAGTTGCTCCAGTATTAGGAGTTTCATCAATTTCTTTACTATTATATAAAGTAATTGAAAATATAATAGATATTCATACATTTATAATTTACATGTGCTTCCCATTTTTCAAATAGAAAAGCATTTAAAAAGAAACTATCTTACAAATGTCTATTATTCATTAGGTTACACCACTTGGAGGATTTATAAGAAATTTTCTAGGAAGGAACAGAAATATGTATAATCCTGTGGAATATATAGATCTATTCAACCCATATAATGATGGTATGATTCCGGGCGATAGAACAATGAATATATCCTATCACAGATTATGAATTAAATAATACTACAGATTGATATATCATTACTACAATTAGCATTAGCAATATTTGGTAATCACAGTGATAACTCTACATATTTAGTTGTTTTAAGTAATAAATATTTTATATATTTAAAGACACAAGAACATAAAGCATTTTTTAGGAAATATAAATTAGATACAATAGTAATAAATTTTCTCAAAAAACATAATTAATCATATTATCATGATTCAATAACATCTATTAGTTTCAGTAAAAGTAATAACTACATTTAATAATTTTATATCCTATCCCTCTAAAAAAATATTAATAAATGCAATAAAGATGATATGAATTTATTAGTAAATATTACTTTTTTCTATTTTAATGTATTATTAATCATAAAGGTTTATACATTTATAAAAAAATTCATTAAATTTCCAAAAAATAGGTCATAAGCACCTAGTAAACACATTAAAATTAATATGTTATTTAATATTACATATTGTTAAATATAGTATAAAATATTGAAATGTTATTTTTCCTTTATCTTAAATTTAAATCTCCCATTAATTTTTATTTTAACATACTAACTGTATGTGACAATAGTACAAACATTCCATTTATCATTAACCCTATATGATAAACAAATATATTTTACAACCATTCTTACTTGGATTAAATTAATTATTTATTATATAAAAATAAACTTAAATTAGCTTCTTTTATGATGCTAATAAAAAAAGTAATTATAAATAATTTTTTATGTAAATATTATATCTTGCTTCTGTTTGCCATAAATATAGAATACATTAATAAAAATTATTCCTTATTTATATAATAAACACCCTATATCCTTATATCGTAATTAAATAGATTATTAGTTAGTCCATTGAAAAAGCTTAATTAAAAAAAAAACTACATCTTTATTTTAAGCTTGTACAGTATTTACAATAATTATTTCATTATTGATAACACCCACGTATTTTGTGTGTTATTTCTTTCTAATAGTTCTTCACCATTTACCGATGCATTAAGCCTAATTAAAAGGAATACACAGAAACGTAAGCATTATATACATTCAGAATGAACTCGAGTGGGCAATATAATCATAATTTTAATTACAATATAAAAAATAAACATGTTATAAAAAAGGACATAATATATATATTACATATATACAATATAATTAATTCAAATTTTTTTATAATTATTTTACGTATTATACAAATGGAAAAAATATATTTTTCCTTTTTCTATACTTTATTTTCTTTATATATGTTTAATCTATTACTATTGGGATGCACAAAATTATAACTAAGAAATGTCATAATGCGATGATTTACCATGTGTTAATATAATTAATTTTGTATATTCGATATCTTTATGGTGTTATGCTTTAAATACAGATATTATTTAAATTTCAAATATTTTTCATTCATTTTTTTTAGAATAAAATTGATATAATATACTTTTTCCATATATTTTACTAATACATAAAAATATTTGTTATGATAATATAAGGTATTTCACATTTAATCAAAGTTATTATCTACAAGTAGTATATAGTACAAAATATTACATTTATTATTGGAAACATTATGATATATTTACACAAAATATAATAGACTAATTAAGTCCTATTAATGCGATAATAATAATTATGTATTTTTATCATATATATAATCACTATTATAACTAAATTTATATGAGATTATTTAAGCATGCATATATATAATTTAAGTTATTCTATGTTTATTAAGATGCCATTTATATTTCTGACGTTAGATTAGTGTTACTTTTATATTTAACAAATATTTTCGTAAATCTTATAAAATTAATCATAAATATATTTATACGTTAAATGGAATATATATATTTAATCTATATGAATATTATTCATTTATAATGAAAAACTATGTTGATTAAATAATATTAAATAAGGTATATTAAAAAATATTTTAAAAAATTTATATTTATATCTAAAAAAAAATTTATTCATAACTATATAAGTTATAAATTATTTCATGCACTAATGCAATCAGCTTTATTCTCAAATTCAAACACATGAATAAGCAAATATATATCATATAAAATAATAAAATATATAATAGATATAACAACAAATTATATATAGTATAGAATCAATAGGTTATTCTTAAATTAATAAAAGTAAATTGTTTATTATATAATTTTAAATAATGGAATAAATAAGAACACTAATTTATGTTTTACTGTATAAATTTATGATTATATAGTATCATAAATATAAATATATAGAAAATACAGAGGCACTCATTACACGAATAAAGATTAATCCATTTTAAAATAAAAGAAAAGAAGAAAATAATATATTCCCTTATTAAAGCAATTCAGAGTAAAAAGTAAAATATGTGCAATATTTGTTAATAATAATTATTTGCTTATAAGAATTTTTATTTTATATATATATATTAATTTTTTTATTTAAATATTTACTATGATAAACTTGTAATGAAATAGCTAAGTTAAAGTTTTTGCATATATAATCATAAAATAAAGAATACCAAAAAAATTTTATTAATGAAAATATTATAAAATAAATAGCGTTCTTTTAATTTTAGAAAATGAAATTTTGTTATATAGAAAATAATTTAATTCTTGTGCACGTATAAATAAAATAAAAGAAGTAACAGGTATATCGGAGGTGAATCATAAAATATACATTCTAATTAATTTCAAACATTATTATCACAAAAAGTATGTAATAAAAACGTATTATTAAATAAATATATGGCATATATAAAATGACAATTGGTTTCTTATTCAATAATGATCATCTTCGTAATATGTTCATTGTAAAAAATTTCCTTTATCTTTATTTTTCATAAAAGTATATAAAATTTAACCTAATAAGTTATATTTTTATTTATTTTTTAATTAAAACAATAATTTTTTTTTATGTATATTATATTATACTATACAAAATTGTTATAAATTATTTATTGATACTACAAAAGGAGAAGTACATACATAAATGTTTACATAAAAAATGTATGCTGCTAATGCACATATTGCATATAATTATTTTTTACATATCATATTATATCAAAAAAAAATTATATAAATGAATAAATATTTGTCTTATATATTTTATTGGAATTCATATTATAGTTCACATATTTGTTACATATTTTCATAATATTATATATATGTAATAATCCATATGCTTCATGTTACTAAATAACTTTAATCAATAATATTTGTTTAATAGTTATAACAATGAATAATTTGTTCTAATTTTATTATAATTAATATCAAGAAATTGTATATGAATATTTTACATGCTCGCATTATTTATATAAATATTTTTTTTTTTTATTATCGCCAATTATATTTTTCCATATAAATAGCTTGAATAAAGCAAAATGGAATGTAGAGAGAATTCAAGCGAGGAAAGCGTTAATTTTCTTTTAATTTAGCGAAATAATAACATTTATTGCAGATTATTTTACTATTATATATACGTATACATGCTCAATTATTAATTAATGCAAATGATTCCTTAGCTATTTATAAATTTGCATCTACCTTTTAATTTTTAGTATGAATTTTTCGATAATATTGTTAATTATATAGAAAAAGCTAAAAATGGTGAAAGCACTGTTGGTCCGTCTAATTATGAAGATAAATGTAGTTCTTTTATGGAAACCTCTGGATCTCACACTACAGATAAAGAAACAGCAAAAAGTATATGTGAAGAGTTTGTAAAACTATATTATTCATTAAAAGATTTTAAAAAATGTTTTCCAAATGGTCGTCCTGATAAAATATGTAGTAATTTTTTAAATTACTGGATAAATTCTAAATTAAGAAAAATCATGAAAGGAGAAGATAATTGTGTTTCTCATGTTTACGATCTTCTAGAGAGTCAATTTTCGGCTGATAATGATTTTAATATAAAAATAAATGACGAATATATATACTACATTAAGAAGAATGACTTGAAGAAAATGAATATATTATATAATTTATACGAGAAATACACAGTTCTTTATAATATTCTAGATAATTCAACAAATAAAGATAAAGAATTATTATTATTACACTCAACTGAATGTTGTACGTATTACCTTGAAGCTGATTATATGTGCAATGATGGTAATAATAATAATCATAGTCAATTTTGTACACAACTAAAAAAATTTGAAACAACATATAAAGAACTTTATGATAGAGTTGATGGAAAAGGTCTAGAATATACTAATAATTTTAAAAGGTTGACACAATGCGATAATAATACTGTGTCAACAGCACTTATAGGAACAACGGTTGGATTGGCTCCCTTATTGGTTGGGTTATATAAGGTTAAATAATTATATGTTAAATTCTAAATATAATTTAGACAGCAAAAAATTGATATTTTTCATTATATATTATTGTTGAGAACTATATCTTAATATACTTGTATTTTTTTTTTCTAACAGTTTACTCCACTTAGACAATTGATTAATTCTAATAAAGGAAAATTCACTCAAGAGTATAGAAGTAATGACAACGAAATGAAAAATATAATGTTAATGGATCAGGGAAGTGAACATATAAGTTCTCAGCAAGGGACATATAATATTAAATATCATAATGTTTGAAATTCATAATTTTCATATATTGAATAATGATACATTTCCTAGCCAGTTTTAATGAAAATTGACTTAAATTAAAAAATAATATTATTCATAAATGCAGAATATGCACATAGTATTTATATAAAACAAATAAAATAAAAATATAACATACATATCTTTATTTATCGGTCATAATATTATATAAATGTGTAAAAAAGTTTTTCATAAGAAAATAATGATATAACATATAACTATACTGATAATTTTCTTATGATGAAATCAAATCAGAATGATGAAGACATATTAATATATATGAAACTGGATAAATACACGTAAAATAAATGTTATAAAATATAATGAAATTATATTTAATTGTTAGTTATTCTTATAAATATATTTTCATAACCTATACCAATTTTCTTCTAAGCATAAAATGATTCTACATGCATAATATTGCTATACATATTATAAAACTTTTAATAATATTGTTTTGTTTTAGTTTATTTGTTTTCACTTTTTCCTTATTATATTCATTAGATTCGCTTTTTTATTATTACCATAATATGTGAGAATGAATATCGATTAAAAATTCAATATGTCCTATTATAACTTTTATTAAATTGGAAATATTCTCATATGCTTCTATTTTTACGGAAATAATTAATTTTTAATTTTTTTTTACACATTATGTTATTACTTAATATTATAAACAAAAGGATAAACATAATAAAATACAATTAACTTTATTATATTAATTAAATTATTTATTTAATTATGGTGATCTGAGTACTGCTATTTATTTCTATAACATAGTAATGGATATATACCTATTTATATATTATATCAATCTGACATATATATATATATATATATATATATATATATATATAATTGAAAAGTTATCTAAAAATTTTATTATAATTCTTTATAAGGTTATGTATCTTCAACTCCCTGAGATGTTAATGAAAACGAATGAAAAAAATAATCTTATATAAATGTTTATGTAATAATTGTCAATATATTTAAAATGCTAAACTAAAAATTTAAATGTTTTTTTAAAATAGAAAATAAATTTTAATTAATCATAACTAAACGCTGAATATAACGAAATTCTATTATATTACACGTATAAGCATTCATTCAATGAAATATTTGTTAATTACATAAATAAAATAATATTAACATCTCATATTTTAAAAATATATCTATATATATACTTTTTTTTTTAAAACACATACACTTTACATTTTAATACATAAATCAAATACAAGGAAAAACATAATATTAATTCAAAAGCATGAAAATATTATTAACAAAAAACTAATGTTAAGGACGACACTAAATGAATTACACAATTTAGGAAGATAAAATGTTTGAATTATTATTCACATAAGCATTATCAATTTATTTTTTACACTATAATGAACTAAATTATGTATTGAAATTACAACAATATCTAACATAAGTGCTTATATATAATACATATAAGTAACTATATTATAAAAATAAATTTAACTATAACCCATCTTTATATAGAATAAAATAATCCTTTATACCTATTTTATTTTTCCCTGTTTTTATCCCTTCATATTTTATAATTTTTATTAAGGTATATATGCATACGAAAAACATCAGAATACCTGATGCAAAAATTAATGCGCTACATATATTTTCTAAGTTAGGAATTAATTTGTCACTCAAATATGCTAAAATTTTCAATTTACCCCCATTATTATCGTCTACATCAGAATCGATTTCATTTAATATAGGCAGTGTAATTGCAAATATTGCTATTAAGCTAGAAAATATGATACGTATGCAGTACTTTTTAAATATTATATTTGTAAATTTCATTTTACTTCTATCCATATTTTGTGCAAGATTATCTAGTTTTTCAATTCCTTTAAATATTTTTTCTTCACAATAACAATCCAATTTTGTTAACCCTTTTTTTTGGGAATAATTACGCCTTAAATTTTTCTTATATGTTTCCAAATTATCTGAATGGCCTTTCTTTAATTTTGCATATGTACCTATATTGTCTTTCCCTCCAGTTAATTTATAATTATCGTTATAATATTGATTGTTACTTGTTAATTCATTTTGTAATGCATCTTTTGATAGCAATCTATATTTTCTATTAACAGCTATATCATGTTCACTCATATTTACATCTAAACAGATTTTATGGTAATTCTAGTAAAAAAATGGAAATATTTAAAAATTTAAACAAGGGTATATTTAAAAAATTATGATTAATAATGAAGTAACATGAACGATATATTAATTATTCAAATATAATTAATATATCGCATTTCCTATAATATTACATACCCATGCTACAAGGGTAAATGCAACAATATGTAAGGGTATAACGAACTTCATTTTTCTCATTCTCATCAATTATTTTTTCTAGAATGAGGTAATATTCGAAGATTTTATACACAAAATAATAAAAAATAAAAATATGGAATGTTTACGATGTGTTTTTTTTCTTCGCTAATTCAGTTAAAGATTATTTATATATATTGCTTTTTCTTTTAAAAATATTATATATTTTTTAAATAGAATAGTAACTAACATCATAATTAATTTTTAGAAATGGTTATTTTAAAAATGTACACAATGATAAAAAAACATAATATTACATAAAAATATTAATTATTAAATAAAAAAAAAGAATTATTTTTTTGAAATTGGAGAATTGAGTATATTTATTATATGCATAGGATAAATTATAAAATATTTACATCTATATACTAACAGTGCAATCACATTTTTTCTAATTATGTAAACGTATTATAACAGAATATTAACATAATATTTTGTAAAAATAGTATATAATGTAAACTCATTATATTTGTTATTCTATTAACATGAGTATATAGGATTGTAACACATTTATCTTATTTTTTAAATATTTAACAAAATGATATCCATAAATATATACTCTGCGTTATTATACATAATATATGTGGAAGTATTAATATGAATTATTCCTCCTACATCACATGAAAATATATATAGTATAGCGAATATCATGTATGACAGTTTTTCATTTATTATCACAACTAATTACATTTTTATCTCCATTATATAATGATTAGAGTTTATCCTTATTTAAAATAAATATCATATCTTAAAAATCAGTATTCCTATCCCTCATATAAATTATCACAAATGAAAAATGATAAAAACTTAAAGGAAAATGAAGGAAATGCTATGTTTTCTTCTTTAAATGTATTGTATGCAACTTAATAGTTATTACAATATTTTCAAAGAAATAATTTTTACATTGATGATAACATAGAATATCATATATATATTTGAATTATATTAGTTTGATAATAACCTTCCTGAAGTTTTAGTTTATTATATGTGTTCATATTATTATAATCAATAAATAAGCATTTTATTATGTTTTATAAGTAAAATGTACATAATAGAAAATTTTTTAATTGAAAATTAGTTTTTATATTTTACACTACATAGAGATAAAAAATTTTTTATGCTATTATTTTTTCTCGTGCTCTATAAAAGATGTAACAAAAAATTATAACAATATATGTATTAAAAAATTATTATCCCTGAATAGTAATATATGTTATTATCAAAAATATAATTAATAATATATTCAGTATAGTTAATCTATTCTTTTGTGTATTCTATTTTTTTATTTTATTTAATATTATCTTCATTTATGGCTACATATTAGATTCGAAGAATATTTATATCTATATGTAATATATTGTTAATATTTTCATGTATTGTGTTCCAATCAAAAATTAATACTTAATATTTTTATGCAATTATTTTTGTTGAATATTAGCTAAACACATTAATATTATTTTTTCATAGCTTCAATTATTATTTTATGAATAACTATAATAAAAGGTATTAAACATGCATGATTTTACAAGTTATTTTTATGTCATTAATTCACATTTAGATAAAGTAATCAAACAAATTCGTTCCCACGAATATTAAAAACATGAATACCTTATAACACATTAAATAAATTTTATATAGATATTCTTATATTATGTAATATTAAGAAGAGAAATATAATAATTTGGGGGGTACTGATCGATAGAAATACTATCGTTTAAGTTATAGCTGCATAATATGTATATATATGATTCCAAATATAACAATATTGATCGATAAATATTACATAAAAATAGTAATAATAATATATATTTGTATATCATAATATTATATCACACAAAAACATAACGTCTAGTATAATAAAATTAATATTAACGTAACACATGGTGTAACCGACACAATAAATTAAGTCATTGTACTATTTATACGCTATATATTACTTTTTTAAGTATATTTCATACACTAGCACACAAATATATAGTAAATTATTATTAATTATATAGATGTTGGCACAGGACATAATAGTTCTTACAAACATAAAATATATAATTAAATAATTACTAATAACGCATAATTATTTCAGTAAATTTATAATAAAATATAATAACTTTCGCAATTCAATAAATAGAATACTCTAAAAAAGAATACAGAATACAAATTTACTCAAATTTATATCATATAATTATTTTCCGTTACATATTAATAAACTTAAGTTTATTTAATTATATATAGAGAATACATATATATGTACATATAAAAAAATGAATAACAAAATTTTGTGTAATAAATATCATTTTGTGCTGAATGATTCTTTGAATAAATAATAATACTCCTTAGGTTTCATTTTTCTTTTCCCCCTCTTTATTCCTTCATATTTTATAATTTTTATTAAGAAATAAATGCAAAATAAAAAATTTATTATACCTATTATAAAAAAAAGAGCAAAAATCATATGCACAATATTAGACGTCATACCTAGTTTATCCTCAAGATATGTTACCTCAGTTATAGCACTATTTTGGCATTTACGCACATTAATGGAATCTAGTGCAGTAAATATTATTCCGGATGTTGCAAATAAAAAAGTTAAAATAATGCGTAATCGAAATTTTTTAAATAAAATTTTCTTTATAATTCCTTTATTGCTATTCATATTTTCCACAAGATTATCAAATTTATCCATTGAATTAAATATTTTATTTTCACAGTAACAATCTAATTTCTTTAAACCATTCTTTTTATTCAATCTAGAATTCATATTTTTCTTATAATCTTCAAAATTATTTGAATTCCTCTCTTTTAATTTGGCATAAGTTCCTGTATTTCTTTTTTCTTTCATATGTTTATAATTGTCATCATATGTTATATTTTTTAATTCATTTCTGTGTTCGTATATTGCCAATGATCGAAGTGTTCTTATGTCCTCTAACATAAGAAGTTCGTTTCCCTTTTCTAAGGTTTTATCAAACGTATACTATAAATTGAGAAAATATATTATTATTTTATGAATCAGAATATTCTACAACACAGTAATTAAATTAAAATATCAATTAAAATATATGAACAATAACATAATGCTTGTAGTAATAAATATTATTATTATACCTCATATCTGTAGTATTTATATATCCATGACAATAGAACAAATATATAAATTTGGAAAATACTTATATTCATCATTATTTCTTTCGTGAGATACAGTATTAATATTATTTTAGATATTTTAAGAAAATTCTAGCAATATTCTGTATCCTAAAATTTAGAGCATAAGTTTATAACATATTTATATATTATTGTTATTTATAATACAAAAAATAATAAAATAATATGTATAATGTTTATATTATATCGATCGTAAAAAATTATATAAATATAACTCTTAATATTCCGTATTGATTCTTTATATTCAAAAAAAATAATAATAAAAAACTTTATTTATATTACTCATATAATAATTAAAAATATATAAATTAATTATTTAATAAAGGAACATTAAAAAATATTTTGCATAATTCTATTAAAAAAGTAAAAATAAAATATTAGTTTATATGTTGAATCTTATAGTCTATTTAAGCTAGGGAATGTATATATAAATAGATGAATTCTACATCTATGTGAATCATAATAGATATACCTTATAAAATATATTTTACATATATTCCAGAATAATATAACATATCATAGATATATTATGTTATTATTCATAAATAATATTTTCAATTATGATAATATTTACTAATGTTTTTTTTTATTTTGTTTTAATTATTATCCATCTGTGACTTTCATATAATATATGCATTACTGCCTCATTAATACTATAATTTTTGAAATATATTTTATTAACTATACATTATATATTTAATTCTAAAATTATTATTATATATATAGGAAGAAGTCATTATCTCTTTAATCTAATTACATAATATGGTATTTTTTATCATTTAATCTATATATATTTTATAACGTGCTATGAGGTTTATAAATACACTAATTCAGCATTCCTATATTGACATTTTTCAAAAATAATTTAAACATTAATATTTATAATTAGAGTTAATATAAGAGATTTCTTTAATATAGCTATAGAACTTTTACACTACACTAAGTATTAATAAAAAAAAATTGCCTTAAAATATCTAATACATACATAAAATATAGCAACTCCCTATATATACTTCAAACATTATTTAAGACTAAGTAAAATAATTAAAATCTTAATAATTTTTCCTTTATTTTGAAATATCACAAATAATGCTAATCTCATACTTATTATCACTATAATTCCTGTCGAATAAATGATTTTGTGGGACAATCAATAAAAAAAAAAGAGAATATGTGAATGTTAAATATATTTTGTAAAAAATAATATTAAAAAATGATTTTGCACATATTATAAGTTTTATTAATTGTACTATAAAGCATAGCTAACATACATATATGAGTATAATATGCAAACTTTTTTAATGATATTTTATTATTATAAACTTCTATTGTGTTCTTAAAAGATGAAACATAGAATGAAAACGTACATAATTATTCAAAATATATATATAAAATATCAACAAAAATGAACAATTTTTCGCATCATTAATTATATTGATATTTAATGGAAAAAAAAAAATAAAAGCTAGGTATAAAAAATATATTTCTCATAACCAAATATTATATCTGATATAAAAAAATCATATTATTAAAAATCAGAATATAATATATTTATTCCAATTAATTTTATACTTATTTATTATTATGTATGTGTTCTCATTTAAAATGGTACTACTCATTAAAGTAATGATTTTTTTTACTATTACACATGTAATTTTTTCTTATCGTACAAGAATTAATATAAACATTTATAACATAATTTTTTTTATTATGTAACAAAATTAACTACAAAAAAATATGTATTATGTTCAATAAAAAAATACTAATATGCTCTGTATCATTATGCATTCCTATAATGGAATATTTTATATTTTTTAATGATATATTTTAAATACTTGTTTAGTAATAATCATTTCTCCTCATTAAGAATTTAATAATGAGTAATTTAATATGAATTATTTTTTATTTTAATATATATATTTTTCAGGAAATTAAGCATCTCTAGGAGATATGCCATTATATGTAAACATTACAGTATTAAGCTTATAATATATTCATTAGTAAATATATATTTATTGCCCATACATTGTCTATTTTTTCCCTTTAGTGCATACATATATACGTGCTCATAATATTTTGTCCATGAATTGATAAAAATAATTGTAATTTATTTTTTGCATGTAATAATTTTACTAAAAATATTCAAATGTTCTTATAGGAGTATGGATCTATTGTTGTTGTATAATATGCTTACGAATTGCTCAACAATTATATATTTGTTATTATAGTGTTATATTTAACTGAATATCGTGGTGGTAATTATTATCTATAAAACACATGCCATGTTTACATATATCAATAATTAAAATTTTTACCACAATTCTGCTTAATTCTAAAAATACTTAATAAATTTTAACGTAAATAAAATACTATTGCAATAATTATTATCATGAAAAATCATATAGGGTCATACCTTTGCGCTGTTATTTTTATAATGCGTAAAGAATATACCAAATTTATTCAATTAAACAGAACGTATACATAAAATACAATAATATACTTGAATTAATCTTAAATTAACACATTTCTAAAATTAAATTACACAAATGTAGGCATATTCATGTTATATATACATCAATCCAATCATTAAAATAAATTCATAAAAAAACGAATTAGTAAAAAAATTCACTTTTAATTCACGCATATTAAATAAATTGATGTTCCATAATGTTTACATAAATGATGTGAATTTATTTATATTATGTCACGCAGTTATAATTTTTATATAAATCTAAATAATTACCTTTCTATATATTTCTTCTTTAAAAAATAAACAACAAAACATATATATGCTATTTATAATAATATGAACACTGACATAAATAATAAAATCGTAAATATTATATATATATGTTATACACTATCCGAACACATTAAAGGTAAAACACAAAATGAAAGAAAATATCACAATTCGTATAACCATGAAGATAATATATTTTATACTTGTACGCGTATACTCTTATTACAACTGGCCAATTTGAATGTGCAAAAAAAAGAGATTATATTTAAATTATATACATAGATATATTACGGATGTATATTTATATAAAAGTTATATATACAAATATTAAATTATTTTAATCCAATCATTTTGACATTCCTTCTTTTATCCTCTTATATTTGTTGATTTTTATATATGTATACATAATTATAAATAATACAATAATAAATGATACAAAAATAAAAATATATCGTAAATAATTATCTTTAAGCGGGTCTAATGTACATTTAGAATGATCAAAAGGTAGAGCGTCTGTTTCCTGTGCATCGTCTTTTTTCTTGCATAATTCTTTTATATGTTTCTGTCCAATAATATTATCTGGCAATACTAATGCTAATAAAGGTAGCAAGGATAACAAAATAAGCGGTAAACCATATTTTCCACATATAATGCTTATAATTCGGCTCTTACCATTATTCTTTTTTTTTGAATTTTTCTCTATTTTGTCAAGTGAGCTAAACAATTTTTTTTCACAATAACAATCCAATTTTTTTAAACCTCTTTTTTTAGAATGTCTATACTTATAAACGTTCAAATAAGCTTCCATATTATTAGGCTTCGCTCGTTTCAACTGTTCATAAGTATTATTTTTTTCCCTTTTATTCACTAATTTATGGTTGTGTCCATTATCCTGTGCTTCATAATGAAGCCTTGAATTCATTAACTCTTTTTGATTTTCATACTTCGCCAATATTCTATGAGATCTTCCATATAATTTTATTTCGTAGACATCTCCATTTTCTAACGATATACTAATTTTATTCTGAAACCAAAAAAAAAATATAGAATTATTTGATAAAGTAAAAATTTCAATAACCATAAGTACATTAAAAAGGAAGATAAAAATAACATATGTAAAAATGAATAATATCAGGTATTCCTAATTATGGTTACAATACCTCATTATTGTAATGCTGATATTTCAAGGTTACAAGAACAAAAGTTACAATATTAATAAAAATAAGAAACTTCATTTTATGATCCACTTGAGAATATTTTAATATGGTAATTTTAGAAGAATATAAATATTAATTATATATTAAATTTCCAAGTTTAGACAATATAGTTTTTACTATAATAATGTATTATAATTATTTTTTACATATGAAGAAAATAGATTAAACTCAAATATAAAATGTTCACAATATTTTTATAAAACAATATCCTAAATAAAAACCTATTTTAATTTTATAATAAAAAAATATAACATAATATAATTATAATGATATTACATAAGTATCAAATCTCTAAAATTATTTATTAAAATAAAATAAATATTTAATTAATAATAATATTCAAAATTCACTTGTATAAAATTTTTATGTTAAAATATAATATCTTCACAAAATAATTAACCTATATAGAAGATAGAGAACTATTAATCTATACGATAATAATAAAATTATAGGTTTTTTCGTAAATTAGAATATATTTTTTGTCTAGTTCATAATTTGTAATATCAGTTTATATAATATAAATATCAATTATTATATATATAGCAATAATGAATTAATAAACACTTCTTCAACATATATGTTAAGTATTTTATACTTAATATTACTAAATTATGTATTATTATATTATTTATAATATCATTATGAATTTTTTTATATAGAATATATGTATTATATATATTATCCTTATAAGCACAAGATTATTTTTTAATATTTTTTTAATTTTAACATATCATTTTTCCTAATTATTTTGAAATACCCTCAATGTTTCTTATATAAAATTTACTGAAAATATATATATTTCGTTTTTATCATTTTCCAAATAAATATATTTGACTTATCAAATTAACTGTTTCTATTTTGGAGACTTAATAAAATTTTAGCAGTCATTTTCTCAATTTGAACCTTATATAATGGAGAGTAGTTTGATTCATAATTAATAATATGTATATTTTTAAAATAAAACACATAGAGGAAAAACGGTTGAATAATTGTTTCATGATTAAAATTAATATCACATTTTTTTTTTATTTTAAATATTGAAATTGCAGACTAATTATTTTTAATTTCAATACCAGTACAAAGTTCTATAAATATATTTCACAGTGTAAATGATAATATATAATGTCCTTCAGTGAATTATATATTGTGAATAATATTATTAATTAACATATAATTTCATATATTTTTATTCATATATTTTATATTTATTATGATAGCTGCATACGTATAAGCATTTAATATACTTATATATCTATTGCTTCATTTACATAGACATATTTATTATACATATTAGAGTACATATTATATTAAAAAAAAAAAAGCTGATATTTATAAATAATATATACAATTATATTTACCATTTAGAAAAATATACATAGTTGAACTATTATATAATAACTTTTTATAAACGGTCAATTCCCAGTTTGCCTAATTTTTCATTTGCTCCAATGAGGTATTTTTTAGTTCAATAAACAAACCTATAATAGTATTCCAAAAATTAATGAACGTATTACCACTTTTAAATATAAAAACGTAACTTATAACATGAATATGTATTATTACTTGTATATATAGTAATATATGGAATTTCTCTTATAATAATATATAAGACGAAATAAAATATATTATTTTTATAAAATTTTTTAGAAATTTATGTTTAATTCTGATAATCATACATTTTAATACTGTACCTAAATAATGTATGAAAACAATAAATAAAATTTTAGCGTATTCATTTTTTTCACTTAAATTTTTTTTTTGCTATAATTCTTGTCATTAAATAATATTTATATATATATTAATGAATATGCTAATATTTTTTATCATAGAAATTATATACAAATGGTCATTTATATTTTTATAAAAATTATCCAAATATTAATATAATACGATTTTAAAAAGTATATTTTGAATTTTGTGAGATAATATGTTTTGGGCTTTTCCACTCACAATTTTTTTTTTTTTTAAATCATAATATGATATCAAAAAAAAAGAAAATTTTAGAAATGTGTAATAAAAATAAATATACTAAATTTTTTTTAAAAATAAATTTATAAAAAATTTAATATTATATACAATTTTACAAATTTTAAAATATTTTTTTATTTTGTTAATCATATATATTCTTGTGTACTGAAATATGCCTCAACCAAGCATTTGTTTCCCTTTAAAATTTATAATTTTTGGGAATTAAAAAAAAATTATTTTAAACAAGAAAAAGTATAATTAACGTGTATAAATATTTATTTTGTATAAAAAATAATTTAATAAAATTAATATTATATACTCAGTATAATGATGTAACGCCTGCTGAAATATATACCTTGCGTAAGATACACATAATTCTTTTATGTATTCTCCTGAATTTTGAAATTTAATGATAACTGTTTAGCTATTTACAAAATATGTATAATTATATTGAATAAATATTTTATTATATCCTCTTTAAAATATAATTAATTTTTTTTTCCAAATGAATATATATAAATATCAAGAAGTCATCTTCTAATAAGTTCGTTACATTATTAAGCATATAAAGATCCTCATTTAATAAAACAGTATAAATGTTAATGATATTTTTTAAATTATCACATACATTCACTTATATAAATACTATATATAATTTATAGATACTGTAATAGTATCACCATAAATGTTAATTTTTTTAATTCCTGCAATTACATAATTAAGAAAAGTAAAATAAATTCTGGATTTATGGGTATAATATTATGTAATATTTTATGCTATATATTAATAGATTATCTAAAAACATATTTACCTGTCATTTCATGGTAAACATTTTCATTTTATGTGCCCATTCTTATATTATTTATCGTAATTTATAACTAATATAAATATATATACTCAAATTAACACCATACGTACTAATTGTCTTAATTTAAATTAATATAAATAATATTAAAAAATATAGCATTAGTTGTTTAAATAAAGGGTATATCATAGATTTTCCTAATATAAAATTCTTTTATATAATTCTAAACATATTATCTATTATATTACTCGAAACATAGAAGAATAAACAAAATACAAAAATGTATACATATGTATTTTCCTTAATTAGAGACGAAAAAATATTTCATAAAAATAAAATTAACGATATATAAACATTACCTAATATGTCATCACACACATGCATTCATATACAGACAAATACAAAATATGTATTCTCTATTCACAGTTTTTCTCTTATGCATACAATAAATCATTGTTATAATTATGAATATATAAAATACACCTAAAATATAAGACTAAATAATGACATTCTCATACTTTTAATATTTAGTATGTATATATTTGACAATGGACACCGAAACAATACATTGTTTAATGATTTCACATGTGGTACTAATTAGGAATATTACTCACATTTATGTAACACTATACCTTGCAATAAACGAATCACATAAAATTTATTCAAATGAAGATTAAATCAATTTTATTATAGTCTATAAACTACACCCATATTTATATGAATATATTTAATGTACGCAATGCAGTTATCATAATATAAGAATTAAGAGAATTTATCTTATGCTATACAAATAACAATATTAATAAAATCTATTTATGTAAAGACACTTTTACAGAAACGATAATAACCTTTTCCTTTAATTTTCTTTTTTCCTGCTTTTAACCTTTCGTATTTCATAACTTTGATTAGCGTGTATATAATCACTGTTAAAACGATTATCAATAATGTAAAGAAAAATAAAGTGTGCAATGATATAATTATATTCCAGTGGGTTTGACTCAATGAAGTTCTTAAATAATCACCTGTAAGATCATCATGTTGATGTAAATCATCAGTGTCCTTTGGGCAATCTCTCGAGCAATATTTTAAAATTGGACTATTTTTATTAAATAATATAGGAGATATTACACCAAAGATTGGAGAAAGAACAAATAAAATTAGACGTTATCCAAATTTATTGTACATATATTTTTTAAAGTTCTTTTTATCATTTTGCATACTTCTATAAAGTACATATATTTCATCAATTTTATTGAATATCTTTTTTTCTTAGTAACAATCCAATTTTGCTAAACGTACTTTTTTATAATATCTATTTTTATAACCTTTCTTATAAGCATCCAAGTCATTTAAATTTTTTATTATTTATTATATATATATCTCATTCAAAAAAACTATCTATGATATATTTTTTAAATATGTTTAATGTATTAATTCAAATACATTTAAATCATATATATTCTTAAAAATACAGATGAAGAAAAAGGACATTCATATATATTAATTAATTATAAAACAAGACACCTCCATACCCATGTAAAAATAAATGACATATATTATGTTATATCCACAGAAATGTGTTTAAGAATACAAACCAAGAAAAATACAGACCACATATACTTTTCATAAATTATATAACCCCAAAAACAATAAACCCCGCATGAACTACATTAACATATAATTATTACTTAAATCTATATAATTATATACATATATTTTCATTATGTAAAGTATATATACTTATTTATTAACACTGAAACAATTCCATTTTATGCGATTACAAACATCTCAAGAGCTCGACTTATTAGATATATTAATAAATAAATATAGGTTACATTATACGGAAAGCTAAAATACTAAACGAAAAAAATATTATATTCAAATTCTTACAAATAATAAGAATATACAATTTAAAGATATAAATAAAATATATTTAATTTCCATTAATATTCTTTATAAAATTGAGAAAATATGATTATATTTATTATTAAATATAAATATCTATATGACATATATTATTCATTTGAAAATAGTTCCTTACATAAATGAAAATATTCCTTTGCTCTCATATTTTCTTTACCACTTTTTAATCCTACATATTTTATAACTTTTATGAATGTATAAATAATCATAAAAATCCATGTAATAAGTGATCCGTAGAAAAATATAAGATTAAGACCTTCAATTGCTCGGAATGCTTCCTTTGTATCATGAATCCATACGCGGGTTGTATGTGTATCTCCACAGTTAGATTTTGTACACCAGTTTAATATACCTGGTTCACTACCACTTCCATCAAATAATATTGGAAATATTAATCCAATTATTGGAAGTAATCCGAATAAGATAATTTTAATGCCAAATTTGTTGAATATTACTTTGTTTAAAGATTTTTTTTTGTTTTTCCTATTTTTCGCAAGTTCGTACATAAGATCCATTTTATCAAATATCTTTTTTTCAAATTTCTGATCTAATTTTGATAATCCCTTCTTTTTAAGATGTTTTTGTCTATAGGGTTTTTTATAAATTCCCGAATTATTTGAACTCCTTTTACTTAATTGTTCAAAAGTTAATACACCACTTGTTTCATCCTTTTTCTGGTTATAGGTCATATTCTGAGACAACACTCCTGTTAATCCTTTTTGTCCCCCTTTATAGTGTAGTTCATATTTGGCCAATAATCTATTATTAATTACATTAGGCATTTTATCTATATGAACAAAATTTTCTGAAGGTCCATCAGAAGTGCCCTGAATAAAAATTAATAAAATTACATAACATAAGAAATAATAATGTACTAAGAATACATCACTATAAAAATTAAAATTTTATTTCGCAAGAAACAACAATATATCAATTCACAATATTATTATTGTACCATGTCGCTATAGGTTTTATATGTCCATATTAAAAATAAGGTTGCAACTATTTTTAAAAGATTAAAATTCATTTTATCTTCCCTCATAAAGCAAAGTTCTAGTATTATCATCCTTAAGAATTATATAAACAAAACAGTATTCTGTACTTTCAGGATTAATTATACAATATTTATTATATAATTATTTTTCCATTAATATTAAGGTTTATCATAATTTATAAAATTGAAAAAGAGTAATAATGTAAATGTGATTATTAAAAGAAGTATAAATCAAAATATTTTACAATTATTTTATATAATTCGTTTTTAAAAAAAATTACAATTATTAAAAGGTGATAACAGAAATACACAGATATTTTTAATATAATAATACAGGAGTTTCTTTATTTCCGGATAATTCAGATACATTTTGATATATATATATTACTAATTTCGGATAATATATAGATCTAAACTCTAATGGATTAAATAAGAATTGTTATATTTTATGTTAAAAATACTAACATTATACTTATTATAAATTAAAAACTAATTTCATTATATTTATATAATATTCTATATATATATAAATAATATAAACATACTAAATTCTTTATATAAATAATTTACGGTATATTCTACAGATATTAGTATTAATGTATTTATTTCTAAAATAAATATAATAAGATTATTAAATTGAGTTTATACTCTATATGTATTTTCTGTAATATTTGCAATCATTTCGTCTAAATAATATTATTACTTTATTTTTATTAAAATATAATATAATTCTAATATAAAGTGATGGACCTCTAATACTTATAACTTATATCATAAGAATGCTTAAGATTATGATTTTATAATATAAAAATAAACGGTTATTATTTTACATTATAATATAATAATATAAATTAACTTTAAACCACTGTAGCATATTATTTTTTCCTTCATAGTAAATAACGAAGAATATTTTGAGATATATTAACATGTATATTAAACATTGGAATTATTATAAATTAAAGGATTAATAATAATATATTCTATTGGAATTACCTTTATATTTTCATTTCTTGAACAATTTCTCCCTAATTTATAAGTGGCGTCCATATAAAAACAATATAGTAAAAATTACTGTACTGTAACTGTGAACCCTTAATATAAATCAATGTATAATGTGTTTTTAATAAGTAGAACGATAATATTTTATATATTGTTATCTCCTAAAATAATGTGGTACAATATGTTTTAGATATTTACAGACATTTGACAAGCTTAAATACTTTATATATTCAAAAACGTTCATACATATCAGAAATTTCTCTCATTATAACAAATTTGAGAAGAAAGAAATTATAAAAATTAAAATTTATGAACTTTACATCAATTCAGATTTATGTCCTAAAAATACCAGCACATTTTTGTTTTTATGATATAAATATCAATATATAGCACATTTTCACATTTTTAATTTTATCATTTAATAGCATTCTGTTTTTCTTTTTAATTTAATTAACGTTATAACTTATATATATTTTTCTATAATAAAAACAGTATAAACGTAATATAAAGGAAGTGAATAATTTATATGTAATATAATTAAGGTAATACTGTATAAAATGCTATATGTAGTAACGTAGTTTTGGTTAATACATTATATTTTTATATTCCTAAGGATGCTGGAGCATATTTTTATTTTTTACATTTTTTTAATCATTTCCTTTAATATACATAGAAATACCCCTTTATTATACATACACATATTCAGACGCAATATATATATAATTTTTGTATATGTTAATTCTTTTATGTAATAATTTTTTTTAGTTGTTAACAATAACATCAAAAATGTATTCTTTTATTCTTGAATAATATAATAAATATGTTAACACTCCTTTATAATTTATTTATATGTAAGTTTATAATTTATAAATTATACTTTTATTCATATTATATATTTTAAAAAAATGCTCTGTTAAATATATTCTCATCAGATTTAGCATTTGATATACCATTTTCTTTTTTTCTTTATGCCATATTATTATATCATAAAAAAAAAAAAATTATTATATTTTTACTTATTGCTCATTCTTATGGATATTAAAATTTAATTTTTTTTTCTTACATATAAAAAGTTTTTTTTATTTAAAGTATTTTATATAATTGAAATGATATTTGCGTAAAATTAGCCGATACAAAAGTATTCTTATATAATTAAACTTTTTTAATATGTGCATTACTATTAACGTGATTGCACAAATTTATAGACAATACATCCAAATATAAAAGTAAAATATTTATATTAAAAATTCATTTTCAGTATAATCCACATGTGCAAATTTTTTATTTCTATCGAGTAATATTACCTTTATTTTTAAAAGTACTTTATAAATGCTTTTTAAAATTCCATTAAGACATTTCTAAAAATATAAAGTTATAAATGTGTTTCCATTTAATATTGTAAAGGTATTCCATTAATTACACAAAATTATCTTTTATTTTCATTTATTTAATAAAATTAATACTACTTAAATGGATCCTAATTTTATATTATTACATATTATACACATGTTCCTAAAAATATTACGTGAAAAGTGGAAATCTGATAAGTTAGCCTGGGTCCCACAATTATTAGGTTTTGTGAATATATATAATTAGATTTATTCAATTTTCTTTATTTATTTTAATAATATTAATTTTTAAAAAATTATTATAATCTATCATTAACAATTAGTAATTTATCATTCATTTAATGTAAGTGAAAAAATTATATTCATTAATATAAAAAACATCATTTAAATAACATTAAAATTTTTAGCTTCCATAAAACTAAAAGTATTATAACTCACATGTATCTAACATACATCAAAAGCATATATCTACTGAGAAAATTTATGATTACTATAATTTATTTTATTACTTTTCTCTAAAAAACATAATTCTTTATGGTGTTTTTAAAAAGAAGTGCAAATATAATACCCAACATTTATTAACATTCATCAGAATATATACTCCCTATGAATTCAATTCAATGTACAACAAGAACATTTAAAACACATACACAGATAGTTCTTTAAGAATGAACAATTAATAAAAACTAAAATCTCGTTAAATAACAAATAATGGCTCACAAATTCAATGAAATGTTTTTGATTTATACATATATTAACTATAAAATACTCACGCATAAGTACAAACACAACTAATTGGATTTCTGTATTTTCACTATATAAAAAATATATATTTAAATATAGATAGTAAGACCATAAAAAATTACAAGAATACATATATTACATAAAATATACATATTACTGTTATATAGTTAAAAAAAGCTTACTGCTAAAAAGGGATAAAAAGTAAATCTAGGCAAAATGTAAAAATTCTAAGAATACGTAAATATTAATATTACATAATTTAAGATATTATATATATTAGATTTATTCTTTTAATTGTACATGAAAATACGGTGTCTACAATAATATATTTTTTACATAACATTTTTACCTATTCAAATATATATACGTTTAAAAGAGACTCTTAGTAAAATGATAATATTCCTTTAAACTCATTTTATCTCTACCTGCTTTTAATTTTTTGTACTTAATAAGTTTTATAAATATATATATAACCACTAAAAAAACAACAACAGTTGATATATATAGAAAAACATTATTCAACTGCGTAATGGTTTCCCATGTATCCTTAGAAATTAATGCCTTAATTAACTTCTTGTTTGTATGAGCATCTTCACTAGTACCACTTGTTTCACCATGCTTACTTGTACAATCACTGAAGCATCTATCAATTATAGGAAATTTTTCATTAAATAATAAAGGTATTATTAATCCCAGAACTGGGACTAATGCAAATAAAATAAGAGGAATACCAAAATTTTTATCGACTTTCTTATTAAAGGACTTTTTATCCTTCTGAAATTTCTGTGCAAGCTCGTCTATACGATTACATTTATCAAATATTTTTTTTTCACAATAACAATCAAATTTTCCTATAACATTCTTTTTAGAGTATCTATGTTTATAGAGCTTCCTATATAGGTCCAAATCGTTTAATCCCTTTTTCTTTAACTGTGCATATTTTGTCAAATCATTTGAAGTACTTTTGACATTGCTATATGAATTATTTTCTAATAATTTTTTTCTTGTTTTTGAGCTATCTAACTCATTTTTAGGTATATATTTTGCCAATGATCTCTGAAATCTTATGTTTGATATTCTCTCAACATTGAATAACTTCTCTAAATTTGTACCATGATTATACTAGAAGAAAGGATATAAATGTCATTTAATTGAACAATAAAAAAAATAAAATAATATTTTTGAATATATAAATATAGACATATAATATAAAGAAATACTATAGGTATTCTTAAAATTTTATTTTCTACCAAATTATTATAAGGATTATATATCCATATGAAAATTATAGAAGCAGAAACTTTAAAAAGAGTATTCATTCTTACGTTTCCTCTCAACTTAAGTTTCTTTAATTATTGGTTTTTTAATGCATTAACCTATAATATCCTATTTTTTACTTTTCCTCAATACAATTTCAATAATTAATCATATTTTTTATGATCCTTGATATATGAAAATAATTAAGGGAAACATAAATGTAAAATATATATATAATAGTTGAAAAGAGCAAAATATCAATAAAAGAATATAATTAAAATATGATTATATAGTTCATTATAAAAATATATTTATATGAACAATATTATGTTAAATTTAATACAGGCTATATAAATATATGATTTAACTTTAAAAGAACAAAATAATAATAAAATTTTTTATGTATCAAATTTTAAAAAGTGTATAATTTATTTTCTTTATCATATATATGTATATAACATAGGGATAGATACTATAAAAAAAGGTTATATACTTTACCTATATACATTTATAGAACAATTATGCGTTATACTGTTTCACAGTAATAATAGTAGCAATGGGAATTTCACATGAAATAAAATTTCTAGCTCCTTAAATAATATTAATAATTATGATAAAATCAATAATTAGAGAATTCACGTACCGCAATGATAATAACAAACGTAAAATAATATTCTAACACTAAAAATTACCGCTTCTTATTAACAGGAATATAAAAAAAAAAAAAATAAACATTTTGGAGTATATCTACAAAACTAGTCCTTTTCATTTGCATTACAGTTTATAATAATTTTGGGGAATCTATTATTACAATATGAAAGTCTAATAAATATAAAAAATCATTATTTTACTATATATTTAGAGAAATAATTAAATTGACGTTCTGAAACATTAATCATATACAAAAAGGAAATAAAATGTTGATTTTGCATTCGTATTCCCTTTAATGCCAATATATATAAGAATTATGAAAGAGTATAAAATGTTTATATAAACTACATATATTTTAGTAAGGAGAATAGAATAATGTTTTTCTTGGTCAACTATTTATCTCTTCACATTTCAGCGTATACATCCGTTAGTTTTGTTTAACATATTATTAATCACATTATATAAAGACACTACTAAAAATAAATATTAATAAAAACACTTAGAAAAATAACAATTAAAATAAATCAATATTTTGCGAATCAAAATATTAAATATAAAGAGACCCCACAAGGTAATGTCACTTTTAATTTTATTTTATATACTAATAACAGACTATATAACAATTTAATATTTTGATATGAATATTTTCTTTATATATATACATAAAATATTATTTCTAGTATATTAATATGAACATTTAAAAAAAACTTAAAAATTAAAACATATACTTAGCTTTCAATAAATTTATAAAAAGATTAACATAAGAATATATATAAAGCATAACCTCATATTCATATCATTTTTCTCATTAACTTTGATTTCTTAAATAACGAAAAAGTATGTCCACCCTTATTTTATAGCCCCACGTTAATTTTCGCAATAGTTGTTTAAGAATAAATAAAATAATAATAATTTTAATGAAAACAAATATTTATATACAATTTATTTTATAAAACACATAACACGATATAATGTCTCATAACAAAATTACTACAAAAAAATATTAATGTTTATATAATAATATATAAAGAAATTGAAAATATTATATATATTATTAAATAATATTATGCTTAGTATTGATACAGAAAGTGTACCCACTGTTTAAATATAAATATTCTTAAATAAAAAATAAATAATTTTCGTATTTTTTTTTTTTTTTGATATTATTTTTTTTCTTATGTAAGGAAATTAGCATAAAAAATTACACCTTAATGTTCTTACATATTGAAAAATGTATATTATTCGTTATTTGCACATTATGTTTACAAGCAATTATAATTTATAATTTTTCATAAATATTTTTTTGTATTAATGTCATAAATATTAAAAAGAAATTTCCCTTTATTTTTATAATCTCATTTTGTTGTATATTTCTTTTTCCCGCACAATTTTTTTTTAAAAAAAAAATGATATTACCAAAAAAAAAAAAAAAAAAAATTAAATACTGTTGATGATCTTTATATACTTAATAAAATAAAGAATATTGCATTACATTAATAAATTATATTTTTTAAATTTTTCTTTGAATATATATTATTTTTTCTATAATGAAAAATATATTTCGAGTTCTTACTTGTATTAACTTATTTAAATTTATTTATAAATTATATCTCACGGAATCCATGCCAATATTTGCGCATGTTACAGAATTAATCTTGTAAGGACGTTCATTAAATATAATATGTATTGTATGTGTTGTATATAATATATAAACAGAATGACTAATTTTTGTATGGATATATGTATATATATAAAATTATTCTATTTGTATATATTTTTCCTTAAGGTAATGTAAAATTCCTCTATATATAATATTTTTTTATTAGTTATTAATTTTTTTGTACCTAAAAAACTAATGTATTTATTAACAATCTACTATATTTAAGGACACATATGGATAATAATTATTAACCCATTGTGAGCATAAATATATTACTTGCTTCAATTTATGTCTAATGCTAATATTATTATTCAGAAATATTGAACATATATTTAACGATTTGAATTAATTTAAATAAAATATTATTCTAAGTTATATTTATTTTATTAATATGTTTCACAAACACTCAAATTTATACATACACAGTTTATGATATTTAAAAAAATGTTTAAATCTTATCCTACATAAAAATACAATAACTTATTTCCAATATATATAAAACATAAAAAAAAAAAAATTAAATATAAAAGAACGTTACTTATATTGAAATACATGCATTCATTTCTAGATAATTAAAAAGACATCATTTTTAATTTAAAAATAATTTATTACTCAATGTTCAAAATCTTCCAGACAAATAATATGAAAGTATTAACACAAAAAACTAAATTTTATATAATATGAATAATTACATTTTTATTTTTTCATTCATTAAAAGTATATATTTAAATAAAAACTAACAAATTATTTTATGATGAAAATTTACATCAAACTCTATAATTTACACAATTATACATTTTGAGCTACTAGAGCAGGTCACGTTAAACGAACATAAAATAAAGAGATAACATACCAATTCACGTAAATAATATATATATTATTTCACATTTCTGTTTGAATTCATTTAACTTATAAAGTGATATTTTAAATATACTTCATACATGAGCATATTTTTTATGCACATCATATATGTAGATATAACATATATTTATTTAGATAAAATATGTACAAAACTTTAATTATTATGTATGTATCATTTTAACATTCCTGATTTTATCCTCATATATTTCATAACTTTTATAAATATATAAATAATTAATAATAATATAATAATAGTTGAAATAGAAATGAAAACTAATCGATAAGAATTATCTTCTATAACAGTTTCTTTGCATTCTGTATGAACAATTTCCAAATCTTGATCTCCACCTGTACTCTTCTTTTGAGCCTTGCATTTATCTATTGTATGCACCGTCCATTTGTCTACAGGTATTGCTAAAGCTAATAATGGAAGTAAAGAAATTATAAAAAGTAATAAACCATATCTTGTAAATATAATCCTTTTAATTCGGCTCTTACTAATATTCTTCTGTTCTACTAGTTTAGATATTTTGTGCAATAATTTAAATAACTTTTTTTCGTAATAACAATCTAATTTCTTTATACCTTTTTCTTTAGTATATCTGGAATTATAGCTTTTCAAATAAGCTTCCATATGATTTGGGCTTCCTCGTTTTACCTTTTCGTAAGTATTATTATTATTATTATCATTTATAAACAATTTGTGATTCTCTTCACAATTTGATGTCTTATTCTTGAGTCTTATATTACCTAATTCATTTTCCTGTTCATATTTTGCCAAAGATCTATTAGTTCTTACATCTAATGATATATTGAGTTCACTCTCATTTTCTAAAGATTTACTAAGGGCACTCTAATGATAAATATATAGGATTGTTCGATATATTACCAATATTATAACAACAAATACAATTAAAAAATGAAATAAACGTAATATAAGCAAAAATGTATAATATTAGGTACTCATAAATATCTTGATGATACCTGATTATAATAATATGGATAAATCCAGGTTAAAATAATAAATGATGCGATTTTAATGAAAAAAATGAACTTCAAATTTTGGATTTTATGAGTCCTCTTTAGCATAATCATCTTAAATGTACTTAAAATTATAATTATATATTATACTGCGTATTTTAGACAATATGGTTATATTATAAGAATGCCTTAAAACTATATCTTATTTTTAAATATAATGTATTAAAATATAAGTAATATAAATTATTCTTAAAATAATATCTATAATAAAAATATTATATTAAATTTACAATATTTTTTTATAATATACATGTTAAAAATAAACAGAGTAATTATATTATTTTTACAAAAGAACTAAAAATATTTATGTTAATATTATCCAGAAAATAAAAATACTATTCTTGTAAATATATCTAAAAATAATAGAAATAATTTATTTTTATTCAAAAAGCTAGTGTCCCATAATATATCTAAGCTGTATAAAATGTAGAGTTCTATGTAACTATACATTAATGGAGTAATATCAAAATTATATATAATATAAATAATAATTCCAGATTAGAAAATATTATTACAATCATTTTTATATACATAAATATGTATTATTACTGAAATAACTACATTATAAGGAAATTTTTCATTTTTACATTAAAAAATATGATAAGAACAAAATTTAAATCTATCAACATATGCCTTATAAGTCATAACATAATAAGAAAATTTATTCTATAGAAAATAAGTATATAATTTATATATAGTATTAATTTATAAAAAAAATTATTTTAAAATCTGTTATAAATAATTTTATACTATTATATCTGCACAAAAGTAGATATTGTCAAATATTATTTTTCAAAATTTACAAAAGTTCTATATATATTATACTATTATTGTAATAATAAATAAATTTCTCTTTCTTGATTCTAATAACATATAAAAAAGAGATTAAATACCATTTTGGTATATAATCTCTACATTTAGTATCACATATATGATTAATAGTTTGCATAATATTAATTCTTCGTGAATGCTTAGAGATTCCAATAATTAAGAGAAATTAGGAAATAAAAAATTTCACCATTATAATTAACTAAACATTTTTATTACACACTGTAATTTTAGAAAGAAAATATAACTAGTATTCAATGTTCTTAAAAAAGGAAGACACTTGTTATACATTACCAAGAGAAAAATCAAATATTGCCATTAATGAATAAAAAATATTTTGTAAACCTAATATTATAAAATGCTATTAATTATTTTTCCATATATCTTACTCTTCCTTATGATAATACGGAACATACTAATAAGCATTAATTTAGCTTAAATACTTATAATCTCATATAAATAAAAATATATATTATATATATACGGGAATATAATATATGTAAAGGAAAACTTCCAAAAAATCAAAATTCTAAAATTATGTATGGAATTATATTTAAGTTTTACCAAAATGAATATAATCTTAATCTTCTATTATAAATCCATTTATATAGCTAATTTTATATTTTTTTATATATATATGACTATAAACAATATTTTGTCTACTTACATAATAACATGTACTGATTCTTAGCAGTTTGGCAAAAATAAAAATAGTATTTACATATTTTAAAATAAATTATAATATATATGATATTAAAAAAAAAGAATATTTCTCAGACATTAATTAATATGGTGTAAGCATTTTTGCATTCAAATCTAAGACATAAGCAATATATTTCTTATTTTTAAATATGTTCTGAATATTTTATTAAATCCTGATGCTCAAATACTTAAAATGTTTTTAAATAGTATTAAGAAGAATAAATAAAGTTTCAATGTTTTAATTTTTGTTTGATTTTTAATTTTTTCATTTTTTGTTTAAAACCTGTTTTATTAAATGATATTTCACATATATATTTTAAGAAAAAAGCAACTCACATTTTATCATTATTTTTATATAAATAATATTTCATTTATTATAGTATTATAATTGTTTTATATAAATATTATATATTCATAAAAATATATCTGTTCATCTTAATAAGACCACAATATTTTGCATTTTCTTTTCCGCATTTTTCCTTTTTTTACGAGCATATATTTGAATCACTAAAAAATATATTTAATGGATCAAAATTTGTATCAAAATTTAAAATACTATATTTTTAACAAAAAAATATATATATAAATATTAAAATTATATACACTTTTAAAAATTATTGCACAATTTTTTATTATTATATATTGTCGGTTTCACAATTATTGAAATGACCCTGAAGGATGCGCTTGTTTTCCTTATGTACAAATTGATAAATTATTAAATCAAATAAAAACTATTTAATCCAATTGAAATTTTAATAAAAGTATTTTTTTATAAATAATAAGCTGCAAAAAAATTAATTTTCCAATACCAAAAACAAAAATATTTATGATATATTTATTACATTTGCCTTCCTTAATGCATAATTAAGTTTGATAGTATATTTTTTAATTTTTTTATTTTTTAGAGAATTTTTATTTTGCTAAGAAATTATATATTTTTTCCAGTGAATAACTTAGTATTTTTTATATATAAATTCAAATTAATTATTTTTCAGTAAAGGATATCACTATTTCATGTGACATATTTACTCATATTTATAGATATTACGCTTTTAATAATCTAATTATACCATATAAGTACATTATAATTTACTATTTTAATATATAATTAAAGACAATTTTACACAAATATAGTGTGAACTAAGAAATTTCATCCGAATATTCTACATACATAAAGCAATTTATTTAATTAATCTAATAGTTGCTTTAAAATTGATAAAATATTTTTCATGATATATTGGTGTATCATTATAATGTAATAATATTATATACTTAAATCTTTAATATGTATAGAAAAAATGTATCACATTATTTTTCATGTTTACCTAGAGTTTAAAGGTTTATAGCAACTAACAATATATTATGTATATTTATAAATAATTAAAAACGTCATATACTCTATCTTAAATTTATATAATGCAAGAAAAATGTAATTATTATTTACATTTTATATTATATCTATATACATTATGCATTCTGAAGAGTGGTGTAAACATTTTTTTCCATAAAACTCGTATTCATATATATTGACGAACTTTAAAAACTTAGACTATCATAAAAACATAAATAAAAAAGAAATAATATATTATGATAATCACAAAACGGAAGATATACATAAATTAGCAAATAACAAGAACGCTGGTTTTAAATTACAAACATATATACACCTTCATGAGTAAATAACCAAAAGAGCACAATTTAATTCTGGTTAATACATATAAAATTACAAAAATATCATTCAAACATATATAAACTGTATACCAGAATTAATGTTAATCTAATAAAATATACTTCTTATTAAAATATAAATAGTTCAACTTTGATATTTGCACCATTTTAAAGCGTACATATTTTCAAAAGTAGTAAATTAAATTAATACATTAATAAACAATAAAATTACATCTTAAATACATAATTAACATGTGAATGTGTTTAATATTATTCTTTACACTCATAAAATACCATAAAAAAAAAAGAAAACAATTGTACATTCAAATTAACATATAAAAGTTTTATATGAAATATATTGTGTCATATAAATACAGTTTATATATATTACATTTAAAAAAGTTTCGAAATTTCATTCAATTTATACGTAATATCAATAACCATAATCAGTATACTATTTTGCAGAGAAAACATCTTTACAGAAACTACAATATTCTTTTGCACTCATTTTACCCTTTCCTGCCCTTAATTTTTCATATTTTATAATTTTTATAAAGGTATAAATAATCAGTGTTATAGATACAGCCAAAAATGCATAGGAAATTATATAATTCAAACAAAAAATAGCCATGGTTGCATTATCAGAAATATGCAAATAACTATTTTTACAAGTCAGATCAGTCTGCGCATTTACAGGATCATGACAATCACCCCAGAATACATTAAAATAATTTTTTGTTTCTTTGTCTGAATTACCAAATAATATATGAATTATTAGGCCAAGAAATGGAAGTAAAGCAAATAAAAAAAAACGAATTGTGTATTTATTAAATATTGTTTTGGTAAAAGATTTTTTACCACTCTTCTTCCCTTCACCAAGGCTATTTATATATTCAATTTTATCAAATACCTTTTTTTCACAATAACATTCGAATTTGGCTAAACCTTTCTTTTTTGAATATCTACGATTATAGCCTTTCTTATAAGCATCCAATTTATTTAAACTGTCTCCCTTTACCTGGGAATATGTTGATTTTTTTTCTGTTCCATTTTTTATATTTTTATTCATTCCATAATCTGTATAATTTTGTCTTACATGTGTTTTATATAAATCATTTTTTAGCTCATGTTTTGCCAATAATCTATTAAAACATATATTAAAGTTTCTACCTGGATTAAATTCCATTTCTACAGCATTGCTATGAGGACTCTGAAGAAAAAATATATTATTATAAGGGAGAATATATAATGTCAAATTAAAGATGCTTAGCAAAAATAAGAAATTATCTAAAACGAAATATCACGAAGAAAGCTATTCTTATGTATCACTGATTTACCATGTGATTGTTAGGATTCCATATTAAGCATATATAAGTAAAAAATTTGAATAGTACAACAAATTTTACTCGGTCTTTTAAGTTATAATTTCCGAATATTTCCATCTTATTGTAAGAAGAAACAGTAATTATATTTTATATATGACGCTTATAACATACAAATTTAGTTACTGAAACTATTTTGTATATCATTAAATTTTACAAAAATGATATGTGATAGAAATATATACTATAATTACCATATATAGAATTGAAAATAATTAACAATAGTAGATAATAATATTTTTTTTTATAAAGTATTTACAATCATTTTAAAAAAATTCTACTAAAAAAGATATAAGCATATAAAATTTACTAAAATCTATAAAATAATCCTATTTCTTATATCAAGAAAATGTAAAAGACCTGAAATTTGATTAACTAGTATCTTTAATTCCGCATATTATATATGATATAAATGGTTTATGTACTATATCTCTACATGTAAATAGAATAATTAAAGATTTTGTTTGTCATTCTAACAGAACTAATATATTACGCATTAGTTGTAGAATATTAGGATGTAATTACTATTTAATTATTATAAGAAAATATTTTTTTAGTAAAATTTAAGAAATAAAACAGTATTATAAGTTTAAAACTTATCGAATCATATTAACATTTATACCTATGAAAAGTTATCCACAGCTGTTCCATAGAATATAATGCTATTAATTTATGTTATTATGTATATCTAATTTGATATACATACTATCTAAAAATAATATAAATTCATTATTTTAAAGATTCTTTTAGAATATATATAAATGTTAACTTCAATGTTTTTATATAATACAGAAAATAGTAAAAATTGGCATATCATTCGCATTCAAGTTCGGAAGTAAATATTACAATGTTTTAAACAGTATAATATTAATAGAGAATAGGAATTCTCTCTATATATATTATGATACAAACTGAATCTTATTTTTCATTAAAGAAATTATTGTTTCATTACATTACAACTATACATAAGTATTATATAATATACTTTTAATTATCATACTAAAAGAAACTAAAAAAAAATGAATTCAAGAAAAATATTAACAGAATAGCCCATAGTAGCAATCAATATTTTATAAATGGTAATATTATAAGGAGGTTCTGTGTCATAATATTATTATTTATTTTTCTGTTATAACCTAACAACAAAATATATAAAAATTTAAACTCTGAAACCCAAAACGAAATACAATTTAATAATTTTTTTTACATTATGTTTACTCATAATTATTATTAATAATTTCATTTAATTTTATTTTATTTAATATTACATATTTTTAAAAAATAATTTGTGTAGCTTTATAATCCTATGTGCTTGCGCATTTGTATTTCCAATTTTTTTTTTTTTTTTTATTTTCATACAGTTGTCACGAAAAAGAAATTATTTTTTTATAATGATTAATAATACATAATAAATTTTAATGTATTAAAATACGAGGTATTTAGGCTTAGTGTATTTAAAAAAAAAATTTTTTAACTTTTAATTTAGTGCATTTTGAAAGTCATATATTTTGAATATACATTTATACGACTAAGGAATATTTTATAAAAATTAATTATTTTATATGTATATACTTTATTTTCCAATAATATATAAGGACATCCTAGAGAACTTAAAGTCAATCAATAATTGGTGGATTTTTTATATTGAAAAAATAAACTACTAAAAGGAATAAAAATATTCAATAAAATAATGTCAATACATGGCTTATTAATGTCTATGCATTTCATAAGGAATATTTAATTTTAATAAGTATATTCTCTTAATTATATATTTGCTTAAACATATATGGATTTACACAATAGTTAATAATTAATAATAATCTTTTCATAAATATAAATTAGTCAACTACTATTTATTAAAAATATTTGTATATCATGTATGTTATATAAGTATATCTACACATTTCATTATTATGTTTGTAAGTACCTTCATTTTAAAATGCACATATATTATTATTTCTTAAGCTTATATTGCATTAAAGTTTATCTTAGATATATACTAGATGATTATAAAAAATTATAGCATGATATTATAATCAAACAATATATTTTATTTATATCTTTAAATAATTCATTTTAAAAATTTAAGGATTACTCCTGAATTTGTTGTCTAAGTATTATTATATAAGATTTACCTATTTTGTAAAGCATTAAGTTGACTATTATTAAAATGTAATACTTCATTTCTTATTATATAGTTATCTCAAATTTACAGTAAGCATTCAATTATTACTTGTCACCATTATTAACTAAAAATAATAATATAATTCAGATTAATTCTATAAATAAATAAAGATTTAACTTAACACATGCACAATATTATAGCATGAAATGTTTATTTAATTAAACAACTATATAAAAAATTTATTTTATGAATTTATTGTTTATACGTATTGAAACAGTATTATTATCTGTTTTATTTTAACAATTATAAGAAAAAAATAAATACCATCAATTTTATTAATTAATTACAAAAGGAACAACTCTAAACATAAGACAAATATAAAAAACACTCTTTATACTAGGTATATATATAAGTATTCATAATTATACAATATAAATGTAACGTTAATCCACTAAATAGCTGTTTTTAAATAAAATGCTTCTAACTAGGATGTGTATAACCTCCATTAATATATCAATAATATGAAGCAAGCAACTTAAATATAAACGTATATAATTACCTTTTTACTATTCATTAGAATAGAATGACATATATATGTAAATGATTATACTTACACGACCATATATTAAGTATTTGTAAATATTACAAAATAAAAGGATTTTACACATTTAACCGTGCTTAATATTTAAGCTAAACTAATAACACAAAATAGAAGTAATATATCTATACATTCAAATTATTATAAAATTTAAGTACATGTGTTTTACAGTTTCGTACCATTACTTTTATTATATACACATATTTGCTAAAATACAATAAAATATTATTCTATTTCTTAAAAATATATATAACATGAAATAAAGTACAAATTTACGTAAAAACATCTTTACAAAAACGACAATATTCTTTCATACTCATTTTTCCTTTATTCATTTTTATCCTTTCATATTTTATAATTTTTATTAATACATACAAAACAAAGCATATAACAATAATAGTCATTATATAAGTATATACAGCATTAATATATAAACTACCTTCTAATATTGGTTTTTTATCACCAATCATATATTTAGTACAGTCTGTATTGCCATTAGTATGATCTGTATGATCGCAAAATTCTATTAGACATATATCCAATGCATTAGCTCCCAGTATTATAGGCAATATTAATCCAAGAATTGGAAGTAAGCAAAATAAAATAAGTTTATATCCATATTTATTGAGCATTTTTTTTTTATAAGACTTTTTATCATTCCTCATTTCTTTTGAAAGCTCATATATATTATCAATTTTTTCAAACAATTTTTTCTCAAAATAGTTGTCCAATTTGGCTAAACCCCTCTTTTTGACAATTTTTTTTCTGTATTTTCTGTTTAAAACTCCCATTTTATTTGAATCCCTTTTACTTAACTTCTCATATGGAGATACAAAATATGTTCCACTTTCTACATCATTATTATTTCTATCCTCTAATAATTTATCTTCAATATTTGGGTAATTGTGTCCATCATTGAATTTTTCTACTCCCAATGATCTATGAACTCTAAAATAAAATGTTTCTTCATCATATTTTTCATTTTCCAAATATTTAACAGTAATCCCCTAAAAAAAGGAAAATGAATATTATTTTATAGATCGAATAATATTGATTTTAATATAAAAAATGGCAAAACATATATAAAAAATATCTATAGGTATACTTAAATATTATCATTATGAAAAATCATCGTAATGAATATATACCCAAATTAAATGAAAAAAAGTAACAATCTTAAGCAAAAATAAAAATCTTGGGCATTCCTTAAAATATGAACTCTTTGATTCTATCATTATTAGTGTAAGTTTAAATACGATGTATTCAAAATATGATAACTCTAGTGTTTCTTTGAACTATCACTAAATTTAAATATTGCTATAATATTATAAAAATATACTCAATAATAAAATATATATAATACTCAAATTATTGATATAAAATGATAAATATATAAATATTCTTGGATTTTATTATGATTTTTTATTTTATAAAGATGTATTAAAGATTAAAATGTTATAATATATGATCTTAAAAATATGCTATATTAAAATATATACTAATATTTAAATATATAATTCTCTATCAATATGTGTATAAGTAAAAAAAAAGAAAAAATTTATTTATACAAGATAAGTTAGAATGCATTTTAAATAGCACTATATCAAAGGTAGATCACTTATATGCCTACATATTAATAGAATATATGCAATCTTTCTTATTTATTGTATTTTTTATTTCTAACAGTATATATATTACATATTAAAATTATCCTTAAAAAATTTTTTTAATATTATTACTTTTTTAGAAAAAACAAATTTACAGAATATATGTAATGATCAAAATAGATTGAAAATAAATAAAGCACATATAAAAATATATTATTAAGTTTATTCTATATAATCCCTTATTGATATCTCAAATTTTAGGAAAATATTATACAAACATTCAAATATGCCTTAAAAATATAAATATTCATTTTACTACTGCAAATTTTTTAAAATATATTTCATTAGTATATTCGGAAATAACTAAAAATAATGCTTCTATATTCCTAAATTCCTTATATATTAAATTTAAGTATGACAAATAATGTAGACCTACTATACATATACATGTTGAAGGATTAAATGGATGCTTCTGTTTTACATATATAATAACTATACTACATAAAAAATATAAATATTTATAATTCATTATTATACTTATTTAATAAAGAATTTTATAAGGATAATAATCATAAACTTAACATTTTTTTAGCTAAAATATGATATGTCGTAACATTTACTATCAATAATATTTACGCAAATATATTGAGGCTACTATAAAATTATAATAACAAAATTATTCGTCATTCTATCCATACAGTAGTAATAGGAACAAATATATTTTGAAAGGTAATAATATATATATACAGAAATTAGAATTAGACATGTTATAAAAGAAAAATAAAAAAAAGTAAGTTCTATGATTACTATAGTATAATAATTTTTTTACTTTTTCTAATTTTAAAAATATTAAAAAGTTAACATTTATTTTCTTATATATATACACTCCTAAAAAATGAGTTTAAATCTGAAAAATAAATATTATACGTAAATAAACATATTTCACTTTCCTTATAACTTAGTGTCAATGCATAAATAATTTTATTATGCTTAAGTTGTTTCCACATTTGCCAAACATTAATATACATTTGATATAACTCTGAATATGATAAATATAAAAAAAAATAAAAGCTTAAAATTTTGTATTAAATTATATTCATTAATCACAAAAATATGTATATCTATTTTATTAAATAATAATATTACATATATAGTTAATGCTATATTTATTATGAATATATAATGAAAAATACAAGTGCTTTATATATATTATAAAATATGCAAAATTATAATAGTTTTTCTACAATAAAACATATATTGTCAGTTTAATAGTAATACATAATTCATACCAAAAATGTATATTACAATATGCTTAACAATATATGCTAATTTCACACGTATTAATATATATATGGTGCAAAATACGCTTTTTATTTTATATGATCGAACAATTTTATGTAATCATTATAACTATTTTCTTTTAAAATTATATATACAAAATATTCATAGGAAAAAATTAAAAATTTTAATATTCATTTATTTAAGCTTTTAAAATTTTTTTTTTATTAAAATTGGGGCACAATTAAATGATACACATAAGTGTACATTATAATAAATATATTAATTATTTTTAGTTATTATATTTTTATATATTTTATAATTTCTAATTTATAGTATATATTTCTTTAAATTAGCATTATATATATTTATAAGTTAATTTCTTTTGTATTATACGCCTATATGACTGCGCATATTATTAAAAAAAATTTTTTAAGCATAATTTTATATAACAGAAATAAAAAAAATATTTATAATATATAAAAAAATATAATAAGATTTAAAATGTTTTTTCTTCATTAAAAATGGCTTTTAATAAAAATAAATATTATATTTTTTATACAAATAGTTACGTAGTTATTTATTATTTAAGAGAGAAAATTTCATGCCTATTTAAAGGTCTCATCTAAGCATTATTTAACTTCATTTTTAATGGATAACTTTTTTGATCATATAAAAATTATTTTAAGCAATACAAACTTTAATAAATATATATATTTTTTTAATAAAAAAATAGAAATTACAAATATATATTATGACACAGAATAAAAATATATTATTATGCTATGTATTTATATTTAAACATTAGAAAGGGAATATTTGTGTCTTTTAAATATATAATTCAAATTATAAATTAATTGAAACGATTACCTCTTGATAAAAATTATATAATTCTTTATATTATGAAAAATTTATACTAAGTTGGTCTTTCCTTGAATACATTTATTTTCTTTTAATAAAAATATATATCTCATAGAAGCTATGATTTTATATGTATATATTACACCTTTAAGACTATTAAGCTTTCATTAGGTAATATACGAGCATGGACTTTAACTCATAAATTTTCTTCGTTTAATTAGTATAATGCATACAGTAAATTATACCTGAAATCTATAAATATATATAATAACATAAATTATTCATTCCAAAATTCCTTTAAAAACTATAAAGCGCATTATAGGCTTATAGAAAAAATATTATTGTATAATATTCTAGTGTAATATACACTAATAATATATTTATTATAATAATATTATATTTTAATGCACACCTTGATGATAATTGTTTATCTAATAATATGACATAATTATTACAAATTTCAATAATAATGTTCATAACATAATTAAGATATATTATAAACACATGTAACTACATAATTTCCATTTATAGACAAAAATTATTAAACATACATGTAATTTTATCGAAAAATCATAAAATAAACTGTTTTATTTATTATTCTTAATAAATTAAAAAACATTTAAATTTTATTCTATTAAAAAATCTTGCTGAATAAAGATAGAATAATGTACTTGCATTAGCAGTAAAACAATATATTAAGATAAAAAATTACAGAAAAAAAGTTATTTTCACGTTATAAATAGATCAATATATTCATATATATTTTTTTTTAAAAATAATCAAAGTATTATCACCTTTAAAGAACAAACGTCAAATAAATGATTGTACAATAACTTATAAATAAACTGCGTATATATATATTATTAAGAAACACACTTATAATTTGTATATATATTTATGTAATTACACATTTACCTTTTTATCATTAAATAGAACACATTATATTCTTAAATAATAAGTTTACCATGAATTAAGAAAATAGAAGTACAGTTATTACCATGTACATTAAGCATATTAACATATATGCATAGATTGATTTAAATGAATAATAAAAGGACAAGGAAGAAACAAAATATATAAATTTCCATACAAATATAAATATACATACTAAAGTTTTTTATAAGCATGTTTATTTTATACGATGATATTGTAATATTGAAGAAATATGTACTTGTCTGTAATGATATATTATATTATATATAATTTATATTAATTTCTTTAAATAAAGTGTTTACTAAGTAGTATTATAACTTTGCACTTATTTTACCTTTTCCTTCTTTTAATTTTCTGTATTTTTTAAGTTTTCTTGATGTATATAGAGCCCCTATTAAAATAATGATAAGTACTGAACACAAAAAAATATAATTCAGGTATTTAAGAGACAAATATGCTTCTGTACTAATAGAAGCAATCCTATATCCATGTAAAGGATATTGCTCAGATTTATCTTCTGCTGTTAAAATAATATAACCAGTGGTATCACCATCATGATAAGTGCAATATTTTCCTCCCGCATATAATCCATAAATGGTTATAGGAAATATTACCCCAAGAATGGGTAATAAAAATAATAAAATAAGACGAATACCACATATGTTGTGTATTTTTTTTATAAATAACTTTTTATCATTCTGCAAACTTTCAGAAATTTTTTCGATACAATCAACTTTATTAAACAACGCATTTTCGAAATAGCAATCTAATTTTTTCAATCCACTTTTTTTGGAATATCTATTTTTATAACTTTTTAAATAAGCATACAAATCATTTGATCTACTTTGTTTTAACTGTACATATGTAATATTATTTCTTGTACCTTTCTCTAATTTGTAATTATCTCTATTATGTGATACATTATATTTTAATCCTCTGTTTTGCATCTCAGGTTCATATACATGCTTTGTCAATAATCTATGAATTCTCATATCTAATGATATATTCACATTGTTCCCATTTTCTAATGATTTACTAAGCACATTCTAAAAAAAAAATTATATTTTCATTTTATAATTTAAATAAATCCGTGACGATAAATTAAAATAAGAAAATACAATAATAGTAATATATTCTAAAATGATATTATTCAGTATTCATTAATAATAATTTTACCTCATGCTTTGTACACTGATAAATCCAAGATAAAATGAGAAATGTAACAATTTTTGTAAAAAAAATGTACTTCGTATTATGATTCATGTGATTACTTTTTATTATTGCCATTTTAAAAGAATATAAAAACTAATTATATACTATACAGGTTAAATTAGACAATTTAGGTTCTATAATATATATGTAATATAATGTTTTTTATTTTTGAAGAAAAGTTATTAACTACATATATAAAATGTTCCAATTATAGCTGAAAATCAATAAAAATATAATAATGAGTTTATAATATATTTTTATTACGAAATACTTTTATTTGATCAGTAAAATTATATTATTCCCACATATATATAAAATATATATGAATTAATTTTTTTATAGAAATAAAAAATTATCTTTGTAACACTCATATTCAAAATTTAGAGATATAATTACTTTATTTATTGTAACAAAAAAACCTAATAATGAGAAAAGACCTATAGAATGTAGAAAAATATTCATCTATACTTTAATAGAGAAATTATAAAAAATTTCGTAATTTAAATAATAATTCTAGTTTAGGAAATAATATGAAATGATTTTTTATTATATATAAACACTAATTAATTTACATATTTCTACATTATGAGGAATAACGTGTTTCATAACTTAAAGATGTTGATAATATGCTACACTTTAAATTATTAGCATATACATTATACGTTATAACATAATTACAAAATTGTATATGCAGTACACAGCTGTATTATGTAAAATTAAACATTATTAACATTTGAACAAGATTATTATTTTATATTCTTGTAATTTGAAAATATTTATATATCTAATAAAAGATATTATTCTAAAATAATATTACGTAATATATATTGAGGTGTGTATATCTACTATTTTCTTATGTTATAATATGTACATGTACATATGTTGATTTTTAATATATATATGTAAGAGGCTAAATATAATTTTCCTTGCTGATCTCTCCTTTTAAACATTGTATGATGAAGAATAATTTGTATAATATTAATTCTTATAAGAATATATAGAATCACCTATACTTGAGAATACGAAGAAAATAAGTATATTCACGACTAAAATTGTTTTAATATATTTTCATATAATAATTTTAAAAATAATTGATGAAATATTTTTATTTTATTACAAATATAAGCTTGTAGGAATTAAAAAAACGAAAATATGTCAAATATATATATTCTAGATTGAAAGAAATTTTATGAAAAATAACAACAACGAAAATACCATATTATATATTTTTCTTCATATATATGAAGTTTTCTATAATGTTGTCCATATATTAAGCATTTTATATGCTTTAAAATATATTACCTCATATGCATACAAATAATCATACGATATATTTGAGTATATAAAAAAATAAAATGAAAAATTAAAAAATTATATTTCAAACTATAGTTACCATTTTTAAAATTTTGCATAGTTGTATTGACATATAGTAATTCTCACATATAATTAATTCCCAGTACATACCTTTTCATTTATTAAAATATATATGCTTTTTATGCATTATATTTATATAAACATATAATGGATTTCTTAAATTATAATTGTATTATAAATTTTTAAAGGAATATATAATTTATACTAAAAAGAATATATTTTAATCTATCTAATTGTTAAAATACGTAATTTCTGATATAATGATATATAAGACCTATCAAAATATGTTATTTTTATAAATATGTTCATAAAATATTATTTAATCCTAATATCCTTATACTTTAACATTATATATAATTAATATTCAAAAGCAGTAAATAGTATTTTAAATTGTACTTTTTTGGGGGGTGTTAATTTTTAATCCTTACTTAAAATCTCTGTATAAAAAAAAATATTCTTACACATACATAACTATAAATACGCTAATTATTATTTTTCGTTGCATTTATATAAATAAATTAGCATTTATAATTTTTTATTGATTTTTTTTATATTAATATAATATATTTTTAAAAATAACTTTGGAACTTTTTAGGACCATCGGATTGATCTTTCGCGTTTCCAAATTTTTTCTTTAAAAGGCACACTATTATGTAAAAAAAAAAATTTATAATGATTAAAAATATGTTACAGAATTTATAAACATTTTTTTAAACAAAAAAAATAATATAATAAAATTAATATTATATAAATATTTACAAATCATTACCTAATTTTTTGTTTTTACCTATATTTACATTGCTATATACTGAAATAATCCTCATCCAAATATTCCTTTCACATTATGTAAAAATGAAAATTTTCTTTTATATAAAAAAAAATTATTTTAACCGAGTAAACCATTAATTAATACACATACATATTATATATCAATAATAAACTATAGAAATACATATATTAGATACAATAATATAATATAGTCTGTATTAAGTTATAAGCCTTACATAAAAACATTTAATTCTGCTATATATTACTTTTTTAAATTTGAACTAATTGAGAATTCTTTTCGCTTACTATAAAACTTATATATTTATTCATAATAAACAGATAATAATATAATCTCCATCATTTTAATATATATGCAATTATTTAATATGAAAAAGTTTATATATATTGAATACTTCCTAATTATATATGTGTTATAATCCCTATCACTAATATATATATCTGCATTTTTATTCTTTTTTATAGATTTATAATATACACCTATCATATACATATATAATTAATCATAATAATATATTACAAAATGCTGTGAACTTGATTAATAAATAATTTTATAAACACAAATATAATGATAAACAACATATCCCCTTAAATCTTTATAGTATCTAATATTATATAATAGAACAACGCTACGTAAAACACTAACATAATTATTATAAAAATAATATAACTTATTACACTATTGCTAGTGAAGATATAACAAAATTGTACTTGCATATATTATTATAAATATTATTATCTAAAAATTGACGTTATTATTCAGATTAGTTAAGTTCTTACGTAAATATTGAATGTAAAATAACAAGCATATTAATCTATGACATACTTATAAATTAAAAATATTATATATATTATTATTCTATGTCATCATTCCTTGTATGAAACAAAATGCATTTAAACCTTATGTTCTTAGAAATATACACATGAATACTTATACAAAATATGTTTTCATAAAGTACAAACAAATATATCTAAAAAATAAATAAAATATGAATTTTCTGTATTTAGATTACCACATTTATATACATGTACAACTGTTAAAAGCAGAAAGGATGATAAACTTTTTATTACAAATACTAAAAAATACAAATTTTATTTCCAAAACATAAAAAACAATATTCACTTATAAATATAAATACATTTAAATATAATTTAAAATAGAATGCATAAATAATTACATATTTAAATTTTCGTTCATTACAAAATATATACTTCATCTTAAATATTCAAATTATCACTATCAAAAATACACACCATTAAAATTACATGTATTATCCATTTTAAGCTACATTTATAATTTCAATTATGAAAAGTACATAAAAGAAATAGAAAAATAAAAAATTAAAAAATCCTCAAAAAACAAATATATATTTTAGATTTTTTTATTACAGCATTTAGTATATTCAATATGCTTGAAAATGTTAAGTAAATAAAATATTTTTTGTATTATCATTTTAAGTAAAATACAATTTAAATTAATTTATTTAAAAGAATTCTTTGCAAAAGCGATAATATTCCTTGGTCTTCATTTTACCTTTTCCTGCTTTTAATTTGTGGTATTTTATAAGCTTTATAAAAGCATAAATAATAACAAAAATAACTATTGCCAGCATTATAGAGAAAATTATAAAATTCATATACATCACTGCTTCCCCTACTTCTTTAGGAGCATGAATAACTGGATAATACTTACAATTTGGGTCGGCTCCATGATCATACACACACCAATTAATTATGGATTTATCTTTTTCGTAATCTCCAAATAATATGGGAAATATTAAACCAAGTATTAGAGAGAATGCAAATAAAATAAACTTAAATGCAAATTTGTTGAATGTTTTTTTTTTATAAGACTTTTTATTATTCGGCATATTTTCTGCCAACTTATTTATATAATCAATTTTATCAAATATTTTTTTCTCACAATAGCGATCCAATTTTGCCATCCCTTTCTTTTTAGAATCTCTTTTATTGTATCCTTTCATATAATTATCCAAATCATTTAATCCAGCTCTGTTTATTTTCCCATATGATGATATAATATCTTCCTTTATTTTTTCCTTACGATTTCTATAATCTGGTAATTTTTCCCTTAAACTTCAGTTATCTAAGTTCTTTTTAAATTCATGTTTAGCCAGAGATCTGTGAAAAATCATGTCTACTGTTTTATCAAAATTAAATCTTGCTTCTAGAGTCCTATCTAAATCATGCTTAAGAAAATAAAATATAAATAATTTATATAATATAAAATGGAATAATAAGAAAATATTTCCAAAAAAATAAAAAATACCTATAATAGAAGAAACTTACTATATCTTTATTATTATATAAATTAAGTACTTTATCGTAATATGGATGTTGTACCCATATTAAAAGAACAATAGTAACGATATTAAAAAGAAAAAAACAATTTAATTTTTTCTTTAACTTAAAATTTCTTAACATAGCAATATTGATAACAAGTATAAATATTCACTATATAATAAATGTAATATATAACTAGTAAGATATTCTGTATTTAATGTTAATCCTGTTCTCATTAACTATTTCACAAATTTGATTAATTTTAAAAAATATATTATTCATATTCAAATGAAGAACACTTGTAATAAATTTAAAACTTATTTGTCATATAAAGTGTACTTAAGGAAACCAAATTTATAATAAATCATTTATCAAATAGATATATTTAAATTTAGTAAATTAAGTACATTAACATTCACACTAAAAAAATAAATAATTAATGATTTCGAAAAAAAAAATATAATATTTTCTTATCTAAAATTGTGAATACATCTTAGAATATATTTAATATAAACGTATATATAGTATATAACATTATATTGATAGAATAATTAGATAACAATTTTATTTAATAATAATCATTTAAAATCTATATTTCTACATAGAAAATATTAAGAGTAATGAAATTAATACTTACAATAATAAATAAATTAATAATTTCATTTTTTCCTTTTTTCATATATGAACTATGAGATACAGGAGAGTTAAATAATCATAAAGTATGTAACATCGTTTGAACTATAATATATATGTATATTCTTATTCCATATATTTTCCCAACTAACATTAATTATTTATACTATAATTTATATATATTTTAATTTCTATCCTGTTAACATAATTTTTACTTATTATAACTTAAAATTTTAAAAATATATAAATACATGTATTATCCGGTTTTATTTTAAGGTATTATAATGTACAATTCTTTATTTCAATATAATATAAAAAAAAAGTAAGTTAAATTTAGTAATCCCACACCCTATGAAGTAAAAAAGATAGACACTTGAACATATATAATATCTTTTATATAAATTAATAATTACATATTTATTGAGATATATAAAAAAGTCATTTTTTTATGTTGCAAATTATTTACCCTCATTTTAGCATACGAGTCTGTGAATATAAAGTAATATATTTTTAAATTAATATGTATATACAAAGTGATAAAATATTAATTAAAAGAAAAATAATAAAATAGCATTAACGAAAAATAATGATTTATAAATAATAATATTTGAGTAAACTCTTAATTTATATAAATATGCTTATTTATATTATTTCATGCGATACTAGCATTATCAGAAAACATTTATTATGGGGGCATCTCTCACTGTGCTAATAAAAATACAAATTACAAAGGTAATATTATGCAAGTAAAAATTTTTTTAATATTATAGTTTATACATTATATTTTACATTTCATTTAGATTTTAAAAAAATTGACATAATTACCTTTTTACAAAAATAACTTTAAATACATAATTATTTTATCATTCAATTGTTCTCTTATTTAGTAATATATAAATATATCATTAATTACATGGACAAATATTTGAGCTCGTATGTATTTTGATATAATGAAAATTATATGAATACATAAATCAAATAAAAAATTAATATACCATTTATTCCAAAAAATATCTTATAAATCCATACATCTCATACAGAAAATTGTGCAATTATTTTATACATTAAAATTTTAACAAGCATGAAAAATGATATATATTATTAAAATGAATGCTCATAAAAAAAATAAGTATATGCTGACATAATGTTAGGCCATAATTTATTTCTTCTTTATATTTACAATGTAATGTATGTCCAAGTTCATTTATTTTTGATACATATACACATGTGTTTTACCCTTTATATATATGGCTATTCTATAATTTACATCAACGTATCCTCAGCTATATAAATTAACAGAACTATATTATATATCTAAAATTATTAAATAAAACAAATATATGATATGCTATAATGAAAATTAATTTCTTATTTATTCAAATTAAATCATAATATAAGTTTCTTTAGCATGTTTTAGCATGCACGAAATGTGTTTAACCTATAAACACAAAATTTGACATAACTAATAAAAAGACATATTTTATTAGTAAACAAAGAATAATCAATTAACAAATGAGCTAAATATATACAAAAAACCATATTATTTTTATAACAAATATTTAATTTTAATTATGATATATTATTAGGTAAAAAAATGAACAAATAAAATGAACACACAAAAAAAATTAATTAATAAATATTTTACATGTATTACGCATAAAATAATATACGTAAAATATGTGCTAGGATTTTATAGTGTCTTATGTTCGCTATAAATATGCATTCAGGTGATCTTAAGTAATTATAACAAACATCATATTATCATTCAACCGGATTCACTAAAAATATATATTATAACTTCCTTTTAAATCGTTTTTAATATCTTTTTAAATTTTTTTTTAAACCTTAGTTATTAAATAATATAATTGTTCCTCAGCATAACATATTCCTATTCATTATAATTTCACACATTCTTGAGCTGTTTAACTTTATATATATTCAAATTATATCCAAATTCAGACGATCCATGTAATTTATATTGTCGAATTATATTTAATATTTGTGTAATAAATTACTTATTAAATATTCTCATGTTATGCAATACGTTTGGATGATTTTTAAATTATTTAAGAACTTGTACAATTTTTCCGTAGTTTAGCTTTTCATTTTTTTCTCACTATTTCTGATAATAATGACTACAATATGTGGTTCATTATCATTCCCTATTAAAACAATTATTATAAATGTTTTCTTCTTATACATCTGATTAGTAATCATAGTCCCCCTCAGGTTGATAATTCAAATAATATCTATCCTATTGAGAATCTAAAGACTCATTTTCTGAATCATACTTTGATAATTCTTTTTCATACTCTTCGTAATAATTATGCTCAAATATTTTTTTCTTTCGTTTTCTTTTGGGAAACCTCGATTTTAATCCAGAAGACTAACACAGAAATGAAATGTAAAAAGGATAAAATTATATTTACTTTGTAATTATACATACAAAAGAAAATTAAAATATATATCAAAACGGAACATTCATACTTCACAAAATTGATTGTGCAATTACCATGTTGTAATAGAAAAGGAAGAAAATCGTTCCAATTATTGCTACCCCCATGATGATGTTACGATAAATGTTTGAGTCAACCTTATCAGATACACTTTCCAAAGGGCCAGGAGAATCAACAACAGGTACTATATCTGTTCTAATGCCTGAATTGTATGATGGTACGGAAAGAGCAACTTTAACAGGGATATCTTTTGGTGCTGGACTCAGCACTTCTTTAGTAAGGTCGCTACAGATCCAGGTAATGCTGCTCCAACTATTCCATTATTACGTACTTTTGCTGCAGTTACGCCAATTTCTGAATCTCGTGCACTGGTTCACCGTGTTAAACTTTGTAAATGTGCTAAGTTATTGGAAGATCTTTGTACTCCTTAATCCCCTACTACAACAGCATCCTTTACATCCCCTGCAACAGGGGCATTCATCCTACTTGAAGATGGTGCATATGACGAACCCCACCAACCAAAAAGCAATGATCCACTGTTAGGTTTGCTACCCCCTTTAGATCCTTCATCTTTACAAATATTTAATAAGGGTATAGGCTTATTTGTCACAAAGAAATGGAAAAATTAAAGTCTGCAGAAAAATATTTAGTTAAAGAACAAGTGGAACAGCATCCATATTGACATCTTTAATCGGGGTACACATCATGTTCAATGTTTACTCTTCCTGCTGCACAGTTATCACCTGGCAGTTACAACAAAAGAACATCTTTTGGCAACGTGATTCTGGAAGCAGTTGTTACTTCCATGACTTTTGGAATTCTATACCAAGTAAAAACAAATATTAATAATATATATCAATTGGATACACTTATCTATAAAATATTTGCATTATATGGCCGTAAAAAATAAATTAATATATTACATATATTTTATAATTTTTTTTTATATACATATTTACACCATTAGGAAAATTTCTACACATAAGATTGTGGCGGAACAAAAACAATATAACTAATCTAGATGAAGAGAACAATGAAATATTCGTTTATGCATCAGAATCGTTTAATCCATATTACGAGCATGATGAAGAACATTACATAGATTACCATCGAGCATAATATTTTCTAATTCAAAATAATTTTCCATGCCAATTAAATTAAATGATATAATCGTAATTAGGAAGAAAATTAGGTATTAACAAAGCATTACATTGACACATTTAAAAAATATAAGCGACATATAATGTTTTTATGTATAAATACGCATCGCGAAAAAAAATATGTAATATATAGAATAATAAAAAATAAAAATTAAATATCTTGAATAAGTTAATTATACATGTTAGAAATGCATTTTCAACATTTAAGAAAATTATGTTTCTTTATATTCATCTACCCATTATATCCTACACAATTAACTACATTAGAGCTAATTATTGTGCATTACTTACTCTACACAAACATTATTTTTGTGAATAAAAGTGATTACATAATATTATTTTATAATATATTACCATAAAAAAAAATAATAACATAAATGTGCAAATTAAACTATTAATTATAAATATTTTTCAATGTTAAATTGAGTATTTATACTTCCGTAAATGAGAACTTGTATTTACAATAAGAAAATTGAAAAATATAATTTTTTTATTACACAAAATATTTTTTGATTTTTTATTTATATAAATTATGTTATCCAAAAATGTATGTAAATATGTTTTAAATTTTTGGGAATTTCCACTAAAAAAATATATAATATTTTTTCTTCCTTATATATATAATTCTATATTTTTAATTAACATATAATAATATAGAATATAGCGTGATTAACAATTTTTATCTAATTTATTAATTGATGATTCTGTAACTAACTCTCATATTTTCAATAAGTCATCTTTTTTTTTCATTCATATAATTATGCAATTATGCTTTCGATTAGCGCATTTATATGTTAAATATTATAATAAGTAAACGTTAACAGAGAATACGAAATAAATTAATATATTAATTTAGCATAAAAACGTAGGGTGATATAAATACAAAAGAAGATTCTATTATTCCTTACTGTATCTAAAATTGTATTATCAAAAAATTATGTTATTTATTATGTATTATATGCATCTTGACAATTATGATACTGTGATTGCCCTTTATTTCTAGAATACGTATTAACACAATTTTATTCACTGGTGTTGGCCAATAAAAAAAACAGACAAGTTAAAGATACTAAAAATAATCTCATGAAAAATTCTTTTCATTATCTACCAATTGGGGTATATGTTACTATATCCATACGTGTAAGTAACCATTTTGATGTCTGATGTTTTTCTAAATTTAAAATAGATAAATAAATAAGAATATACACAAAACTATATATTATATTTATGTGTCATTTAAATTTTCATATATATTAAAATGGAATAGTTCTTTCGTTGTACATAAAGTTGTAATTTGATTTCTTTTAATTCATAATGCAAAATATTATCTAATGTTTGTATATATTAATAATACCTGAACATAAAACGAAATTCAAATTATCACTCTATAACCTAAAAATTGGAAAAATACATATTTGGGGGTTAAACATTATATTTAAATGATAATATTATAATTGATGTACGGTCATATATTATTTTTAGCACAAGTATTTTACATAAATATATATAGTTAAAAAATTTTGCATCATGTTTAGCGTATATCATAACATTAAGCATATACCTTTCACAGTGGTAATGTTTATGATTTTTTTTACTCAAATCGTCATTTATTAAATACATAATATATAATTATTTTTTTTTGTACACAACAATGAATAAACTGTAAAATATATAAATTCATGTGCCATTCCATATTATTAGTTTTACGACGGGACTATTGCCGTAAAAAATAGACTTCCATCAGAACAACGTAATACGGACATAATAACGGGCATTACATTTGGAGAATTTTTAAAATACGCTAATAAATATGATAAAAGTAATATTCATAAATGGTTAAATCAACATGAAAATAAATTGAGAAAACATCTAAGCACAATGCAAAATAAATTTGAAAAACAAGAAGATAATAAATATTGTACAAATTTAAATTACATATTAGATTTTGTTGCACAAGCAGTTGATAACTTAAAGGATTATGAATTTGTAAAATGGGTACATGACTTTGAGACAAAAAACATGGATACATTAAAAAGTTACAGTTCATTAAAATGTAAAAGAGACATTCATAAATCTGAAGATAAAAATCTATATATTAAGAAAATAATGTATGATTTATTTGAAGATATTCAATATATGCTATCGAATGAGAAATATCCAAGCGGTAAACCATGTAATAAAATGCTTCGTCGCATTAAAAATAGATGGAGAATACTTAGTGATATATATAAAGCAGTTAAAGACAAGAGCATTTTTAATTTTGATAACAGTTGTACACTTGATATAATATACGAAAAACTTCGAGGTTTGAGTTGTAACATAAGACCTGCACTTCCGCAAGCTGTCACTGTTCCTGAACCACAGTCTATTAATGAAGTACGTGACCCTCAAGGAGATTTATTAGAATCAAGAGAAACCGAAGATGGAGAAGAACCATTAGATGTAAAAAATCCAGAATCAGGTGATCCTATCCCAGATCTGGAGATTAGCCTTCAGTTTAACGAGGATCCACCTAAGTTAGATACCACCTATGCTGCTGCTTCACTTGCAGGAATTTCCCTATTTGGTACCATATTATATAAGGTAAAATATTATTACATAAACGAAATATTATTCACAAGTTTTATATTTTATATTAATATAATGTTAATATAATAATTTAAGTACATTATTAAATTATAACATCCTTTTTATGACATTAGTATGGACCCTTTAGAAATCGGTTCAATTCACGAAGAGGAGGAATAAATGGAAGTAATATATTTCCTTTAGAAAACAACGTATATGATGCGAACACAATGAATAATTTTGAATATTTACAAACTGGTATACCAAATGATGAATATCAACTTGGATACGGTTCTGTAACAAATTACTAAAACGAATACGATAAGGGGTGAGAGGTTAATTAAAATTATCAATATTATGAATATTAATGAAGTTCTGTGCAAATAGAAAAAAAAAAAAATAATTTTTTTCAGAAATAGGAAGTATGTATGATAAAATATCAATTCATGATATATAAGAAAATCATTTAAACTAAAGCTTTGTAAAATCAAGTAGCATCATAAGTTCAAGAAATTATATAAAATTAAAAAGCAATAAAAAAATGTTATTTCCATGAATTGTAAATATATTATAGCATAATATGTAATGATAAAACTGGTATAGTTAAATTGGTTCTATAGCGAAGAATATTAAAGTTTTCCCTTTGAAATATTTTTATAAATGCTTTCTTTAAACCTATTGATTAACTTTAACGTTTATATACATGGGTAATATAGTTATTTATTTTTTTTAAATGCATATTATATAATACCTAATAAATATTATTTTTTTTATGATTTAGTATCATAAAATGAAAAAAAGTTATAAATATATATATATATATATATATATGATTTTTGGTTAAATTTACATATTACTCCTTAAGTAAAAAGAAACATAAATAAAAAAATTCTATTTTATTGTTATAATAAGGATACGAAATATTTGGTAATTTATGCAAAAGGAGATGTATACAATTATTTTATCATTGTAATGCATAAATTGTATATCAGTTAACAATAAATTTAGCACCATTAAGTTAAATATCAACTTTCGATGAACAAATAAAAATACATTTATAATAGAAAATGCATATTTTTTATCAATAGTATCATTAAACACAAACAAAAGTAATATGCTATTTTTCAGTACATATTACTCTTATAAAATTTTTAGTTATATTTTTATTCTTAAGATTTTACATTTCCATACATAATATTTTTATATAATTTTTTGTTTCCCGTTAGTAATGCACATTTTTTAAAACTTTATTAATGAATAAATAATATATTTTCCATTATTATATCTAAATGAATTATGTTATATACTGAATTACTACAGATAGAAGATAGAAATCCTTATAAATATAGATAGTTATTAAATAACACTCAAATTATATATTAATAAATTAATTATAATTATTTTCAATATTGCACTTTTAATAATTTTTTAATAGTATATTTATGTAATTAAAAAAAATTATATCATAATATATTATAATTTTCATAAACATAAAATTTAACAAGTATGGAGTGAATGGAGAATTGATCACATAAATTTGGCTATAATACATATGATCGAACTTATTTACATAAATAGATAAATCACAAACATATTATAATATTTAATAATATAATTCAAATGAATTAGAAATATTGTTCTTTTTATTTAGCTCAAAATTTAAGTATATACTAATATATTAATAAAGAATAAATTACTACTTCAAAAATATTTTTTTCATAAAAATGATGTACATTTTACACTAATTTATTACGTTATATCTTATAAAATATCCAACAGTTATACATATTGTACATAATATATTAAATAGTAAAAATGAGAGAGATATGAAATACATATTATCATAATAACACTTTTTACAATGCATTAATAAACAGATATACATATTTTACATCTATGCTAAAAGCATTTAATATATGTATTATTTTATTCCACATTAGAAAAATCACATTTGATGTTTTGAGCAAATAAGGTTTATTGGAAATATTGCAAAAAATAAATATATATACATAAATATATGAGGAAAAAAAGCTATTTACTCATGAATAATACATAATAAAAAATATTTAATTTTATTATACTTCAAAATTAATGAATTATTGTTTATACGGTTGTTATTTTTTATATATTATAGCATTAATAAAAATAAAAAAAATTTCCTTGGCAAGATAAAAGGGAGAGGAAAGTATTTACTATAAATAATTTACATATATACCATACACAAGTAATTATATAAAATAATTATATAAAGCTTAATTTATATTTTACCAGTAACTAATAAATTATTTAATATATAACGAATAATATATTCTTATTATATAATAATAGTTCACTTGAATAACTTTTTGCTTGACATAAAAATTCTGCAATTAACTTTAAATCATTTATCCATGTAAATTACCTTAATAATCATCTAATGTAGTGTGTGATGTATCATTAAATAATCTAAATTAACATAATACTAAGTAAAAAATATAATATTTAAAGTTATATATTAATATATATTAACAAAGCATAAATATGTTAGGATAATTTAAAAGTATATCAAGATAAACTACTAATAACTATAAAAAAAAATTAATGTACGTATCAATGCCCTTTATGAATTTTTTATTTCACTGTGAATGATAATAACTTACGTGCAAAATATTTATATACATGTACATATATTAAAACAATGTTTATGTTTTGCAATATTATATAGGTTAGAATAAAATATATACTCATTTTTTATGGCATTACTAATTATATTATGAAGTGTATCATCTAATTTATTCAAACATTACGAATATATAGGATTAATTTTTTTTTATTTAAATATATATTAAATATACACTGTAAATGACATTTAATTTACATCTTAAGTTTTTATAAAATAATATTATATATATTAATAAATTTTCATTTTTACTTTTAAATCCTTGTTCAAAGCACAATGACGGAATGCCCTTCTATATCAAATAAAGTAAAATCCCATTTTTTTATTGTGGACATATATAACGAATACAAATTTAAAAGATTCTTACCATTAGATAACAATGGAAATTATATTATTGACATTTATATATATCATTATATTAATCTTAAATTAATTATTTTTTCCCTTTAGTATATTGATTATAATAGCTACAATTGTTTAAATTATAGATTTCCTAATTGTATAATGACTGAAGATGGTCTGAAATATTTAAAAGATTCTGAAAATTCAATGAAACAGAAAATTCCTAATTTTACTCCTAGAAAGGATTTTTTAGAATGGATAATAAAGCATTTAATATGCAATAGGGTTTTTATGCATGTTAATACCAATAGAGCTTGTAAATATATTAATTTCTGGTTAAATAAAAAGGTTAAAGATTTTAATTTTTATGAATATCATTCAAATTTTGAAAATTACAAGGAATTTGTGAAGACGTTCTATACAGTAGTAAAGGGTGATTATAATAGTTATAAATATTGTACAGATAATATTGATATACTAAATAATGATGAGTATAATAAAATGAATATGTTATATACCTTGTATAACGAGTATGATGAACTTAAAAAGATCCATGAATTGGTGTACGAGGATAGGAAAACATGTAAAATTATCCAAAATATAACCAATGTGGCTAATGATGTCGCACGTTCATATAAAAATGATGATGAGTTTATTAATGTATTAAGAGATCTTAGGGATAAAATTAAAAATGGAAAAGAAAAATATCAAACATTATGTGAATCAGATTTAAAACAATTAGATACAATGGTAACAGAAAAAGCATTTCCACCTAGAAAGCCTGATCCTCCACCTCCCAAAGAAATATCACATTCAACCGATTCATTAGAACAAACCACACATGAAGCATTAGCACAACATGTATCTGGAAACGGAATTCGAAATGAACCAGAACCAAATGTAGATTTACAAGGGAGTGCGCGAAGAGTACAATTAAGTTCAGGAGAACACTTCACAAAAGTATCACATGAAAGGTCGCTACCTGAAGCACAACACCCCATCGGATCATCCCTCGGAGTATCACACCACTCAAGTTCATACCATGCAGGAGAACTTCATGAAGAATTATTCAAATCAGCACCTTTACCCGGAGAACAATATGAACGATCACGTGATGCATACCCAACATCAGTGTATACAGGGTATAACCCAGTTGACGAAAGAATTACAACAGAAGGTGTAATAACACCTACAGATGGAACACAAAGTTACCTAGAAAATATAAGGGGCACTATTACTGGAGTTTTAGGATCTGTTGATCCCGTACCGGTAGTTGGTGTATCTGGTGGGATGGGTGCTTTATTTTTACTTTTTAGGGTACTCGAAATTTTAAATTTACAACCATATATGTATAATACATTTATATTAAAATTACCATTATCATAAAATTGCATTTTAAAATTCACTAATTTTTCTTTTTAATGTTAGTATACTCCAGTTGGAGCCTTCTTTAGAGGAGGAAGAGGACGCGCACGTAGAATTCCTAGTGGTTTCAATGGACAATTCCTAGGAGGATTTCCAGGATATGAAGATTATGATGTTGGGCATATTGGATATGGTCCAATGAATCCTCTAGCGGAATAGGCCATGTTGCGTTATTTCTTCATACAAAATAAGTTTATTTATAAGGTGACCATAAAAAAAAATAAAAATCATGCATTTTATAACTATATTTAAACAATTCAAACATAATATCCCTAATAAATATATTTTTCCTAATAACTAAATCTACATATCACATAGTTATTTATATAAAATTGATCCAAATGCATCACATATATAGTTGTAGTATTATGATAAATGTCATAAAATGATAAGAATTACATAAAAAAATGTATAATTATAAGAAGATTGCATTTATTGTTCAAAAGATGCATTACAAAACTAATAATAATTGATAAAAAATATATTCCATAATTATTACAATGAAAAAAGCATCACTATTTATAAGTATATATGTCAATATACATATACTTGTAATATGTAAATATGCTAAAATTTCTAACATGCATAATAAAGTAATAGATTAATCTAATCACATAACTACTTTTTTCCTATTAAAACAAATGCTTACAATTTATGTAATTATATTATAATAAATGAATAAAAACACATTACATGTATAAACACCTACATAAAAATGAAACAACTTTTTATAAAAATAAATTAATCTAAAATATATTAACAGAATATTTAAATATAACCTCAACAATTTATTTATATACATTCAAGAAATGTAATGGATTTTATACTAATATTATGTGTATTTATTTTTTATAATTATATGTTTATATACTAAAAAATTTTATTAATTTATGAAACTAATATATTTTAACAATGGAAATGAATAAACATACAGATTATGCCGTAAAAGAAATATATTTTTTCTTTTTCGTATATGCTATTAATAGTCTATATATTGTCTTTTAATTTATCATTATGTTATATAAAGATCTATATCGGAAAAAATTATGTTTAATTATTTATATTATACATCTCTTCCTGTGCAATTCATAGGTATTAATTTTAAAATATTTTACGCCTATATATTATATGACGAATTTAATATAGAAAAAACTGAACATGTAGATACGCTTCATTGTTATTGCAGAAGAAATATATTTTACGTGAACATAGCTCACTATAAACTTTGTAAACTTTATGGAAAATTTTTATCCGTTTTATTAACAATTATGCATGAAAAAAAGTGATAACGATCAACATTGAAGATATTTGACGTTTCAGTTAAACCATGAATTAAGAAAAATACATGATTCTTACAATCTTAATACAACCCCCCAAAAATTATATTTTTACGAATTTTTTTTTATGTATCAACACAAACTAATATAATTTGAGAAATAATAAATGTAATTACATATATAACATCTCATAGATATATAAACTTATGTATGTAATTACATGGAATGTATAATTTATAATACAATGCTTTTATGTTTTATGTTCAACAAAATTAAAGTAATTAATATATGTTATTAGATGTGCTTTATATTTTGAATTTCAGTTCTTGCAAATTTTAAAAATGTATAATCATATAAATGCTGAATTTATGATAAATATGTAAATAAAATAATTTTGCATTAGTTAATAAAATTATCGCAATGTTCTTAATGTATATATCATTTTATGTTGCAATATTATATATAATTATCATGTTAATATTTTTTTAGCACTATTGCCTCTTATAACGTTAGTAATTAAAATTTGTCTTCTTATATATATTCCTAATTAAAATATAAAATTTTAAATATTTCATATCTTTATAATATATATTTCATCTAATAGTATGTGCTTCTTCTTTATTTTATAGTTATTTTAAGTGTTATTATAAGATATATTATACGTTTTATCCGAATCTTTCATGCTTTCTTGTTCGAAAGGTTGTGTTAAAAAATATTCACCTTCTTCATTCTTCAGGTCATTTATTATATTATTTCTAATTTTATTCGCTTTGCCGAACCGAGATCCAAGGGGTGTCATCTTGGATTCAAGTTGGAATAATTAAATATACAGAATATGTTCATTTTTAAAATGTAAATATTGAATAAAAGGTTAAATTATTTACTTTAAAATATTAAAATATTATGTTCTATATAACAAATTTATTTACCTTATACAACATTGGAAATAATACAAAGAATACGGAAGCAGGTAAAGCTACATTTAAAATAGTCTTACTACTACCATTTTCCGTAGAACCTTGGTTATTATTCTGAACTCTTTCATCTTGTGTCTCAACTTGAGTAACCGATGTACCCTCTAAATTTGCACTAGGTACTAATAATTCCTTTCTATTACAGTTACTTTGAATTTTGCATCCTAATTTATCAATAAGATTTTTTGGGTCATATTTATCAAAATCCTTAAATTCAGATACACACTTATTATTTGAACGAGAACAGTCAGATTTTAAATTTTCATACTTTTCTTTTATGGAAGTCAAATATTTACATATCTCACAACAACCATCTATATTACATAATTCCCGATTTTGAATTTTTTTAGCATTATAATAATAATCATACATATCTTTCCTAAATTTGAATTCGTTTATACGAAGTGAAATAAGGGGTCCTCCGATAGGTTCACATATATATTTACTTCTATCCAACGTTCCTTTGATCTCAATCCATGCAATGTACAACTTTTTAATTATATCTATGTACTTATCATTATTGGTTACCTTTAGTTCGTTAATTACACTATCATTCATCCAGTATTGTAAATATTTGCAATCATCTATTACAGAGAAATCATCTTTTTCTTTAGTATTAAAATTCTTTATATTCATTGTGAGCCTATGGCAAAGCTTATTAATATCTGGAAATTCAGGAATTTCTCTAGTTAGATTTTCACATTTACTGTTATTATCTAAATTAACAATACTTTTATTATACTCTTTATAAATTTTTTCCGATGGTAACATATGTTCTTTATTTTCCTATAAAAAAAATAGGATGAATAATATATATTCAAAAATAAAATAACATACATCGTTTCTCTTGCACAAAAAATCAGTAATATTATATATATGATATTATTAACAAACTGGAATATGTACAGCAGATTCCATATTTTAAAACATTCTCTAATGTTTCTATATATGTATTGTAATATATAATAATAATTTTAATGGCAAAAATATTAACACTAGAAACTCAAACCTTAAATTCATATAAATAACTTCAAATTTTTTAAAAGATTATTTAATTTGCCTAAAATTATTATGAATTTCACAATATGAATTTTTTCTATAAAAAAATAATATTTAATTTAATTGATACATTTATTTATATTTAAAAAACCTAATGTTTTATATATGATAAAAGTGAATTATGAACAATTATAGAATGTGCGAAATTTTATATTTATTCCTTCATTAATATATTAACAATTTAATTAATTTTAATATTACCGTGATTTTTACTGTGCTTTAACAAATGAAAAATAAAAAAAATAAAAATAACCATTAATATTTAAAATAATTTTTTATATTCTATAGTATACTATAAGTGTAATTCAATCATTATTAACATTATCAAGGTTTATTTTTACATTTAGTAACACATATATATTACATGTGTAAATATATGACTTTTTTTGAAATGTATAATATTTCAAACGATTTTTTATGTTCTAAATATGAATAACAATATAGCACTTTAAATAAGTCGCCGTAACATATCTATACTTCAACTGAAAAACTAACATAATAATATATGTACAATACGCCGAAAACAATTTTATTGTAAAAATATATAGAAATATATCACATCTTTATTATATATATTTCTTGTAATGTGAAAAAAGTTATTTTCAACATTATTGACCACAATAATTGAAAATTTACATCATAAATCTTTTAAGAGTTTTTACATCTTAGACCGTTTTATTTATTTAGCCTTATTTAATTAAACATATTTCTTAATCTAGTTCTATGATAGAAAATTAAAAAAAAAAGTAATTATAAGGAGTATTAACAAATATTTGAACTATATATAAATCAAAAGAATCACATTGTGTTGACAATACAAAAAATTATATGATATATAGCATACTATCACTTCGGTATACAAAACATTAAAACCTACGAAAACATAAATATAAGACAATAAACATTTTGGACATAATTAAAGTTATTTAGTAAAAAACAAATATATTGTTAAAGATAAAGTATAACACGATGATAAGATATATATCATAATGAAAGTAATATATTTTAAGGTAATTAATGTTGCCATTATTTGAACAATTATCAGAAAATATAATAATGATAAAACAAATTCAGGATATCTTTTTCATTATATAATAATATATTTGCACTATAAAAATTATGTATTAGAAAAGTGTCTCCTTAATTTTACTATAAACAGAAAATTAAATAGAAACATTATTATATAATAACCTTTTATATTATTTACTTATTACTATAAGTTTATAATTGGAAAAAAAAAATTTTAACAGTACATAAGAATAAAGGGAATAATTTCTTTAATATTGATTATAGAATAATTTTATACATTTTACTCTTGAATATCACACTTATTATATACATTATTTTTCTACAATGATTTTCTTAATCTAAAGTAATAAAATTTATTTCATTTAAAATAACATTTACACTAGGGTTTAAGTTATCATGGCAGAGTATATTTTCTAATTTTTACTATAAATAATAATATATTAACTAAATTCCATATTGTATAATGTTCAAATGAAATGATGTTAAATGTTATATCTATTAAATAATAATTATAAAATACATTATAAATGTATATATTTGAATAGTATGTTAGTTACTGTTAACCTCTATTTTATGATATATATTTGTTATAATAAAAACATATAAGCCAATTTTATTAAAAAAATTTAAATATATATAATTTCTCTTCCATAAAAATTTATGCTGTTTATATTTTTATGTTCTTAAAATGTTTTTCTTATACTTAATTATATCAGTCGTTATTTGTTTCTATTCCATTTTAATTAAAGACTGAATATAATAATATACGATTTTTTCTATGCCATTTGTTCGTTATAAATATTCACATAAATTTAAATGTATAGAAATTATGAAATAGAAATAGTAATAATTAATGTACACTTTGCATAATAGAAATAACTTTATAAGTTATTTTTTGGGAATTACATTTAATGTTATTTTTTTTTTTATTAAGATGCATTTTCATATAAAAGACAACAATGCATATATACCAATACAAAATTATAATAATAATGATAATTAATTTCTCAAAAAATTACTTTTTAATAAAATTTAAACTTCATTTTTTTCATTTATATTTCTCATTTGATATGTATGTGCTTTTATATCAATGTTGATAAAATAATTAATATGACAACTGCTACAATTTATAAATATGAATTTGATAAATGAAATACAAAAGCATAATATAATATTTGAAATTTATGTGTATTAATGTGAAAAAGTTTTATTGGTAATTAAAAATATTCATTTCATACAAATTAATAGCATTATATTAAATAAATCATCATAATTAATGAAAACACTATCTAAGAAATATTTATTTGTTTATTAATAGCAACAAAGGGATACACATAAAACAGATGATTTTTGTGTATTTTTATTGTTCAATAATATTTATTTTATAATATAATTATTCTGTTATGCTGCATTTAGTTAGCTTATAATGTCATAAGTAAAACCATAACTTTATTATTATTTTTTTTTTTATATTTAATTTTTATATCCTAATTTTAAAACTTTATAGGTGCAGGAATTAAATTAATAATATGCAAAAATATTTTTTTTAATACATGTATATATATAAATATGTATATATGCATTCAAAATTTTACTCTTATGTCTAGTGTGAATGTTTCGTAAATTTAAATTAATATTCGAAAAAAGAATGTTCTAAAGATATCTGCATTGATTAATGCTATTATTTTACTTTCCAAAAAAATAGTTCCATTTCTTAATCGAATATGAAATATGTGAATATTTATAAAAAAAGTTATAATATAAAAATTAAAGTAAATATATTTTTATTTAAAATAATTCCTTATTTTTTTATTCTTTTGGATAAATATCTTATGATATACGAAAATCATCCTCATAAGAAAAATTGAATCTTTGAATGCAAATTTTACAATTTCTTTTGTTTCATAAAAATATTTTAACCAAATCAAGGCCATTTAATAATCTATATATTTTTTATATTACCAAATAAACTACAAAAAATATATGTAATTTATTTAAAAAATATAATGTTATCTAGCTATGTATTAATATACATTGCGTATGGAATTTTTAATTCTTTTTCATTATATTTATAAAAATTTTACGCAGAAGTAAAATTTTCCTTTACCTAAATATATATTTTTTTATATGCATTGAACATTTTAGTATATACTATTTATAAATTAGGAATATTTTATTGTTTTTCATAAAAAAAATAATTGTATCTTGTCTAGGTCGTGCTAGCATGTACATATGTCATTTTTAAGCATATATTTTTACTTATTCAAAGAAAAATATATATTATTATTTCCTTTTACAGTATTTGAAACATTTTTTGTTGATCATATGTATTATACTGATAATTCATTTTTGCTGAATTTACTAAGAATATATAGAAATATATTACTTTTAATTTATAATTTCATTAAAAAAATTAATGTGCTATTCTAGAAATATGTATAAATGATCATTAATTATTATTATACTAAGAAAATTGTTAATATATTTATTATAAAGGTATTATTCATTCTTGTACGTTTTCCTAGCATATAAACATTTAAAATATCCATTGAGTTATTACTTATTATAATTATTAATTAAATTTTATGTAACTATTATGCTGGATCCTATAACACAACAACAAATTAATTAATATTTTAATATAATATTATTTTATTAGATATATATCCTATTACGATAATTGTATAAACATTATTTCATGAATATGTTATTATATTTATTAAAAAACATATGAATTTTAGACAAATTTTAAAATACAAACATATGCTGCATACAATTATAAAAAATGTTACTAAAAAAAAATTAATAAAATATAAAAAATAGACCACTTCGTTATACATACATAAACACATACACTACAGGAAAGTTAAGAAAAACCTGTTAAAATTTAGTTTACAAATACTATATATCTCAATTCTCATTAAAATCCATATAGACATCGATTACATATTAATATTAAGTTAACACACTATTAGTAACATATAAATTTTAATAATTACATTTATATTTTTCATTCATAGAAAAGGTATATATTTAAACAAAGGCACACAAATTCGTTAAATTTAACGATTACATAAAAAACAATAATTCTGTTCATTATACATTTTGAGCAACAATAATAAGGAATATTAAACGTAAAGCATAAAAAAACAAATAGAACAGCAAAACATCAATAAATCGCATGCTACATAAGCACGTGTATTTTATATTTTTATAGGAATACTTCTATTATGTGCTATGCATTTACAAGAATGGAATAAACATGATAAAATATGTTGCATATTATTGATAAAGAAATCATAAGTATTAAGTTACATAGACAATTTATTTACCTATACTTATTTCCATCCAGTCATTTTAACATTCCTGCTTTTACTCTCTTATATTTCAGAATTTTTATATACGTATAGATAATTAGTGATAAAATAATAGTAATTGATATATAAAGTAAAATACAATGTAAAATTTCATCATCTCTTGTAACTCTTAAGATAAGTGTTTGAACAGTTGTACCGTTTTTCGTAACATTAAAATCATCTTTTGGTGAATATGCAAGTTTACTCTCAATCTTCATGTATGGTAATGCATATAATAATGCTGGAAGTAAAGATAATAAAATAAAAGGTAAACCATATTTTGTAAAAAGAACTCTTTTAATTCTATTCTTAGATAAATTGTTTTTTTCCATATGTTTCACTAATTTGTTAATTGTGCTAAATAACTTTTTTTCATAATAACAATCAAATTTTTTTAATCCTTTCTTTTTAGCATATCTACTTTTATAATTTTTTAAATAAGTGTCCACATTATTTAACTTATCCTGTTTTAAGTGTCCATATATATTATCACTTTCATTACCATTCGCTAATTTATTTTTATATACATTATCATTTTTTTTATTTTGCAACCTTATTCTTTGTAATTCACTTTCATCTCTGTGCTTGGCTAATAATCTATTTGTACTTCTACCCAAGCATGTGTCAATTCTGCTCCCATTTTTTAAAGATTTAACTATTGTGCTCTATAAAAAATATAAATTGAATTATATAATACTTATATAATTTCATAACAAAGTATACTCTTTAAAAATAAAAGCCATATACGAGAAATGTTAATCTTTAAGGTAGTCATATATAAAATCATTATACATTGTCATAATTATTCTGTTATATCCATGATAACAAAACAAAAATTAAAATTTTCGGGAAAAAAGAGATCTTCAAAATATGACTCATGTAAGAGTTTTTTAGCACTTCCATTTTAAAATGATGTTGAATACGAATTATATATTTTACTACAAAGATTAGACAATATAATTTTTACTTTATAAAGTATAATAACTATTTATTATTTTTGCAAAAAATAAATTAAACTATGAAATATATATTTTTACATTTGTTGTTCCAAATCAGCTGCTTTAGTATAAATTTAATTTTAAATTTATTATATTATTATATTATTTTATTATACTCTCACTTATATTAATCTGTGGAATTGTATTGTTCTTAAGCGAAAAAAAAAAAAAAAAAAAAATTAAAAATAATTATATAATAAAAAAATTGTTATTTATTTTTATCATAATAAAAATAACAAATAAAATATCAATATATGTGAATATATAGAATACTAATCTAACATATTGGTTGTACAGGACGTAGAGATCTATGCATTTATACGTTAATGGGATAATTAGAGATGAATACCTATTTTAACATCATTTTTAACTATACATAAATATGAATTACTATGAATATAACAATAATAACTGAAATTATCTTTTATTTCCATATAAATTTTTATTTAATGTACATTTGTGATTATTAACGCATTTTCAATATATGATTAAACATTCTATTACAACTTTATATATACTGATATCTCATCTAAAAATAATATTAAAAAATGGGAAAACTTATTCTTTAATTTTGGTATAACAATTTAAAATATATTTGTATTTCTCATAATTGGAAATACTGCTAAATATGATATTGTAAAGTAACCCAAAAAAACTATATAAATTTTTTATTGTTTTATAAATATAATACATATCTATCATTCCAATATAGTACAGTATAATAAATAAATTAATGGTAATTTTAGTTTTTATTCTCTCTTTATTAACTTAGTATATTCAATAATAATTTTTTTAATAGTTTTAATTCATATATGTATTTTTATAATTAGACCCATTCAAGAAAAGTTATGTGACAACATTTAATATAATTAAAATTAAATGAATATTTGTTTTGCTATATTAACTTCATAATTAACGATTTATCTTATTTATAACATTTTATAAATAAATACAAGAAATGCTTCCCAAAAAATAAGGATGAAGATTGATATTCATGAGGATATGTTGCGTGAAACATTATTGCATATATTTATATTCTCATATGTTATAACATTTTGACTGTATATATAAACATATAATATACGAAAGCCATAATACGCACTAAATACATACACATAATACATATATATAAGAACAATAATGATGAAAAGTAAGAAATAAAAAAAAAAATTTATAAAATATTCATTCAAATAAATTTATAATATACAAGCATTAATATACATATATTGCTAAATATTAGTTTTATTTATATAGTCCATTACATAAATAGTGTGTTTATTATACTGCAATCCGTATTTTGTTCGCTTATGTTATAAAATATACTAGGTCATTAAACTATTTTGAAAATACAAATTGTATTAAACATTCTTAAGCGTAATAATAATTTTTCTAAAAAAAAAATTCAATATGTTACATCCATTAATAATATATTGGATGATCGTCATTTATGCATATATGTAAGTGTCAAGCATACATGTTTTATTTTTTTAAATATGTTCAGATAATTTTTTTTTAATTATGATACACATATACATTAATATGTATATAGTATTCAGCATAAATAAATAAAATTATAATAAATTGATTTTTTGCACTTTTTAATTTTTTATTTTCATGTTATATTTTCTGTCTCTTTAAAGGATACACTTACAAATTTAATATAATAATTATATTAACTGTTTTTTTTAACATTGCGCTTATATATAAATTGTCATATATTATACTTTATTATCATTCTTCATATTAATATTATATTTATCTTAAAATTATTCTTTGAATTCTGTATGGTCATCTGATTGTGGCACCCTGTATTTCAAGGTTATTTTTTTTAAGCAATAGTATTATATTCCCAAAAAAAAAATTTATAATGATAAAAAAATATTCAATAAAATTTAATGTGTAATTTTCATGATAAAAGTAATTTTATATAAAAATTAAAATTACATAAAATTTTACAAATAATTACATACATTATTTTATATATTATTATATATTGTAATGCGCCTCATCAAGGTTTAAGTTTCCTTCAATTTTAAATTTATAATTTTTTATTAAAAAAGTAATTATTTTAAGTAGATTTAATTGATATATATTTATTTATTTATTTATACCACTGCATTCAGCTTATAAGTTTTCACATAAAAAAAGAATTTAATGTTATATATTATATTTTAATTTTCCATGAAATTATTCCTTATATAAAGAGTTTATTAGAATATTTAATATCTCTTATTTATTTCAGAATAACTGATAATTTATTTCAATAATTCTATAAATAAAATTTAAGAACAAGGCCGTTTTAACAGTAAGTTATTTTAAAAAATAATGTGGTTATGCGTAATTCATTTGCATATTTATTTAATAAATATAAAATCATTTAATATGAAATAATGTCAATAATTCATCTAATATGTTTATGCACATGCTATATCACATATAACAAAAATTTTTTATATAATTTACATAATCATATTGAGCATACACACTAATATAATTTTTATTTACAGCCTATATTATTTAACATATAATTAAATAAAAATATCACTATATATTGTATGGTTTATAAAAATTAATAAACATTTAAAACCTACTCGACTTATAATACAATAATAAAATTAACACATCAATTTAATCAATTATTTCCTATTCAAAACAAAACAAAAAATATATTAAACATAAACGGTCTATCACTATGACAGATACAGAAATACATATTCACTACAGACAAAAATAAATCATGTCATTTTTTTCTCACAAATATATTATAATACCAAGTACAAAAAAATTCATATAAAATTTATTCATATTAATACACTAATTTACAGCTTGCATATAAATATATTTTTATTTTTCCAATACATAAAAATTTTATATATCAAATTAAAAATTCTAAAATTATAACGAATTGTGAAAATATAATTATTATTCATTCCATATATGAAATGCATTTAAAAATACAATTATATGTCATGTAAAAGGACATCATCGATTAACATGAAGAAAATGAAACAGCAGAATACTCATGAATATTGAAAGTAATATTCTTTAATGTTATATATAATTCTATGTATTTCATTTGTATATATATAAGGAAATATTAAATAATCTATCATGTAATGCAAATAATGTTATTTTGTCGATGTTTATAAATTAAATACTTCTTTACAGTACTTAATATATTCTTTTCGGTTCATTTTTCCTTTTTTCCAGATTTTATTCTTTCATATTTTATCACTTTGTAAAAGATATAAACAAAAACTAATAAAACAGTAGTTACCAAAATAAAGGAAAATAACATATTAATATATTTCATGATATCTATTAATTCTTTATTATCATATAATAATTTTCTAAAACATTTACCTATATCATCATCACCACTTTTATGCTTTTTATTATTTTCAACATCATCAAAATGATCGCCTTTGCAGAGACCTAATATACCTCCATATTCACCACCAATTCCAAATAATATTGGAAATATTAATCCAATAGTGGGGAGTAAAGCAAATAAAAAAAGCCCTATACCATGCTTTTTTAAAAAACATCTTTTCGAACGTTTCTTATCATAGTTCATCTTTTCTGCAATATCACGTATATGACAAAATTTACTGAATACTTTGTTCTCACAATAACAATCTAATTTAGATAATCCCTTTTTTTTCATATACCTCTTATTATAATTTTTCATATATACGTCAAAATTGTTTGGTTCATTCTTTTTTACCTGAGAATATATCGATACATCTCCAGGGAAATTTATTTCCTTTTTATATCTTCTACCATCTGATAATTTTTGTCTCATGTTTGTGTATTCTAATTCCCTCTGTAATTTATCTCTTGCTAATAATCTGTTATATTTTATATTCAACGCTTTATCCTGTTCTTGTATTTTTTCTAATGATTTAGGGAATGAACACTGCATAATATAAAAATATATTAATTTATAAAAAGGTTGAGTGAATACTATGAGAAAAAAGTTAATATCTATTATATCATATAAAAATAAGACAAACACGATAAAACTATTCTTATATATTAATAGCATACCACATCATTGTAAGTAATAAACGTCCATGCTAAAAATAGAAAAGTAAATTTTTTCCTAAAAAACCTGAAATTTACGTTTTTCCCAAGGTCGTTATTAACTAATAGTACCATATTCATTACTAGATAAAAAACAAACAATGTAATATATTAAAAGTTTAACGAGTACAATATTTGTTATTAAAGATATATTCTAATATTAGTAAATATACCAAAAGAATACTAATTGAAAATGTATATTATACAAAATAAACTAATAGATTGTAATCACTTATAAATATAATTATTTATATCTATTATATAAAATGTATATATAGGTAAATCATTTATAAAAATATTTTATTATAATATATATAGGTATTTAAATTTTAAAAAATATCACATAATTATAATGTATTCTAAAAACATATTATTAATAATCATAAAAGTAAAGAAAAATAAATTCTACCTCCTTGGAAATATTGTAATTCTTCAGGACAGATATAATCTTAAACGTATGTATACTATACATCATTGCGTTAATAAAATGTATATGAAATGTCCTATTTATATTATATGAAAAAACTTATTATAAAATATATGCATTAATTTTTTATAGGGTTTTCAAATAACATTTTTAGCAATAATATAAATAATTTATATAATTTTATTTTCTAAAAAATTATGTAGGATATTAGATATTTTTCTAACGTTAAATTTTACTTAATGTATGAAATCTAACATATTTTTTAATTCGAGTCTATAAACTATCATATTTGAAAGGAAAATAAAGTTATTCATCATATGATAATATATTACATCAATATCGTTCTACTAGAAAATGTGACAACAGTAATCTCTATCTAATTGTTAATACATTTATTATTATCATATTAACGTTTCAAATATATATATTTATGTTATTATTTTATTATTTCACATAAACACGTTATAATTCAGTTAGGAATGTAGGAATAAACTATTATAATTTTATCACATATAAGTTTATTATATTTTATATTTATTTCAAAAAAATAAAATAAAATTATATTAAATTAATCTAGCTGCTTTACATATAAAAACAGATACCTATGAATCTATTGAGATATACAATATAGCAATAACATTTTTAAAGTATAATATTAATACTATTATATTTTTAGAATTACATAATTGTTAACTCATGTTTATTCATAATTAACCTATGAATATATACATTCAATACAATTTTATGGTTACCTTAACTTTCAACTGTATATTATATTTTGTAAAATATAATATTACAAAGATGATGTTACAGATATTAATAATTCGGTTACATGTGTCTCAAAACGTCTTTATAATACATATAAGTATATAACATGAAGAATGTTTTGAAATTATATCATTATAATCCTCTATTTAACTCCTTAGAATATTTTACTTAGGAAATGTATATGAAAAATGTGGATATATCATCAAAATACCATTAGAAGTGACTATAATAATAATAATTTTTCTTCAAGTAACAACTTAACATAAATAAATATTATTTTTTATAAAACATTTTTTTCTCAGTAATATACTTTATTTCCATTATTTTAGAGGGTGGACTATTGCATAATAATTGCACAATAATTGAAGTTACATTCAAATAAATAAAAGGGAATAATTAATTTACTTAATAAATTGTCTTATATAAAGTTACATTTCATAACACAATTTCTCTTCATATTTTATATACTAATATATTTAAAACACACATGCTTACTATATTTTAAATAATATTCAGAATTAAAATATTGAGCTAAAATAAAAACTGTTCAACAACATTTTAAATCAAATAAATAATTTATAGTGCATAAATATATTATGGTCTCTGTATTTAGTAATATATGCCTCTTTCACGCGTATTCATATATGTAATGCGATAAAAAAAAACATTTTCTTATCTTTAATACGTTAGGACTATTTTATTATATCAATGTAACAATTTTCATATAGGAATTTATAATCATATATCATTCATAAGAATAAATAATATTTTTAGTGTACATTTATTTAATGTTTCTAATTTTTTTTATTATTATTAATTATATCCAATTAAAAAATATGCTTACATATATATTATAATAAATATATTAAAAATTTTTATGATTATTTTATTTATAAATTATAATTGAAAATTACTTATATGTTTTTATTTATATAAATATTATATCTTTTTAAAAAATAATCTTCTGAACATTATACGCTCATATGGTTGCACATTGGCTTTTATCCATTTTTCTTTTTTATATGCATATTATTGTATAATAAAATTAAAAAAAAAAGCTTAATATGATTAAAAATATAAAATAAAATTTTATATATTTTTTCTTTATTAAAGTAATTCTTTAAATAAAAATTAAGTTTATAATTTTTATACAGATAATTATATAGGTATTAAATATTTAGAATAAAAATTTTATTATTTTTTGAAAAGCCACATCTAAGAATGTGTTTCGCTTGATATTTAATCAAAAAATTCTCTGATAAAATAAAAATTATTTTAAGCAATTCAATTTTCAATAAATAAATATATATTTATAAAAAAATAGAAATCATAAATGTATACTAAAATATACGCAATAAGAAAAATATTAATATGCTAATTATTCATGTAAAAACTCTGTATAGTAAACAATTTCTACTATTAAAATGTATTATTCAAATTTATATTTAATTGAAAGCCTTCTCTTACTTTTCAGATTATATAATTTTCTATATAATGAGTTATCTGATATAGGTTTTTTTTTCATTAATGTATATATATTTTTTTTTTAATTGGTTCTCCTGTTAGCTATGCTCTTATATTTATATATTACTTGATTATGCCTTTATGTATGATCAATAGAAAATACATTTGCAGTGTCATTGTATTAAGTACATTTTCTTTTAATTAATAAATATATAAATATTCAAAATAATTTTCCATTAAAATTTTTAAATATAAATTTTAATTTACTTCTCCAATACATTAACTTCATAAAAAAAGAACTAAAGCACCCTTATTAGCTTATGGCTCTATTATATATTTTATAATATTGTTATGGAATATATAAAAATAATATATTTATTAGTATAATATTATATTTATTTTCATATCTTAATCCTAATTTTTCATCTATTATGTGTATAAAACCATTAGTTCCTAAATATGTAATATTTTTATGATGATACATATTAATTCTGAACATATGAAACTACACAATAACAATTTATGTACAATACTATTATATCACACATTTTATTAAGAAATAATACAAAAAAATATATTTTCGAACTATAAATATTATAAGAATTAATAAACATTTAAATACTATTTTATTAAAAAATACAAATGAAAATAGACAGAATAATATACTTGAATTAATCATAAAAATATATATTTCAAAAAGTAAGATAAACGAAATTTTTCATATTCATATTACACATATAACAATACGTTCAAAAATATAAACATAATAAAAAGAAAACACTGTACAACATTCTCATTTAATTCACAAAAGTTAAAATTATTTAAGTACAATAAAATTTACATGAACGAAACAAATGTATAATTATTAATCTCCCAAATATAATTTGTATATAATTTTAGAATATTACATTATTACATTTTCATTATCTATAATGTGTTCAAATAATGATAAACGCACCTATTGTACGAATCTGAATATTTAAATGGATAACACAAAAGTGAATATTATACACATCACCTACATTGATATATCAATTTGATAGAATGATTTATAATGAAGAAACATAACACAATTCACATAAATATGATGATAATATATTTTTTACTTGGAGGGGTATACTTTTATGAAACCTGGAGTATTTTAAACGTTATAATGAATAACAGTTTATGATTACATTACATCAATAACGATGATATCTATATTTATTTACGTAGAGATTATTTTTGCAGAAATTTTATTTATTCCCTTAGTATCATTTCAACATTCCTGATTTTATCCTACTATATTTCATGATTTTTATATATGTATAAATAATTAATGATATAACAATAATAATAGATATAAAAAGAAATATATATCGTAAATAGTGAACTTGAATTTCTTCATATTGGCAACTTCCATGAGTAACCTTTTTTACTTTACATTGACTTGATGACGGTTCATAAGTTTCGAACGTATAATTGCAATTAAGTCTTGAACCTGTATGTATCTTCATATGATATGAAGGTATCGCTAATGCAAATAATGGAATTAAAGATAATAAAAAAAGAGGTATACCATATTTTTTATACATAATTCTTTTAATTCGGCTCTTACTAAAATTCTTTTCCTTTGCAATTTTCTCTATTTTGTCAATTATGCTAAACAATTTTTTTTCATAATAACAGTCCAGCTTTTTTAGACCACTTTTTTTAGAATATCTAGATTTATAACTGTTCAAATAAGATTCCATATTATTTGGCTTTGCACTTTTTAACTTTTCATACGTATTATTATCTCTACCATTTATTAATTTTTGATGTTGTCTATTACCATTAGTCTTATATTGAATCCTCGTATTCATTAATTCATTTTGTTCGTCATATTTTGCCAACAGTCTATGAGGTCGTACATCTAATGATATATCAAGTTTTTTCCCTTTTGCTAAAAAATTACTAATAATGTTCTAAATAAAAATAATATATATCATTAATTTTAATTTAAATAATAACATAATAATAAATATATGTGAAATGTGCTATTTCAGGTATTCATGAAAAATATGGTTATACCTCATCGTTGTTATATAGATATGTCAAAGAAAAAATAGTAAATGTAACTCTTTTAATTAACAATAGAAACTTCATTTTATCGTTTTAGTGAAAGTTTTTTAATTTTAACAGTTTATATAATATATATAATAATTATATACTATAGTTATAAAATTAGTCAATATAGACTTTATTGTATAATTTATTATAACTATTTTATATTTTGGAAAAATATGTGATAAACTATATATATGAAATATTTAAATTATAATAGAGAATTAACGTAATTAAAAATCGTGCAATGTTATACTTATAGTAATTATAATAATAGACTAGTTTTATTTAAACATAAAATTATATTATTCTCAAATAAATATTAAAAAAAAGTAAATTAATGTTTTTATAGAAAATAAATTATTTTAATAATAATATTATTAAAAATGAAAAGATATAATTCCTTTATCTATCATAACATAGCATCATCATAGTACAAAAGTGATATATAGAGAGTAGATAACTACGTATCTATACGTTAATAGAATAATTAAAAATTTTTGTGTAATCCAAATAATTATAATATTTTAGTGCAAATTTAGAATTATTTATATTATCTATATATATGAAATATTAATATACATACAAAATGATTATTTAATTTTTTCTAATAATAACATGAGCATTTTTTTATAATTACTTAAAAGAAAATATTGTTAGATATTATTCTGTGAACTCTTAAAAAGTAGTATATCTATCATTTCCTTATTGTAAAAATAAATAAATTTCCATATATTAATTTAAATTACATATAAACAAGAGAGCAAATAAAACTTTACTAGCTGATCTCTCTATTTAAACGTAATGTAAAAAATAATAGATGTTATGTTGTTAATTCATATATATAATATTTATAATAACCAATAATTAAGACCATTTTTGGAGTAATCTGTATAATAATTAAAAAATAAACTTCATATTATACTACTAATTGTACTTATAGAAATAGAATGTAAAGTATTTTTAATTTCTTACCAATTCGAACTACTAGGAACATTATTATAAGCAAAAATATTAATGATTAATATTCTAGAATGGATTATATTTTTTTAATCATTATATTAAGGAAAATAAAATTCATGTATTTTTCATACAAATATTTTATCCTTATGACCATGTTGTCTAAACCTATAATAATTTTATATGCATTAATACCTATAGCCTTGTATTCATATAAATTTGAATTACTTATGGTTGAGGACATAATAAATAATGATATTCCAAAAAATATTTAGGATTCATAAAAATTAAAATATTTTTTTTATCATAAATAATTTCGAATAAATCGTTAATTTAATATTTATTTTATTATTCATTTGGTAAAACATATATCATTCATTTGAGTTATATTATATATAAACATGCAATATATTGCTAGGAATAAAAATTGTATTACAGATTATTAAAACAACTACATAATTTATAATACTAAGATATATGGTGATACACGTATTTAGCAGAATATGTCAATTTCTCGTATTATCTTTTATGATAAGCGGCAACATTTTTTTTTAATTGTTTTCCGAAATTTTAATCTAATCTTTGTAATCTTATACATTAATATTATATTTAAATAATTTTTAGCAGCAATAAATAAAATTTAACACATTCATTCTTTTGATCTTGTAAATTTTTTTTCGTAGATTAATGATTCTTCTAATCCATTAAAATATGTATATATATATATTAATAAATATGCTAATATATTTTTTTATCATTGCATTTATTAATGTAAATTGTCATTTACAATTTTTTATAAATTTTCACTATATTATTAAAAAGTATTTCTTAGCCTTGTAAGGCCATCCTATTGAGCTTAATATTTTCCCAAATCATTTTTTTATATCAGAAAAAAAAAATTATCAATGATTCAAAATATGTAACAAAATTTTAAAATATTTTTTTTACAAAAAATTTAATATATAAAAATTATGATTATATACACACTTAAAAAGAATTAAGTACATTTTTATATTTATATTTATGTTATTATATATTGAAACGCGCCTCATCTAGGTATATGTTTCTCATAATTTTAAATTAATAATATTTTGTTAAAAAAAAAAATTTTAACAAAGTTTAATTGATATATATATTTATTTTATTATAAATAAAAATTACAAAAATGTATTTTATATATTCAAATAAAGAGAGATATTTTGTGTTAATATATGTACCTTATGTAAGGAACATTTAATTTCATTTTTATTTTCCGATCCAATTTATATTTTATTTAAAATAATTTCATTTAGCATTAAATTGATACATTTATACATAGTAAATACTCTATAATATATTTTTGTTATTTTAAAAGTGCTGTTATTTTAAAATAATAAAAAATTTGTTTCTTTTGTAAGGCTTTAGCATTATACATATATGTATATAACAATGTATAGCACATAAAGTATATTATTGAAAAAGCCCATATATTACTCTTCTTTTCAGCTATAATTTTATATAAATGCGTCATTTGTACTCAGAGTGATATCTCAATAAATTAAATCTGAATAATGTACGTCTCAATATTAATTTATGTTGTTAAGCAATTATTTCCTTTAAAAATCTACATTACCTTATAAAGATGTACCTCAAATATTTTATAATATTATTTTGCAATACTCCATTAAGAATATTAGTAGAGCATATTTTATAATATTTCAATATTGCTAATATATACATAAACCTCATATTCATCAACGTTTTACATATATGAATTATTAGAACAAATTGGTACTACAAACAATATAATTTATTTACGTAAATAAATAATTAATTTAAATGATTTATTATTTTATAACACATATAAAAATTTAAAATCTTTAATGAATATTATAATACTTTGTTATTTTTTATATTAAACACAATAAAATATTTTTATATAAAAACCAAAAAAGACATCTCAAGTAATAATTCAACCTGAAAGTTCTTTCAATATGTTACATGCACAATTAGAGATTAACAATTATAAATGAAAGATACAAAATTTCATTTTATTTAACAAATATTAGATTACTCAATGAACACTAAAATATATAAAAACAATTTTTATGAAAAATCATACGATACAATTATAATTATTATACAAGTCTAAGCATTTGCAATTCTATATTAGCATTATCTGATAATTATACTTATATAATCTTTAATTATCGAATTATATTTATTTATAAATTATTTTTATATAACAAATTACATGTGTAGTATATATTATAGGATAATATTACAGATCGCCTTAAAAGAGTAACACACAGTACCAACAAAAATATAAAAGTATATTAATTTTTATAAATATTAGATATAAAATGAATTAACGTGGTACATAATTACTTTCAATTTGCATAGTTCTTTTAATAAAATAACGAACACACCAGACTATGTTTTATGTAACATAAATAAGAAATTTTTCCTTATTTCTTCAAACTAAATACTTCTTTACAGTATTTAAAATATTCCTTTATATTCATTTTACCTCTTCCAGCTTTTAAACTTTCATATTGCAATAATTTTATTGAGATATAAATAATCACCAATGAAAGTATAGTGGGAAAGACATATACTAACATATCACCTACTGTTTTTATCAAATGAAGAACTCCTTCATTAGAGCTAACATGACTAGGTTCCACTCCACATTTTTGTAATACTCTACCTGATATAGTAGTTAGTGCACCAAGAGCATAAATAAAAATAGTGAAGCAAATATGCATACGATACTTCTTAATTAATGCTTTACTAAAAGAGCTTTTATCTTTTTTCCTAGTATCCACTAGATTATATAATTCGTCAATACGTTGAAATAATTTATTTTCACAGTAACACTCCAATTTTGCTAATTTATTTTTTTTAGTATACCTATGCTTATAGCCTTTCTTATACGAAAACAAACTAATTGGACTTATTTTCTTTAAATATTCATATGTTGATGTAACATCTTCTTCATTATTAGTATTTGGAGGCGTTTCATAATCTACTAAATTTCCCCCTAAATTTAAATCATCTAATTCTTCGTTATATTCGTGTTTTGCTAATAACCTATTAAAATTTGTATTCGAAGTTCTATCATGTTTAAATTTCATTTCTAAATCTTTATCTAAGCGACACTGAAAAAAAATCAATATTAATATTACATAGAATAAATGATCATAAACTAAAGCATACTGTCAAATTAAAAGCATATATACAGAGTAGTACACAGAGTATGGATATTCTTATTATCCACATGGTACCAAATCATTTTTAGGATTCCATATCAAAAACATTACTGTAAACAATTTTAAAAGGACAGCTAATTTTAAGCTGTCATTTATACTATATTTTCCCAAAAATCCCATAATATTATAAAGAGAAATAATAATTATATACTATATTGTTATTTTAAAATCGTACAATTATAATTAATAAAACTATTTTATTTTGTTACTAATTTTTCCAAAAAAATATGAAATTAACTTGCATATTATATATATTAAATTTTTAGTTACGACATTAATGAATGTAGTTCATAATGTTTATATTATAATGTATTTATATGCATCGAAAATTAAAACATTATTATTAAAATAATTATGAGCATATAATTTTATTAAATAACATAAATATTAATGAAATATTATAATGACGTTATATAATAATAAAAATATATTAATTAGAATTATCCTAAGTCATATACCTCATAACTAATAATAGAGAAATAAAAACGTTTATATACAATATATCTTTATATTATTGTAATAAAAATACATCCCTGCTTTCCATAATAATAATAACTTTTTGCATATTATTTATTGAACAATTTGTTTTCTAATGATATTTAAAATATTAATAAGATGGTTAGTTCGTAATATTATTATCCGTAGAGTAAATTTTGAATTCCAACATATAATATAATCATAAAATATTAGGCACTATATTAACTACAATATGTATGTGAATTTTTCTTAGGTAACTCAATGAGAGTAACGCTAATCATTCATATAATTATTTATGTAAATTATTATTTCTATGTACGATAGAAAAAATTACTTTATTACAATATAAATAATTAAAATTACGTCGAAGTATAATTTAACATTCTATTCATAAAAATAATTGAATGTATAATTTTATTTTACATAATATTAAAATAAGAGTAAAAATAAATTTATAATGCTTGCACCCTGTTAATTATTAAACAAAGATCAATATCTGAAGTAATATGAATTTCTGCTATAAAATTATAATTATATTGCAAATAAGTACAAACTGATTCATATTTTTCATAACGAATACCATTGCTACTTAGCATATTATTTTGTATATTTTAATAAAATACGTTTAAATTCTTCAAATATACAAAGTCGTAAAATACTTAAAAAAAAGTAGAATAATGAAATATCATTAAAGAAGTAAAATATTATTTAATTGGTAACATTTTGAAATTGAAGACATAGTATATTATTAACGTTATTTATTTTTCTTAGTGACAGTTTGACGACATGGGAAATATTTGCTCTCATACTATCCATTTCTGTTCAAAAATATAAAATGCAAATAATTTTTGTAATAATAAATAAATAAATTGAAAATATTAAAATTTTATAAATTACAAATTTATTTAAATAAATAAGCTTAATTATGCTTTTATCTAATAACTTCAAATATATAGTTATTATCACGTTTATTTAGATTTTTATTCAGTAATACACGATGGAATAATTCTCCGGTTCACAAATATTTTAACGCATAAAAAATTGGCTATGATAAAAATTATATAAAGACACTTTATGTTAAATGTATAATTTATTTAAAGTATTATTTAAAATTTTAAGCACATCTAAATAAATTTATGTTATAATATTGTTTACTAAAGTATTAACAATCCTGGAAAATGTTTTATTTTTTTAAAATATTTTTTAAGTTTCTTTCATTGTATATACGCTCCTATTTTTCATATAAATGTTCATTCACGATCAAATAAAAACTTTCTTATTCCTTATTTATTTTTAACTTAATTCCTTGTCCCTTTAGTGTATATAAATAGCGTAAAAATTTATATATATTTACATATCATAATATATGCGTTAATGCTCAATTTTCATTATTTCCATACATAATTATACCATTTATATTTTAAAATAAATATTTATTTATGCTAATATTAGATAGAATAATAAAATGAACTTTTTAAACTCATGCATTTGAGCATTTATTTCTTCCATAATCATTTTTAAAGAAAATATATTGCATTGCCTAAAAGAAAATACTTATATAATTATAAAACAATGCGAAAGTTCCATTCACATATTTTTATATTATTTGGAAATAAGGTTATAAAATAAAATGACATTAATTATCTATTTTACTGAATAAATCTGTGTAAAAAGGAAAATCTTTGAAAAAACATGTTACAAAAGAACACACAATGTAATCATTAGGTCTATTACAAAATGCTATAAATATGTTATTATAATTTTAAAAGCAATGAAATAACAAACGAAAGCAAAAATAGTATTAACTTCATAATTTTATTGTTGTTTATAATTGCCTAATATTTGGTGTCCTAATTTTTGTTATTAATTTATACATAACTATATTATGTTTTCACGAGTTATATATAATATGTTCATAACTTAGATACTTTTGTTTCTATGTATATTAAGTAACAGTTAAATATTTATATCATATATTATATATCAAAAATTAATGAACATAACAGACATATCATTTGTTATAATATAATCAGGTTTCCTACATAACCACATTAAATCATAATCTGAGTATATAGCATGTTTTTGCATGCACGCAAGTTGTTTAACGTAAAAACACAATATTTGACATAATTAATAAAAAGACATATCTTATTTGTAAGTGATAAACAACAAATAATTGAATTAAAAAAATAAGAGAAATATTTACACACAAAAAAATATTTTTTATAACAAATAATATGCTTTATTTATAGTATATTATTAGATAAAAAATGAACAAAAAAAAATTAATACACAAAAAATAAGTAATATTTAATATAAATATATACATATATCGTTCATAAAACAATATATGTAAATTATAAACTTAAGTTTTATAATGTCTTATATTCGTTATGCAAACACCTTCAGGTTATCTAAATAATTGAATCCAACACCACACTATTTTTCAATTAAACTATAATTTTTTATTGCGCTGTGCGTTTAAATCAATTATATTATATTTTTTGAATTTTTTTTCTTGAATCTTTGTTATTAAATCATATACGTTGTATCTCAAATAAATATATTTGTATTTAATATAATTTTACTTTTTCTTATGCACTTTAGTTTTATTGATATTTTAATAACATTCAACTTCAGGCAATCCATGTAATTTATATTGTCAAATCATATTTAATATTTTAATTATTCCCACAATCCGTTACTTTTTTAATATTCTCAAATGTAATACATATAAATGATTTTTTAATTATATAAGAACTAGCACAATTTCTCCTTATTTTAATGTTATTTTTTCTTCATTATTTATAATAATAATAATAATTTCCAGCATTATATCACTATTACTTCATATTAAAATAACTGTTGTAATTTTTTTCAACTGATATGCCTAATTAGTAATGTGAATCCCCTTCAGGTTGATAAGTCAAATAATATCGATCTTCTAGAGAATCTAAAGACTCATTATCTGATTCATACCTCGCTAACTCCTTTTCATACTCTTCGTAATAATTATGCTCAAATGCTTTTTTCTTCCGTTTTTTTGGCTTAATACTTGATTCTATTCTAGAAGACTAAAATGAAAATATAAAATATGTGAAAATATATTTTACTTATAACTGTACATTTAAAGAAAAAATAAACTATATCTTTTAACGTAACATTCTTATCTTTTAAAATGTAATACGTAATTACCCTATTGTAGTAGAAAAGGAAGAATATTATTCCAAGTACTGCTGCAGCCATGACAATATTTTTAACAGTATTTGAATCTAACTTATCATATAAGGTTTCTGAACTACCAGGAACATCCGCAACTGTCGCAAGGTTTGTATCTCCCCCAGTGTTTGAATTATTTAATGATACTGGGTTAAGAGCGTACCCAGAGCTTCCTTGCAACGGCGGACTCAAAGATTTTCCATGTTCTGCTCCTGCAGCCAATGGACGTGCTAATCCTCCTTGACCTGTTGAGCTTATTGAACCTCTTGAATATGGTGTACTTGTTGTACTTACTAAACTTCCTGAAGTTCTGCTACCCAATGTTCTTGATGGACTTGATGAAATTTGTGATGCCCCTGAAGATGATGCTTGTTGTGATGTTCTGGACCCTCCTCCACCTAAAAAAAATGAAAATATAGATCCTCCTTGGCTTGATGAACTTCTTGTACTTGTGGTAATTACCGTATTTGTTGTAGTGGTTGCACTTGTTGTTTTTGCCTGTGTTACTGTTGTTACTGGTTTAGTTCCAGCTTCTGCAGTTGTTACTGTTGCCTTCGGTGTTGTTGTTACTGCACTGGACGCAGTTGTTGTAGTTGTGGTTGATACTGAACTTGACACAGTTGTTGTTTTTGTTGTACCTCCAGCAGTTGATGTAGATACAGTAGTGGACGAACTCGATGAGCTGGTTGTGACTACTGAAGCTTTTTGTCCTGCTGCGCCTACTGAAGCTTTTGGTCCTGTTGCACCTTCTGAACCTTTTTGACCTCCTAGAGTTGCTGGACCTGAATCACCTTTACCCTTTGCGCCATTAGCAGGGAGTCCTTTAGGATCTGACGTATCTCCAGTTTTGCATGTTTGTAAATCAGACACGAAAGACGACAGATTATTCTTATTATTGCAAGGAAAATAATCAGTCGATTTCCAAAAAAATAAGCTCTCACATTGCGCAGCCCTCCTATACATTTCGTGTAATGGCTTAAAACTCTCAAGATATGTTAAATACTTAGTGCATTTAGCTTTATCTTTGGAAGCAATAATTTGTTTAATATTTTCGAGATTTTTAAAATAAATGTACGAAAGTTTCCTATTTTTTAATTCATTTAAATCAACATTTTTTAAGTTTGGTAAAGAGCAAGTATGTTTTAAATTTTTCCCGTTAATCGCATTCCCTGCCTTAATAAGATCTTCATAAAATGTTATTTTATCAATATTTGTTGTCGGTGAGTTCTGAGTTTTATCTATTTTATCATATAACCAATAAGGTAAATAACTGCAATATTTATTAGATTCTTCTTTTGTACTTTTTTCACGTATTTTTTCTAAGTAATATACTAGTTCACTGCAAAGTTTTTTAGCATTGGCATTTTTTTTACCTGTTTCATCAAATACTTTGCAAAGTTTATCAAATTCAGCTGATGTTTTAGGATCTTTAAATAAATCTTCATACATTTGATCAAGTTTTACCTCCTTTGCAGCCTTCTCCTAAAAATTAACATGAAGGTGTTAACAGATAAGCACTAAACATCTGGCTATAATAACAATATTTTCACACATGTTCGAAAAGAAACACATTATCAAACTAGTAATGTTTATATAATGATTTAAATACAAGTATATATATACCAGGTTTGCCGCTGTTATCGTCGCCATTTTTTCTGGAGACTATTTGAATTTAATAAAATTATAAATGTTTTCATACACTAATAGGTATTATTATGTAAAAAGTAAAATAATGAAATCTTCTATCAATATATGTAAGTTATCTTCTATGAGATTCGAGGGATCCATATAAGAATTTATTCGCATGCTTTATTATTTAATAACACATTCAAAAAAAATTATTTTCTACTATTTACATAAAGCAAAGTTCCCTTTAAATCCTCACAAGAAAAAAGTAACAAAACAACATAAAACTCAAAATATATGAAATAGTATCAACAATAAAATAATTTTAAAACATTTAATTATTATGCGAAAGATGGATGAAAGGAAATATTTATAATTTTTACGATGAAATATATATTTAATAATTTGCTTGACTTCTTAAATATTCTTTAGGAATAATTTCATTTATTGTTAATAGAAAAGGATTTCTCTAACAAAATAAATCGTATAGCCATAATGAAGAATATTTAGCACAGCTATCTATCGTAATTTATTTCTATTAATTTTTGTAACATAACGATGGTTGTGTTATTCATCTACTACGCAAATTGCAAGTAAAATTGTAAGAACGAAAAAATGCAAACTACTACTGGTCATATATAATACATAACAAATAAAGATTATTCCGCAATTATTGGAAAAATATATTATCAGGAATTTTTCTTAGTTATAATTGCATCCATTCAATAACTTGTACAATCATATTATAATTATAAAATCAGCATATCAATTCATATTTCTCTTGACATCCATAGGCAAACATTTAAAACTGCGTATTTTTTTTTCCAATTCTTTTTATCCTTAAATAATAGGTTTTTTTTTTGGATTAGTAACATGAAAAAATCGTATATATATTACCATAAAATTTATGAGGCAACTTTTTTAATGAAAAAGGATAAACTTCATTTTTCAAAAAGATAAAAAATATTACTAAAATAATTTCTATATTTCTCTCATTAAAAAAATAGATGCCAGCTTAGAACATATATTGGCGTAAACTACATAAAACATACATTCTAGAAGGAACCCTCTTATAATCACAATTATTTTATTGTAGAAAGAAGAGTGTTGAGTGCTTAAATCATCTTTTTATGCGCATCCATTTTTTCAGGCATTTCATTTATTTATCATTTGTGTAATATCTGATGCACAGAAAAAAAAGTTAATAACAATATGACAATGAGTAATAGTAAATTGCACATTTTATTTTATATATTCTTGTGAATACACGTTTTACATAACTCGTTAATGTTAAACATTTCGCATAACTACATATTTTAATTGTAATATTATCTTATAATTAAAAGTATCTTCATAATCTATTTTGAAATTAATTACTATATATCTTAAAAATGTGTATTACGAAGTATTCCTAACATGCTACTTTCAAATTCCAAATAAAGCAAATAACTTTACAAAAGTGTAATTAATAATTTAAATATTTATTTGGTTTATTACTGTTCTAATTATATGATATTATATGACTGTCTTTATTTACGTTACAATAAGTATAATGCATAATCTCGATGCTAAAATTTGCACAAAAGTATATACAAATAAACATAGAACTAGTAGACAACGTAAGAAAAAAAATATCTGTAGCTAATGCCTTAGGACATACAAATCAATATGTATAAGTTAAAGCTAGTAGTTTCCACGTAATTTAAAGGTATAATCTATGTTAAATAATGGGCTTTTTAATGGCATATTCTTTCCATAATTTTATCACAAATTTAGTCCTATAAATAAGGTACTTGCTTATCATCCTTTTGCGCAACGCTGTAATATGAAAAACATACTGCAATATTAGTTACACTTACACTATATAATACACATAAGAATAATTACATGTGGGAACAAAAATAAAACGAATGGCATAATATATAATTTTCGGAAGATTGATAACTGCGGAAATTTTAGCAAAAAAATGCTGCATTCTTTATTATAAATTAAAACGTGTACATATATGTAGATGCTTATGACTGAAAAGGATACACATACAAGGTAAGTGAATATTTATTGTGCTAGTTAATTTTTATTTGATTATTCGCATCATTCATGTGAAATTTTTCAAAGGTAACTTTTTTTCATATCAAAAATTTAAATTAACAAAAGAGAGAAGAAAAAAAAAGTAATATTATGAATATATTTTAAATATTTATTTCCACATAAAAAAATATATACATTTTGATGTTCTTGCTCATTTAAGGAATTACCGTTATATAAATTTTCAAGGAAAAATAAGGATTTTATTTCACATCCTAATGCTTGTAAACACAAAGCGAAAGAAAAAATATATATTTTTTTACTCATTTATACGAGTGAAATTAATCTTTTCTATAATTTCCTGTGTAAAATTATTTTATGGATACCATTATTTCAGTGTACAATATATAAATGTATAAATTTTTTTTGGCGCTACAATTTCCTACATAAAATGTATAGATATTATTTTATGATGTACAAAAAATATGTTAAAGAAAGAAATCGTGAAATAAAATATTTTTCTAGCATGTCAGAATATAACACAGTTCGCCTCATAACTATTTTATTTATGTCACACCAAATATATATGTAGTGTATGAGTTATTTTTAATTTTTTTCCCAAAACAGATGTTCTTATTGCAACAATATAATTATTTAACTGCATTGGGGACAGTTCGAACATATTTAATCCAACAATTCCTAAAAGAAATTATACTTATAAAAGACGCAAAGCGCAAATTATTTCATTTTAAACTCATTTTGTGTATTTAATTATGCTTAATATATAAGCTGCTTATTTTATAAATTTGGACAGGGTAAACAAATAAAATCCCATGTTTCCTATAACACGTTTGGGGGGTTGTAAAATACACAAAATGTTTAAATTAGAAAAGTTATAAATTAAAACAATTTTTAATAATAAATATTTTTGACATAATGAAGAACCATTTATCTATCACATGTGTATTGCATTTGTTTTAGTTATAATTCTTATCAATTTAAATTTAATCTCTTTTTAATGAACCTTAAATATGGAAAAAGGATGAATACTGTTATAATTCTTAATCGAAACTCTCTTTATATTAATGTTTCCAAACAGAATTTTTACAAATCAGAATACAGACCTTATTTTACTTAGAAGAATACTCTTTTTTTCTTTAACCATGCATAATAAAAACGAAAGACAAATAAATATTGCAACACAAAATGCAATTTATAATAATGAAAATTACAAATAATCTAATTGCTTATAATAATGAGTTAATACAGCTAAGTAATTTGTGCATCAATAAGAATATAACAATTTCCTATACTGCAAATAATATAATTTTGTTTCTCAGTTTTGCAGCTCTAAATATGTTTTCTTACTTTTGTGAAATTATAATGTTAATACCATTCGACGTTTATAACATTATTATAAAATAATCTGAATTGATTGCCACACCAATGATCTAACTAATTAATAAATATTTATTTCCATTTTAATATATGTTGAATGCTAAAATAAGATCACCATTTTGTGCATATACATATGTTCTTCCAGTATAAAAATATATAAAAAAAACTTTTTATTTAAGTTCAACTAAGCAACTCATAATATAATGGCACAAAGGAAAGCGCATGTATGCTGATATTTTAATTTTGTCCAAAATTTAATTTGTGTGTGTTTTTATTTGAAAAATCTACTTACACTGTAACTGTATAATAAATTTTTTGGAAAATACATTTTAATATATTTAGCATTTTCTTCTTATTTTTAGTATGGATTTTTCAACAATATAAAAGAATATTTAGATCAAGAAAATAAATTTGATTCAGGCACACCGAGAGGCAGCGATCATTTTTGCACTGCTATAAAGGATTATTCAGGGCAATTCACCCAGAGAACAAAATATTGTGAAAATTTTGTAAACTTTTTCACATTTTTAAAAGAAAATATTATACGTGATTCAGACTTACTTCTCTATAATCAATATCATGAATTCTTAAATTATTGGTTAAATGGTAAACTACGGGGCTCATCTATAACTGATGCTGACCGGGAAGCTTTTTACAAAGATTTAGAAGCTAGTTACTATTGGTTTGATTGAGAAGAAAAACTAAAAGGTAATATATATGATATTGAAAAAAACGAACATTTTAAAATGAACTTATTATATGGATTATATAAGAAATATTATACATTAAAAGATTAAGCTGAAACAGATTGCTCTGATTTCCTCAATTATTGCAAAAAGCATTATACCAGCGCCTTGAAGAAATGTTATGATGATCGTGATGTTGATTTATGTAAAGCATTAGAACGTTTTAGAAGTTTATATGAAAGTGATAAATCATCTATTCTTTCAACATGTTCAAATGTAGAATTACCTCTTTTGCCGGATATTACATCACATCACTCTTCAGAGAGCATAAATATGAGTAAAGTTAAAATAGGTAATGAGATAATAAACCCATCTCAAATACACACTAATCTTGACCTTAATATAATAAGACCTTATGAAGTATGTTATGGCATTTTATTAAATTGATTCTTTTAAATTACTATATTAAAAAAACAAAAAAAAAAAATTATCCAAAACAAGTTTAGTTAAATATATTTACATATGATTTTTTATTTTTAGTATGATAATTTAAGAAAATTAATTTCAGTGCACTATAATATTCTTGAGGTTTATGATAAAAATGAACAAAAAATCAGTATGATGAATATTTTAAATGAATATCTTCAGTACTGTAATGAAAATAGTACACGTAGTGATTTAATATTATTTATTAAAGAATTTTTTGAAAATTATTATAATGAGAAAAAAAATGTATATGGGCAAATTTATAATGATTGTTCTGTAGATACAAAACCACAAAAAAGTTATTGCGAAGTATACAAAAAATGTATTACAGAATTTGAAACTGATTTTTCCTTAATCAAAAGAAGTTCAGAGGAATATGTTAATAATAAAATAGAATTATATCAAAAGATGAATAAAGGAGGTTTTTGGATGGAGAACATTGCTCGTTTTTTTGAAAAAACCTCTGATATATCTAGTTCTGCATCTGTAATTACAGGTACAGTAGTGGCACTATTTTTTACTACGTTCGCTTTGTATAAGGTTCGTAAAAATTACATTTAAAAAATATAAGCATACACATACCATCGATATATGAATAATCTTAATAAATTAATTTCATAAAATGTTTGTATTTCTAACTGTATAATTATTTTTTCTTACTATTAGTTTACCCCTGTCGGTCGCTTATGTAATAAAAGGGAAAAAAAAGTAAAAAACGTATATAATTATGAGGTAGAAAATATTCAGGATTTATTTGATTATAATGCAGATTTTGTAAATATTGATCCAAGTAGAAACAGAATTCAGTTGTCTTATTATGCTTCATGATGTGCTTACAACATTAGAGCAAAAATATTTATTTTTTCAAAAATCAGGAACTCTCTATAATTTTATTTAATAGGAAAAATTAAAAAGAAATATTAAAAAATATGTTTCGATGCTGAAAATTTTATCCCTATTGGTGTATATTATAATTTGCAAAAGTTTTATGTACTATGTTTATGTGTTTTGTTTTGTCATTAAGAAAATTCTTTTTTTTTTTTTTGTTTAGTCTATATATATGTTAACTAATTTTTTTTTTTTTCCTTAGTATTTTTATCACAAAAAATACACTAATTCAAATTTGACCTCTCAACTTGTTACAAAATCGAACATCACCATGTCTTTCTTCATAATATTCTTAAATCCATGTCTACTGAACCATATAAAATACCTTCTTACTTTAATGTTTTTAAAAAATTAAAACAATATTTAAAACGTGATCATACATTTGTTGAAAATTTTCTGAGGATGATGTAAGTTTACTAACTTCTGGTTAAATGAGCGAGTCAGACAATTATGATGTGGATGACTGAGATAAATTTGAAATTTTCTTTTAGTTTATGAAAATATAAGCTGAACGTGAAATATGTAATGAGTACAGTAAAGGAATACACCTCCTAAATAATGCTATATTTCTAAGAAGGAGAAACCTATACTATTTGTATGATTAATATAATGGTCTCAAATCACTCAGCACATTTAAAATTCAACCAACATTATGTAACACATATGATGTGTTCGTGCAATATTATAACAATTTTATAAATCGTTATAAGGCGAATTATAGTAATTATTTAAAAACTAAAGTAGATAACCTTACATCATTAACTTAATTTTTTTAATCGCCTAACAATAGATGTTATAACTTTCTCGCACTTTTATCGTTTGCAAAATCGGTGGCCCTCTTCCGAAAGAAGAACACATAATGTGGAACCAAACTATACGAGAACAAGATCCACCAGCAGAATTATCAGATGCTGTCTTGCACTATAACAGTGAAACGAGTTTGCCAAACAAAAATATATTAGGGGGAAAAACACGAGGATAAGACGCATGCTTATTAAAAGGCGATTCAGGATACGCAGAAGCGCAAGAAATTCCACTGGAATCAGAAAGTGAAAAAAAATAAGTACATTCAGTTGCACAAAATATTCAGAAAATTTAGGATTATTAGAAGAAAAAACGGAACAACCGCAAGTATTACAGATGAAACCATCGAAACAACAAAAGGCGCTATTTCTAACAGGTTAGAAAATGCTGATCCACTGTCTCGTATTAGGGTACCTCTTGGGATGGGGGCCTTACTTTATAAGGTATTAAAAGTTACATTTAAAATTTTTAATCTTACACCCGTATGTCTATAATACATTTAAATTAAAATTATTATTATCACAATATTATGTTTTAAAATGCTTCGAATTTTTTTTAATATTAGTATACTCCCATTGTATGCTTTTTTAGAGGAAGGGGACGCAATAGTTATGTGTCCCCAATTATTGTAATCCAGAATGCGCAGGCCCTTTTCAGGTTACTATCCAAGATATGATGATGAATATTTTGAAAATGATCAAATAAATATAACTCATCATGATGCTTGAGATATATTACATTAATATGTATAATATATGCAGTAAATATGGCTGCTATGATAATGCTGGCGAGGAGCCATTCTTATCTCACGCAATTATTTTTACAGTTCTATGTATACGTTTTTACCTACGTATATATTTTATTTGTTCGCCTTTTTCTGTCTATCCATTTGATTATTTTTAAACCCTTTTATTTAACCTTGTTTTGTGAATTTTTAATTGCAAGATGATACTACAACCTACTATTTCACTTCCACCCGTTTTAATATATTCATAAAAACTAATATGCATTTTTAACATTAGTTAGTCATATAAAATAAAAATAATTCGGCTTTGTTAATTGTATATTCTCTACCTTACTATGAACCCATGTTTTGTGTTGCGCTTGCTAACATTCCTCATTAAAGATAGCTCACCGTAAATGTTATCAATTTGTTGTTGGCTGAATAATCGCATGAATTAATTTACTAAGTATAAGTGCCCCCTGATAAAGTGGAACATTCAGAATACCCATCATACGAATGGAAAAAGTACATTGTAATGACACGCAAAAATTGAGAAAACATAGGCAGATTTGATAAGGACCAAATATTGTTCTGTGTACACGAAAAAAACTTTATATAAGAATTCAAAACAAATTAAATCCATTTATCTTTTACTAAATTTGTGTTAAAATAGAAAAATCATGTCAAACAAAATGATGTCAAATAATAATAAAGTATTAACCATGATTGTGTATTATCGTCCCACGTATCATGTATCTCTTTATCCCTCACGAAAAACATATGGGGACTTCCATTTTCCAAGTTCGGTTAACAGTGCAACTAATTTGTTTTCCTCACATGTACTAATAATTTTCCGAAAACTAAATAATTATTTTATGCATTTGTTAGATTACTTGTTGAATTAATTCATTCTTTTTGACTTAATTTACATTGCAATTGTTTAATGTTCCTTCCGTGAAATGAATAAAACATGCAGCTAAAATACGCGAACATTTAAGTAACAATATGTGTAATAGGGCAGAATTTTCTAGATCGATGGAAAATTTACACATTATGAAAACACAACTACTTCATTACCGCAACAGAGTGTACCATTTGTTAGGTATTATATAATCATGCAATCTTGTTTTTCCTAAAAAGGATAACAAAATATTACCTGTCATGTATATATTCCGATATTGGCACGCAATATTATCAAGCCTTAATGGCATATAAATTCAAATGACACATGCACATATACACCAAAAAGGGACGTGAAAAAAGGAGACGTAGCAAAAATGTTATCACCAAGATCGATATTTATATCTTAACCATTTTGTGTAACTCAGAAGATAAAAAAGGTAAATGTAACTTAATGCAAAATAATAATAATTACACATGCGTAATTATTAACAAACGGTTAAATATATAAATAAATATGCGTAAAGGATAAATTCATGAAATCATTAGTAACTCAACCTTTGGATATGATTAATACGCAATTTTAAATGTTCAATATTGCGTTGCTTTTACTAAGCAAAAATGAATTTTAAGAGAGTATATAAATAATGCAACCGTTTAATTCTAAAGTGGTATTAAGGTAAATTACCACTCATGGTACATTTGTTTGTTACATAAAAATGTGGCAAGAGCATAAAAATGATATTAACTAAGCAATTTATTTTACATTCCGACATATAATAATATAACTGATATTTTTAGTATCTCATCCAATTCGTATATATTAATTTTAAAAACCTATTATTAATAAATTAAGGCGCAGAATTTTGTGCTCATTACCAGAGTTTCAATTTAATCCTGTATATGCGTAGTGCTCCATTATTATACAAAAAGGGGGAACTCAATGTTTTTAAGTGTGCCAACTGGTACATATGCATTCTTTTTCGAAATAGCTAAATAAAAAAAGAGACAGAAACAAATTAGATATAATAACAAAGTATGGATAGAGAATGGCAATAGTGAGTGTAATCAAGACCAAAGTATGCAACAATTTCGAATATAGCGATTGCACTGACTTATTTGATGAAGTAATAGCAAAAACTTCTGAAAAACTTAATCAATTAGACAAAGCGGAAAATATAGGTAAATTCCTCAGTAAATGCAAAGAATTGGGTAATTATTTAAATGAATATCAAAATGATTGTCAAGCATGTTATAAAGATAGAAATATTCTGGAATCTTTGGATGTTGAAAGTTACGTAAGAGTTTTACTGGGGAAACCTACTAAATATGGCCATTGTCCTAGAAATTTAACTACAGATGATAAAACACGTATTGAATTACAGTATCGAATTAAAATTTTCTGTAAAAAAAAGGATCTCCTGAAAAATGAAATAACATCATTAGGTGAACAATGCAAGACAAAATCAGGGTGTAAGGAAAAGAGTAAATGTAAACAAAGGTGTTCAGATTATCTAAATTTTCTAAATGATAATAAAAGTTATTTTCAAGAACGCAAACAAAAAATTCGAGAACTTAAATCACGTCCCCCACCTAATATATCACTTCCAGTTAATTGCGACGTCACAAATGATGCTACATTTAAGGATGATACTGGTTATTGTGATGTATGCAATGCACAGGAAGAAAAAACAAGAGTTATACGTAACGGCGCACGCTCAATAAGTGGAGAATTGGTTACTCAAGCAGCTAGTTCTTCATTACTTGTTGCTCCGATTATAAATTCACATGGACCAGATGCCTCCCCATCAAAAGATGTAAGTGAAGGCATTCCTGATAGACATACTCATGATAGTCAAACGTCTGAAGGTGCACAAAGTCATGGTAAACTTACGGAACATACATTTTCTCAAAAAGGGCTATTTTCTCCAGCAGATCAGCGTGTAGAAGGCGAATCATGTTCCGAAAATCCTCAATGTCTCGATGAATTTTTTTGCCTTGAAGAAGAGTCATCAACTCAATCACGGCCACTTTCGGGAGAACATACACGAGCGGAAGCAACGGTATCATATGGAACTTCTCCGCATAGCAACTACCCAGAACTTAATTCATATCATCATAAGCACATGGGATATGCAAACGCACTTAGTACCGGGTATTCCCCGAATGGAACTACGCAGAGCAGTCCAGAATTTGCTTCAGAATTAATAGATAGAGTCCTTGGTTCCGATTTGGAGAGTAATTCTGATTTACCGCCAGAACAAGGTCTACCTCAACAATATAAAACAATTATTATGGCCGGCGCGGCATTTATTCCGTTCCTAACCCTTCTGTATAAAGTAAAATATAACATATATATTAAAAATATGCTAACTATATTAGTACTTATTCATTTTAATTAAAATTTAATTTTACATAATCATTCGTTTTTGTTCTGTAGCTTACCCCCCTAGGAAGAATGTTTAGCCCCAAAAAAAGAAAGAAACATAAAGAAGTAGAAGAAAAATTACAGAGAATACTAGTTGGATATAAAAATATGGACCAACAAAATTACAATTTGACGTATGGGAATTTTGGTCGCTCATTATATGACGATATGTATTCAGCGTAGTAAATGTAACGATGCAAAAAAAAAAAAAAAAAAAGACAACGTTATGCCATCCTACAGATATTTACATAAGAATTATAAGATCACTAAAAAGAATAAACAGTGGGGATAAAGGCGGTCTGTCTGAATTGTACATAAACACGTTCACAAAAGGAGTATATATAATATGGCCTAAATGTTCAATTAATTAATTTAATGGTCGAAGTAGTAATGAACTAGAATAACAAAAAATATACCTCACATATGAATAAAAAGACCTCGACAAGTTTTTCATATTATTAAAAGGTCACTTGGGTGTGAATATTTTCATTAATAAATCTTAAACAGGAAACGCACACGCAAGGGAAATTTCGATTATATGCAAAAAAATACTTAAAGGTGGGGAAAATAATTCCCATTATGGAAAGGCAGACTGATACCGGAATCTAATGCTTCTCTAATCAAACAATACACATCCCACTTTATTTTTCATTCACTTGATTTGGAGATCTTTAGATGTATTCCAAGAAGTCTCAACTGTATATTAAATTTGAAATGACAAATATACCAGTTAATTTTTAAAGCCAGAATAATGAAAAAATAAAACATCAAATAGTGTATAAACATAAAAGCAATTTGCACGATATTACGAGCAACCGATGGGTGAATAGGAATTGCGCAAGTTCTAAGATACTGACGCGTTGCTTGATATATACCATATTTAACTTTTTTCATTTTAACTGTGATCCCTTTTTATTAACTTTTGTTCCATTTGTTCTTTTTTGGTTAAATAGTTTAACACAATATTTAATATTCATAAGAATAAACTCTCTTTTGCTATATTATTATCTTTTGTGTAGCATAATTTAGTCCCAAAAAGGGCGTGCCTTAAACAACTTATGTTGGAGCATTATATTCATGACAAGGGGAGGTACATTTATTTTGATCCATACCAGTATAGATTTATATTTTATGAATAATTTTATTAAAAAACAAAAACCTATAAGGTTGTGTTACAAATTAGGCACTTCTCACATTTGCTTTAACAGTGACAATTCTGAACAGCTATAAATGTGTAAAGGGTACGTTGATTTATATGTCTAATGCATGAAAAAATGGTAACCGCTCATATGATAGCAAGTTGGAAAAAATTATAATAAAATACTAGGAAAAAAAAATGATAATTCGGAGAAGGTATAACATTTCATCAATTCATAAAGCCCATAACCAGTGTAACATCTATGAAGGTGTAACTTGCAATTGCACCCAATATATCTACACCTATGTTTATCTCTTATCTTCACAGAAACTGTTTATCCATTTTTAAGAATTACACTTATTCTTTTCATTTTTAATAGGGTAAATAAAACAAATAGTTGTTTCTTCTTCTAAGTGACTAAGTGCAAGGTAAAAAGATGTAATGCTCTCCATTAAAATAAAGTTGGATGTACACATGAAACTATCTACAATTTGTCCATAACCAAACAGACTAATACATTTTTGCAAATTTGGATTTGAGCAGAATATAATTAATAATATTACTAAAAATATATGTGATGAACCCTATACAATTTACAAGCTATGTAAGGGTGAATGGTGCGTATTCCCAACTCCAAAGCTCTATATCAACAGAGTTTTTATAAACTATATAATATATTCGTGTACATGCATCACATAACAAGCTTACTAAGATAAATTAACTCTTTCATATATGTCACCTATAGATAGCTACTCTTTGCGAAGAATTATACTGCTAAGGATGTCCTTTCATGGTGTTTTATAACGTACAGCAAATGAGACATAGTTACCTAAATGATTCGCTCATCAATTATAAGCTTTACACCAAAGATAGCAGTTTGCTTTGCCATTTAAGTAACATTACACGCTAAAATTATTAGTCCCTACATTTTTTACAATTAAAACAATTTAGCTAAAAAGTGTACCACCTTATCGTAATAAGCATAACCCCATAGTTAATCAATGTATCAAAATGACGAAAAAGTATTAAAACAAAGTATAATTGATCATTAATTTGTAAATCTGTTCATCATCCCCAATTTAAGGAAAAAGAAAATTATCAAAAAAGGGATACATGCAAAGTTTACTACATGGTGAATCAAAAATGGTTTCTATCTTTGGAGGTTCTAATAGCATTGTTAGTAGTAAAAAAATTAACATTAGTTTTTCCAAGAAATTATTAACAAGGTAAAATAATAACACAAATATTCATAAGTATGTAAAAAAACAAAATTATAACGTACAGCAAAACATTTAATGCACATTTAGAAGCACAAATATTTGTTACTTCTTATATTAAACATTAATGTTAGATAAATTAGGCTATTCACTAATTATCGATTGTGAATGCCGTAAAAAAGGAATAAAATAACGATAATAATAAATACATATTTAATAATTATCTTTAATGCGTTAATTATACATGTGTACGAAAGGTATTTTCAGTGAGTATGCCAATTTAGCGTATTACCGTATTTCCCAATTACACTTGTAACAATGAAAAATTTTATAGCGGTGCACTCTTTATTCGTATCACACAATTATGACAAATCAGCAAGGGGCAAAAATACATAACAATTGTCTAAGGTATGTGCTACTATAAAAGGTAATAATAATATAAATTTTAAGATTGCATTTGAAGTTACGTCAATTTTTAAAACTAAATTGATACATTTATATAGACTTCTTTTAATTTAGCCATGTGCATTTATATGAAGAGAAAAAAATGTATATAATTTTTTTATTACACAAGCCTTTTTTCGTTTTTCCCTCCAAATTATATGATCATAAAAATACAATTTAAATTAGCATTTTTATCATTTTTGCAAAAAATTCACCCTTTTATTCTGTTTTTTTTTTTTATACACTGAGTAATTTTTTTTCTATTAAACTCACAAGTGTGTAACTTTTGAAAAATTTTACTCTTTATACTTTTTAAATAACTTGTTAATCCATTCTTTTTACAAATATTTGAACTATCCATTTTTAACACTTTGTTCAATATTTTTTTTTACATGTGCTATTGTCAAGTTTTTTTGCACATTTAGTAGAATTATTTATTACACATGTTTGGCATCCATGATTGGGAAATGCCTCAAAATATGCGGTGTAAGAAAAGAACACAAAGAATACTGCTAATTTAAGTGATCTTTGTGTTAATTATTAATATATAGAATACATAATGCTGTGCAAATATATTTTTTTTTATCATTAGTGAGAAGCTATTTGAATAACTATAGTTATAAAATAAAATTTGGTTTATTTTTTTGTATTATGTACTGATGCAAATTTTTGTGATTGACTATATTATTAAATGTAAAAACAAGTTAATGTATCTAAAAGGATAAAATCGCATAATTCTATAAATAAATAATCTAAATAGCATAGATTTAATAACACTTGTAATTGTAACTACTGCTATTGGACATTCATTCTGCAAATTAAGGCAAAGTAGAACGAGAAATGCCTCCGTTGTTTAATATTATCAAGGGTGTTAACTGATATCTCTTAATATTTTTATATACCCATCAAAAGATAACAATTCTTTTTATTGCACATAAGCTAATACATTGTTTTTCTGTAGTATATAAGGCAAAGTGTTCTATAATTTATGTGTACATTGATGCTATTGCAAATGCAACATATATTCGTAGCTACATAATATAAAAATTAGAAAAAGAATATTCGCTGATTAAATATCACACTTAAATTATCAATGAATAATTACTAACATATGTATTAAGACGTGATTTCCTACATCTAATGTTTTATAAACAAATGTGTAAATGAATTTTTTTTATTATATATAATAAGAACCTTTAAATCATAAGAGCAATTCCACCGCAGGTGATAATTTTTTTTTTTTTTTTACACACTATACTGAAGAAACTGTTAAGCATAGACATCTATATGCTTTCTTATTTTCTTTTTATTCATGTTCAGCTTAATCAAGCATATAAACTTCCTTCAGAAAAACGGGATGCTGAATTAAAATCACATATCATTTACAATTATCTTGAATCAATAATTAGTAATGAAAATTGGCCCCATATTAGGGGGTGGTTATCAAAATATGATAGAAGATTAGAGAATTATTTAAGAACTAATAAGAGGAAATTAAAGAATGGTGATCATTATAGATTTTGTGAGAACTTAAATTATTGGTTGGATTTAATAGTACAAAAAGTTGATAAATTAAAAGGATTCAACACCAATAGCTGATTAGAGAAGTTTCAGGGAATTAACAAACAATTATTAGAAAAATATTCATCCTTAAAATGCACAAGAAACCTTGATAGTTATACGGATAAAAATACACTTTTTAAGAAGCAATTATATGATCTATGTGAAGACATTAATCATCTTAGGGTTAATGAGGAAAAAATTTCAAAACATATCAACTGTAGAAGCATCATTTCTGGTGTTGAAGACAGAATGGATAATCTTAAAATGTCAATTGTTGGTGAAAAAGGAAGTATTTTTACTTCAGATGGAGAATGTAATATTTCTCATTTAGATGAAAATATTAGTAAGGTTTCTTGTTATATTCCAGGTTCATACTCAGAACATTTTACATATGATAAAACAGGACCCTTAATGATGAGTCAAGTACCAGGTGGATTAGATATAATTAGAGGAAGATTGGATCCTTTTCCAGTTTTACCCACTCCTACAGGTTTGGTTCCTAATACATTTGGATCAGGTGTTCTGGAAGAATCTGAAGATGAAGATTTCGGTGGGCAAAAATATAATGACGACGAAAGACCTCGAATGTATGAACAAAGCCAAGATGAATTTGGAATGCCAAAGCAAAATGGCGATTTGGATACTGAGCACACTGCAGAACCACATAAAGGAGAAGAACACACAGAATTGCGTAGTGGAGAAGAAGATGAAGCAGCAACTACTGGTGGAGAAACTTCACCACCATCTAAACAGTATACCACCTACGCTGCTTCATCAATTGTGGGAATTTCCCTTTTTGGTTTCCTTATACGCAAAGTAAAACAAAAACTAAAAGAATATGTATGAATATTCGACAGAAAGCACACAATTTATGTTAACACAATACTAATGCCTGTGTATAAGTATATTTTTACCTTATAACACTTTTTTTTTTAACAATAGGTTATATCTTCGAGATCTAGGCGAAATTCACGAACAGGAAATCAAAATGGAAAAAACATGTTTCCTTTAGATGGTGAAACAGGCGAAAACTCATTAATGGGCAACTTTGAGTATCTACAGACAGGCATTCCAAATGATGAATACAATTTAGGATACAGTTCAGCAGCAAAATAGTAAATCTAATATGAAAAAAGGAGGAAGTTTCGTCAAAAGTTGGTAGCACTGTTAGGTAAAGAAGCAAAGTTCTACGCAAACTGAAAATGTTAGAAATAGCTCTTTTAACAAATGAGATATAGTACTAATATATAAGAAAAGCATAGGGCAGAATGTCGGATAATTAAATATGCATATATAACTTAACTAGAGTAACCGAAAAATCAATTCACACTGAATATTCAAAATTAGGTAACAAAACGGAGCTATACGTTTCAAATGCGTTAAAAAAGATTGTAAATTTATATTTGAATAAATCTACTTATTAGAAAAGCGTACAACCCTTTATTATAGAGCCATTAGAAAATGTGTACAATTAACACTGAGGTAATAATGATGTGTTTACTAATGTGTTAATTACATATGTGTATATTAACTCCCCTAAACTTTACAATAATACATGGTATTAAATAGCTACTGTCCATAAGCACACAACAGCAAGAAATATGTGATAAATCAGCTTTTATTAGTGCCGGCGATTTATTTACGCATATAAGAATAATATAAACTAAAGAGAAAAAAAAAACATATATGATCATCTTTTCCCCACCAAATGTGCAAACAATAATTAGTTTAGTAAATTTTCAACAAAATGCTAGTATATGGAAATACATTTTTTGCACCATTAATTGTAATACAGCACAACCTGTAACTAAATTTAATTGGAAGAGAAAAAAATAAAAAGTACAATTAACATTTATAAATTAAATATAAAATGGGAGAAATTTAATATACATTTCGAAGTTATTATAATTTGTTTCTTTTCATATTTGTTCTTTTTCCTATTGTGTTCCACTACAATATAGCTTTAGCGCAACGAGTAATAAAATTATGGTGTGTGGTTATTTTCCTCATTAGTGTGTAAAACTCTCTAATAAAAAAGATATAAAAATGCGCTTCTACATAGAGAGACCTAATAAGTGCAAATTTCATCTTCATACCTTTTTACATACAAAATGAAATAAAAAAAATTGTCAAAAATTCCAATAATGATATGAAATACAATACGTATTTATAAAAAGTCTAAATAAGACATATTCTTCTTAATTACAAAAAAGGGGTCACCCCTTATTGTAATGTATACAAAATTTCCAAATTCTTTTAACTTTCCATTTTTGCTTATTTTTTTAAATCACATTTGTGATGGTCCCCCAATGTGTCCTTACATAAGCGCACCGATTCAATATGTTTTAATCGGTTATAATCAATTAAACTTTTGTATTGCCTAAGACTTACAGTGTAACGCGCTATCTTTTTATGACTGCACAGTATACAATAATGAAGGGTTTATAATATTTTTTTTTTACTAATTATAACGTTTTAAAATTGATGCTAATTTTGCACAATCAGAATATCACAATGGTTTTAATCACTATTTCATGCACTACCTGCCTATCGATGCATTATACGAACATAATAATATATCCGTAGCAGCATGCCAAACATATTTTCTGTTTTACAGACGTACATTTTTACACAAATTTATAATTCAAGTCATAAGTTTTACTTTTCTGATAAAACATATGATTAACAAACATTTATATTTATTTATTTCGGGAAAATAATAGAAATCAAAATGTTACCTTGCAACTATGGCATGTAACCCTATTTTTGTGGCTCTCATTCTTAATGTACAATGGTAATATATCTTTGTCTTTGTTGGTGTTATCCGAATATACTGCTACATTGTTTAAAAAAAAACAAAACATATATTAGGCGATAATAATACCTTTGCAGAAAGACTAAATCCTTTAGCTCATGATGATCATTTTAGAAAATAATTTAATGTAGCACTACACGATGAGTTTTTTAGAAAAAGTGTCTATGCATTGATAACCAAATAATAATTTTTAGAACAAATCTTTTATACTATATAATGGTGACAACAGGGTACACACATATATTGATCCCTTCATGTTTTATAATAATATAGAAGAATTTTTTGACAAATCAAAGTCGCCTAAACCTTTGAGAAAAATAAGTTCCAAATTGGAATCTGAATTGCCACTTTCTAGAATAGGTGAACAATCTACCGATGGTAATTATATCCATACATGTCGAGATAACAAGGATAAATTGTTTGAATTTGTGAAGAGATATAAAGTATTCAATCTAATTATTTCGGTCACTTTCAGTATCTTTACAGTATCGACATTCGCTTTATTGTCCAACCCTGCTACTGTGTATCTCTTTCCAATATTTGCCGCATTTTCATTAGCTATATTGTCAACAGCTGTTTAAGGTAAATAAACTATTTTTTCAAAGATTTGTAATGATCTTCTAGAATTACAGAAATTGTGAGTTTTCTCCTTTCAGTTAATTTTGTAGGAAATTGATACGAGATGAATTCTTCTTGTAAAATTTTAAATCCATTGAATGAATATGAATGTATAGAAAAGTATTATGTAAGTAGAGGTAAAAATATGCTTATGTCCATAATATAAATATAATGTTTTAATAGCATACTTTTATTTACCACCGACCTTTTTGTATGTAATTTTTTTTTGTCTTTATGCAAATGGGCTATTTTTTTTAATTATATGTTTGCTTAAATTAACAAATTTGCACATTTTCGATAAATGTATCTTTTATCCATAATTTTTTATCTATATTTACTCAAAAAATTATACGTTTTTTATAAAAAAGGTATTATAAGCCATAGAGCGAATGACAGAATTACTTTAAAGTGTACATTCTTCATTCGAAACAAAGTTTTTTTATTTTGTATTTCCTAAAAACATAATCCAATTTTTAATTATTCTTTTTTTGCAGTAATAATGTGAATATTTATTAATTACACCTAATGGGATAAAACCACTAAACCCAGTTCGAAGTATCATTTTATATCTGCTTTGTAAAGCGGGCATTATTCAGCAATTAGAACATTTCTCTTAATTAAACCAAACAAAAGTGTATTCATATTCTCACGTAAGTCCATGCATCTTTACATGCGGTAACTGGATTAATTCTTACTAATCAGTTTACCTTTTTTTATCTTTTATTTTTTTAATTCTTATGTCAAATGGTTCTTCCTATACAAGTGAATAATTTTCACACTTCACTTCTTACCTTTTTTATAGGAAAAAAATAATCTTTCTTTTTATAACGTTCTTGAGTTATTCAATTCATGGATTTATTACAATGTCAAACGTAAAAAATGGAAGCTATAAATGTTGACGCAACCCTATCCGTGTGACAGATAAAATGTAGAAATATAAAGAACTTATGATATTCATATTAGAAAATAAATCGTTTTTGCAATATGAACCTGTCAATTTTATATAAAATTTATTATCCCCATAATTTTGAAATATCTACTCATAACATAATAATAAATGATTCAAACATATTCTTAAACATTCCACTGAAAGTTAAAATAAATATACATTATTGCATTGTAACTTATCAAATTTTTATTTGCCATTAATAATTAATGCTCTTTCATGTTTACTACGTAAATATTCATGTTACCTTTACAAATCAATATCCCTATATGTGAACATCAGAAATGCTACCAATCCATAGAACTTTTCTGTGATGTGTTATCATATTGGAGCGCAAATATTAAACAAAAAAAAAGAATGAAAACCTTCTTGTTACATCGTTGAGTGATATTATACTATTTACACAACATTTAATATATACTTTTAAATAGATTGTTATTCCTACAACGATAGTAATAATTTTTTTACTTGTAACTGTGTTACATTAATATTATCTCTAAGAGCAAATATAAATAATCGAACACATGAAACTAATGATACTGCGAACATGTTATTTTTTTTATATCGTTAAAACGAATTCTTTGATACAATTATATTTTTCCTTATTCTCCAATTGTATATTCGCTTTTATATATATAATGCACAAAAATGTATATCGTATATCAAAATTTAATCATGGCTCTTAACAAGCTATTTCAACAACGCTGAAATACTGTAGTCATGTAATTATTTTATACATGATAAAAATTAGAAGTTTTGATAAAATAAAAAGGTAATTCCTACCATATATTATGGTGCATATATAATATATTTTGAATTTATTATCTTACGATTATTTTAGAAAAATTTTATTCTATTTATATTAACTGTACTTCAAAAAAATTACTACAAATAATATATCATCAACTTTTTTCAACATTATCTCATTTTTTTATAAACATTTTATATTTACGTAATGGTTCTACTATGACAAACAAATTAATAATATATTTTAGTTCCTCTTGTTATAATATTGATTTATCAGGCACGCTTTTATTTTCCAGAGCAATAATATACTCGTGTTAGTAGTACATGATTACATTTTTTTAATATAAATATGCGTGTAAATTAAGAATGCTTTAGAACGTTTAACACTTATTTAATAATTTTCTTAAAATGTGAAACGCCTTCACTAATACATAAATAAATATGTATAATGCTAAATGTATACAATGACTTGAACTTAAAAAATATTACATTGTTATTTATAAAGATATATATTTTTAAATTAATATTATATTTTCTTATTCTACATTGCTATTCAAACGGATAGAAACAGTTACAGCTATGCTTAAATTTTTAACCATAGTAGAATAAACAGTTATCAGTCTAAATGGCCGCATATATAGTAAAATAATCGTTTAAGAAGAAAAACGCACAGAATTTTTAAATTTTTCAATATTCCTAATTTGTATTAAAATTTTAAATTATTAAATAATTTTCATATATTATACTGAAAAATATGAACTTTTTATAAAAATAAATAAAAATAAAAAAATATTATAATTCTTCAATATATAATGCCAATCATGCAAACCAAAAATTCAAAATTTTATTAAACATTAAATTGAATATTGTTATATGTACGGATTAAATATTCAATTCAACATTTAAATAGTCAATATACAAAATTATGGCAAAAAATGATGTTGTAAAAAGTTATTAATTCTTCTGAATAAAATATCTATATGAAGTTAAGTGAACGCTGAAATAAAATTTTCTTTCTCTGAATAAATTATTATGTTATTATTAGTATAAGAAAAATATTATAATTTGTTTATTATTAATAACTGATTAAAAAAAAAATTCATATCATTATTAAAATAATAATTCATATTTACCAATAATTTGAATTAATTAAAAAATATGAGGACAAATCATTTAAAAGAACAAATTAATGCATCTACATATATCTAAAAGACAATATTAAACCGATATCAAATAAACAAAATAACATATTAATATTTTAACATTATTTAAAAAAATATATTTTTCTTCAATTCAAAGCATATAATTAAAAAACATTCATACGAATATATTACATGCATATATGTGGTGCAACACGAATAACATTACTTTTATAATATTATATATCATTGCTGGGTGTTCTTAAAATATAATATGGGAGTAAGTATAAAAAAAAGAAATTATAATTATATTCAAACAATAATAATGAATAAATAATAAAATTGACATAATTCTAACGTTTACTCACTGTTTACCTGTTTGACAAAAGAACTTAAATTATCAAAGCTATTATTTTGATAACTTTATATGAAAATATATTTCTTCTACGTCTAAATGGATATATAATAAGTTATTTATATATATAGAATATATTATAAGGATTAATCTAATCTATAGGTGCCTTAATAAAAACTTAAAAGAAATAGTATTCAATCTGTAGAATTATTCTATCCATAATTAAAGTACAACCGTTTAGTAAAATTATTATTTATATCTAAATGCTATATATAGTATTTTTTCTTCATTATTCCAATATGATGATTCCACTACTAATTAATACATATATATATTTAACTATTCGTTCTTTTTCTCATTCCATTTTTTAGTATAAAAATAAAAAAATTGAATATTTATAATACTACCAACATATATTATATATTCAAATATAAAAATTAAAAAAAATGGAATATATCATAGAATAACTTCATATTCTATAGATGCATTGCTAAAAATGTAAGATTTTATCTTGAAATAACATCTATGCATATGAAATATTTCATTAGTAGATCTTACAATGTTGAGAATTTACCCTTTTATAAATAAATAACAAAAAGAACAGAAAACATAAAAATTATATAATATAAAGCATTCTATTTTATTATTATTCATTTTTATATAAAGGATTATTTTAATTATCTTAAAATTGTATGAATGTAATTTATACAGATTGCACATTTATGTATATATTAATAGATAATTTTATTTTAAAATATTTTATGTACTGCAGTACTTCTAAAAATACTTGCACATAGTTTATAATTTGTATATAATATATATATTTATGAAGTCAAATATTTAGATATTTTCTAATATAATTATATGAATTTAATTATAAACCTTTAAAAATGTCTGGTGGAGAGTGTGTAAGCTATCATCAAACTGTACTTTTTTTTTCTATGAAAAATTCCATTTGTCAATTATCATGAATATAAAATTTTATTTTAATTCAGAATTTTCTTTGTTTCTTATTTGAAAATATTTACTAATATATATTATATATTTTTTTCCACATTTATACTTATAGAACAAAAAAGATCATGAATATTTTTATTATGAGTTTAGCGATGTAAAAACAACATTCAGCAATGTTACTGATACTTATTTTAATACGATTAAAAAAATAGAAGATCCAATTTTGCAACATATATCCTTATATCTTGTGAATAATTATAATAATTTTAAATCATATTTTAGTGTAAGTGGAAAACACACAGATAGCACAGCATGTAAAAATTTAAATAGGTGGCTCGATCAAAAGAAAAGTATCTATACACGTGCAACTAACTGCACAGAAAATAAGGATGCATGGGAAAAACACATTGAACCATTATGGATAGAGTTAGAAAATAAAAATGATGGAAATAAATGCAATAGATATGAATATTATCATAATACTACTATCTTTCCCTAAATATTATATCCATATACTTGCCATAAACATGTTCCTGAAAATCATACTTATACCGATCCTAATGCAATTTCATCTAAAACTGAAACCTCATGCTCTACATGTAACACAACTTGCCAACCATGTCCAAATAATTGTACAAATTTAGAAAATACTATCCCATCATCATGTCCTACGATTACGCCTTGTAACATTACAACAATGTGCCCTCAAATATCCCCTCATGACTTCCCTTCACTAATACCTACCATATCCATTTCAGTATGTTTTACACTTTTGGGAGTATTCATCCTTCAGTTTTTCTTATATAAAGTAATTAAAAATGTACTATTATTAAGCACATTCTAAGTTGCCGATTCGGATTAATACACATTTATGTATTATTTATCAAATATAATGCCGTATATACATAATACATGACTGTATTTTTTTTTTTTTTTTCATAGTTTACTCCTTTAGTATCTAAATTATATAGAAGACAAATGAAAAAAAACAGAGTAAGGAGTCATATGAATGAAGCAGAAAATTATGAAGCATATCTTAGACATGTCGAAAGAACCAATGGCAGGATGCCAAACAGAGCAAATTTACACTACCAATATGCTCCCAATTAATTACTTCAACATAAATATTCTTATTGAGTTTTTAAACAAATAATAAAGTTGAGAATAATATAATTAAGTATGAATAGCTTTTTAATGTAATAATTCCACAACATTTATAATTTCCTTTTCCGTATTATTATATTTGTATTGTTTTATTAGAAAGAAAAATGTAATACACTTTTTTTCATTTTGTAGTTATTGTTAATAGATGTGTTCTATTAAAATATTTCAATTTCAATAAATGATTGCAAAATATATCTAACCAGAAATATTTTATGTAATTCATTAACAAAAATATTTCTATTTATACACTTATTTCAAATAATACCCTCTTGTATTATTCTACATGTATGAAACTTTTATACAGCACAGAAAATTATTTCGTCTGTATAATCCTATGTACATGATTCTTAGGTGAATTATTATCAACAATTTTAATATAATATTTGGTAAAATAATGATTCACTGTCATATGCATTGTGCAATGTTCATATGTTATTTGTATAACATATGTAATATAGAGTTATTTATTTGCTTATGTTCTTATGTCTTTTACCTTTAAGGCTTAAAGATACGTCAAATAGATAATTCGACTTGGCACGCGCTGAGTAAACACATGCATAGCATTCATTACATTAACATTTTAATGTATAGTTTTTGTTTTTTAATTTTTTCATAATAATATAAGAACTTATTACAATATAATTGTATCAAATCAAATTAATAGTATAGATAATGTCATTTGTTTTAATTTAGGAGAATAGTAAACTTCTTTTTTCCAACGTTCGATGGTACCAGTATCCTAACATAAGAATGATCCATTCTTTAAATCATTTCGAACGGATGTACTCATTAAATTAAGTAGTTTATTCGAAATTGCTTTTTTATTTTTGTATGATTACAAGCAGTGTGTATTTTCCTGGTACCATCTTTACAACCTGTGTTTGATGTAAGGGTGGCTGCCTTTACATTATTTATCATATAAAGGAGATACTTCCCCTACATAGTATATTCAATGTTTACAAAATATTTTAACCAATTCGTTGTTGGTTCTTAGCTAATCACAGCCGAGTTTGTTATTATTTACAGCCACCACACAGTAGAAACATTTCTTTTGTGATATGCAGATGGATGTGTACATTTTTCATCCTACGAAGCAGAAAATGTTAGTGGTACATATAGTTATACGTTGCCACTACAGAATTTGCCTTTTATATTTCTTAAGAGTATGTAGCACTCACCATTTATAATTTATTTAACATTTGAAGTGATGAAGACATAAATATATTCATCCATTTTCTTACAAATGTGAGATCTTAATTTAAAGCATTTTAAAAAAATGAAGTAATTTTCGTTATTTTGCGTCTATTCATAAGTGAAAAAAATAGGAACTCATCATCTATAGACATTCTCTTGCATTTCTTTAAATTATTATGACGAAGTAATTAATTATTTAGCAGTATTTTTCTCCCCTTTTATTTAGGGACTTACTACTATGTAGTATTGTTATTTGCACTGAAAAAGGAACATGTTCAACTGCACTAAATTTACAGAGAAATGAACAGTATTCATATCTGCATTAAACTTTACATTGTGTGTTAACTTATTACTTTGTCAAATGGTCATTTATTAAAATGCCGTAAACATTTCATTAATCATGCTTAATAGATGAAACACTGCCTTTTCCTATCTTGCATACTGTAATTCCCGTTAAAAGTGACTGTTTTCTCATTATTTTTAAACCTTCTAAATTTTGTCTGCATAAAAATGGCGTTTTCCATATAACAGTAAGTGTATTTTTCATTACCAAATTATAGCATGTATAATATAATCGAAAAGGGTAAAAATGTAATTATTTTACTAGCTCCTTTTTCATAAATTCTCAAAGAACTTGTTCATTTTTACCTTGTTGTGTGAACCTACTGAACCTTTACTATCCTCAGCAATTTCGTTAAAAAAAATATTTTTTTTAATTCTTGCCCTAAACAGATAGGGCGCAACACTTACCCAGATTTTATTTTTTTTCAAAATAATAAACAAAAAAAATTGATTATTGCTGACAAAGTTTAGTTGTAATAAAAAAATAAATATAGAAATAAAGGGAAACAAAGAAAAACGCGTTAATCAGTTATAATTCGCATAATATACAAATATTGTAACACAGTTATTATAAATTTTTATTATTTTTATTCCCTATATATTTCTCATTATATACGGATTGGCATCTATAATTTTATTGTAAACGATTCGTCTATTTGTATTACATTTTTTAGAACATAGAATTTAATTTATTTCTGACCCACGTATTGTAGTGATCAATGTAATTATTATTATTAATTTTTTTCCATATTCCATTTAATAGCGAACTATATTTATCGTTTTGTTGCCTGCAAAATATCCAAACATTTAAGTTATACTATCAACAAAAGTAGCTAAACGTAGATGTAGAAATATATAATCTGCCATATGTTTAATTAAGGAGCTACTTTCAGGAAATGCATTAGCACTGATATATATACAAGAAAAGCCCTAAATTGTTAATTCTGGGGTGGCATGTACATCCAATCTGTTTCACCTCCTAAGCAGACATTTTAATGTTTTTTATTTTTTCAATTATTATATAATCCTACCCAATTCTGAAGTTATTTATTTGTTATTACCTTGTATGCAATTTGGGAAAGTCAAAATAGAAGAGCATATTAAAAAGAGTGACACAGACGGGCATGTTATCAAAACTTTTATTTGTAAGCAAAACAGACAAAGCACTACTTTTTGCTAATCAGGAAGTTCCAAAAACGTATTTTAATCTAAAATTAAAAAATTAAAGAAATATAAAGATAAATGTGGATAATAAATAATATGCGAATTTTCCTATTATTGACAAAAAAAAAGGAGTATTATGTATATTTACATAATGTCAATTCACAATTTATGGAACAAATTACATTTCATTTTTTAGTGCTACCTAATTGAAACTGCTCAGCTTTCACTATTTTGTTTGCTTTTACGCAGTAGATATAGAACTTTGAACTGATATGAATATTTTACCATCATTTAATTTCAAAACAACTTTTTTGGGTATATCACGTCATATATATTTGTTTAATGGACAAAAATGTTGCAAATGCTTTACACGCATTTTAGCCCCTTCACTTTTACACAGTTTTATTTCCATAAATAATTATATGACTAAACATTTTTTAGTTTAAATAATACTCATTTTTAAAACATTGTGTTTAAATGTTAAAACATATTCATTTATGACATTTGTTAATAATATTAGTTATACATACAGAAAGGTAATCATATAATGCCATCACATGAACAGATTAACATATATATTGTGAAAGTGCTTAGCTATACACATAAATTACTTTCCCAAATTATTGGATCAAACGAAGAAAACAAAAAGATTGCTATAATGAACATTAATGGCTAGACAGGGTGGTTCAATATCTATTACTACCTTTGATAGTAGCAAAATTTTGAATAATGATAAATGTACAGATCTATACCAAGAAGTTTTAGAAGATATTGAAGGTAGAATTGAAGAATTCAATAAACAACAAAATAACGGATGCGAGAAATGGGTAAAATTAAATGAAGATATAAATAATAAAGAGAAGGAATTAACTAAATGTTATACGCAAAATTTGTTAACAGTTCATTTAAATCTTTCGGATAAAATAAGAGATTTTAGAGACAAATATTCTAAAGATCCCAAATGTCCTAATAATCCCGCATGCTGTGCAGAAGGACCTGTTAAATTACAAGCTAAAGCAGAAGATTCCTGTGGAGAAAAAAAGAACTGTAGAGAAAAAACAAAACCATCAGAACGACAATCGGAACCAAAAGCAAAAGGAAGTAAATCACAGCCAGGAGAAGGTACTAAAGCACTTGAAACAGGAACTGAAGAAGGACAAAAATTGCTACAAACAGATCAAGACCATACTGAAGGAGAAGAACCAACTCAAAAACAATTAATTCGGCCAGTAGCGCATGTTCCAAATTCTTCTTATGATTCTGCTCATACCCATGTTGAAACAAGTCAATCCAGGGGAAATCACCCAATTGGTAAGCCTGTACAGTTAGAAACTCAGGAGGGATCTGCACCATCCCTAGAAACTCCCGCTGGTCAAATAGTTACTTCATCTTCAGAAAATAGCCCTGATGGAGATTCTGATCCAAAAGCTAGTTCTGAAGCATTGGGTTTAAGCAGCAGGGGTCATCAAGGTAATTCAGATGATGGTGTATCTTCAGATAGTAATCTTGCTGGTCTCCAAGCGTATGGGAAACCCGCTGAAGGACAAACTCATGGTAATAAAGGCGATACTACAGAAACTTCTGTTGATGCACCTTCGTCTTTAAAGGCTCCTGGTCATGGAGTAAATGTTGGAGGAAGTCATGTTCATAAACAGTATAATGGTGTAGGCACAGATGGAACAATTAGTTAAAGTGCAGCTGTTAGTGCTTTAGGTGCTGATGGCGTAAACCATGTTAGTGTATCTTCAGAAGATGTAACTCATGATGTTACACATTCTTCTGGTGAACAAGCTCTTTATGTAGTTACTGATGACGAAGGTTCTAGTCACACAAGTGCCGTTAGAGAAGGTAATGGAGATAAAGCTCCTGCTTGTGTAACTCTTAGTGCTAAATCTACCCATAGTGAATGTACTTATGATCGAAATTTTAATCAGCTTCTTACCTCTAATAATGCTTCTCACTATAAAATAGTTGTTGATGATACCTTTGTAGGCGGTGATGGAAGTGGATTTTCTGGCAAAGATAGTCGTAGGGATGGTGAAAATACCCACCAGCCTTCAGCTGTAACTGCCAGAACTTCTATTGGCGGCAACTCTTATGATCACATAGCTAGTCTGGGAGAACAAGGTAATAAAAGCTTTCTTCCTAAAGCAGCTTCTGTGCAATCACAGGAGGGTAAAGATACTGGAAATGGAACAGTTCATCAAGATGCACAATGCCCGAATGAAAATCGCCTTAGTCAACCCGGAGCATGCCCAAAACCTCAATTAGTTCATCAAGAGCAAGTGCATGAACAGCAACAAGGTCAGGAAAAAGGAGCATTGCCTTCTTCTCCAGGCCTGACACAACAGATACCTACATATACAGTAGGAAATACATATCCTCAAAGAAGTGACCAAATTCCTATATATTTAACCTCATAAGAAACTTCATTATCGGCACAAACTTTTTCAGGTAGAGTTGAAGACACAGGGGAAACTGTTAACACTGAAGATGGTATTATAATGTTATATAAAGAATACATCTTGATGTCTTTAATACCTTTGGCAATTATTCTATCATTGACAGTTCTTGTTAAAGTAAGTCTAAATTTATTGCGTTATAAAAATTATTTATATATTTTTAATTATTTGCAATAATTAAGTTATAATTTTATAATTTTTTTTTTCTTTGCAGTTTACCCCTTTGGGGATGCTTTTTAATAATAAAAAAAGGAAGAAACGAAAAGATATAAATGCAAAATTACAGAGGATACTACAAGAACCTTCTATGGCAAGGGACCAAAGAAGTGTTCCATTTTCATATAGTTCTTTTGGATATTCGAGTTATTGATCAATGTGAATGTTATGTAAGACGATGAGGTGAAAATAAAAATGAAGTATAGTAAAATGTTAAATTGTGCATAAGTGAGAAATAGAGAAAAAGAAAAAGATTACCACAAGACTGCTACTAATTATACCTATGATAAATCGGATCGAAGTAGTAAAGAAGAGTTATAATTCAAGAAGTCAATTTTGCAGAAACATTATAAATGCATATAAAGCAAATGCATATGTTATGACAATTTATACAATAATTAAGTAAAACTAAAAATACGACAAATAAAATGGTAAAAGATGGCACCAGTTTGTATAAAATACATTTCTAAAAAGACATAAATATGCACTTCACAAAATTTAAAAAAGAAGCTAATTTAACCTATTAGCCGAATATATCAAAAACGATGAATCTCTGGAAAAATTCGTATCATATAAAAAGAACCAATTAAAGGAAGCTCCATTGTGTCATATTAATCGAAGAGAGAAAATACATAACATTTAATAGTAATATTGTTTCTTATTTGAAAATTGATAACATAAAAATTAGTATAAATAGATTTATTTTACAATTTTTCGTTTATGCGGTAACATTGGCAACATGACTGCTTCATTCCTACCATTTGACAATATCACTATTTATGTCATACGATAAAAAATTTGTTTATCACTTATAAGATTTGACACATTATTACATATTCATTAGTGATATCTGTGAAATTATTATAAGGTGTATTATGCCAATACACAACTTAACACAAACGTGTTAATTATTTTTTTTTTTTGTACTATTAAACTTCTTCGGAATAAGCTATTTACTCCTTCCATAACGTTATTTTTTTTTTGTGCTTTGTCAAAATTGTAAATTTTTTTTAAGATTTTTTTCATTTCAGTGAACAAATAAACCTCCTATATTATAGGTTAAAATTATTGTATCTTATACTACATATTGAGAACTGAATTTTACGAAATAGCAAATATTTTAAGGTATTATTTAAGAAAATATTATGACATAAATGATAATAATTCTTCACTTAGTATACATTAAAGACGCTAAAATATCCACAACAATTATAAATACATCTCTTCTCTATAACTAAGCTACGTATAAGTGCATAAAAAATGAGAATTATCAACATATAACTTAAATATGCCATTAACAGAAAAACAACCACAAGTAATAACTAATCAGTTCTCGCATAATAAACCGAAGTAAAATGTTACAATTGTATATGCATTCTTTATTTTATATCTTATACTTAAATGGTTTCATAAAAATGTTAACAGAGAATAATTCTTTCTCGACGTCATTTACAGAATAATGTTGCTATAATGTAACAGAACAATGCTTTAGCTGATAATGCCAAGCATACAATTCATATAATTCACATAATTCATATAATTAATTTTAATGCAAAATAATTAACGCAGAAACACATATATAGGGATATGTACAGTTAAAACTATTGCATGTTGGTACATTATGTCAACATTTTGCAAAATGCTTGTAGAGTAGAGAATGCTACTTCTCTCCATTGTTTCTATGCTACATCTAAAAGTTCGAATTGTTCTAAAAAAAAAGTATTCATTCGTATAAATAATTTGTTCTAAACAGTTTAACATAATATAGTGACATTCATGCCAATTAATGACAAAACAGCAATGTATATGCAAAAAGAAATGTATCTGAATTCATGTAATGTGAATTTAGTCAAAAACAGGTGGAATGCATTATATATTTTTATCAAATTATTTCATTCACTTGCAGAATTATGCAGTTCCAGTAATGCAAATGTAACTATATGATTATTTGCTACATGGATTACATTCTTAATGTCAAAAAGTATGAAACCGATTATTATAAACAAATAATTGCACAAATTTCCTAATGCTTTTTAATATATTTGTAAATGAGTATATTAAAAAACATTCAAATAAAGCATTTCTAAGTGTTTTATAAAAGGCAACAACCTACTGGTTAAATAAAGAAGAAGAATTGTTATAGGAGCACAATTAACAACGCATTATTACAATAATTTGTAAAACAAAACGTAATTATAACAAATGCTTATGTCCTATTTATTAATTACAAAAGTGAATATGTTTCTACCTATTTGGACTAATAAAAGGAATTTTGTTCTTACATTAAATATCATATGCTATATATTCATTTTTTTTACTTAATATTAAATTGAGAGATGAATAATCATGTATGTATTTATCTATAATAATTTCTATTTAATTATATTATAATATTTCACGCAAAATTATTTTGCAGAACTTAACATATAATTTTTCAGTTGTGAATTATGAGAATATACTAAACGCTTTTAACTATTTTGTGCTGACGCAATGTTCTTCATATATTGATAAATCCTTATGTATATTTTTTACAATCTGTTATTCTAATGTATCCAAAATTGGGGTAATTTGTGTATCCATTTTTTAGTTAAAAATTATGTATTAATAAATGCAATCAATAATTTAATTAGCTATACAAAAAAATCTTTTATTTATTGAAAACTTGTCAAAAATGATATTGATAAAGATATAAAATAAAAATAGGCTTGTTTCTGCAAAAATGTTAATTTGATTAATCTATTTTTTATGATAAATAATTATTGAAAATATAAAAAAATTACCCAATTTTATCACAATTTAAATGTACATCGATGTTCTAAGAATTGCCGTTATATAATGTAAATATACACGGATGCGGAAATAATTATAACTCGATACATTATATTGAATTCTATTTATATAGTAAAAATAAAAAGAACACTTAAACTTACGCATTATTTATAGTAAACCTAGAAATAATTTACATAAATAGTTCATTACTACTTCCTCTCTAGTCTATTCATGAGAGATATTCCCAGAATTAATTAGTTAAATAATACTTAATTCAAAAAAATGTACAAAATATATACAGATAAAAAAAAAGTTGAATTTCATTAATATACATCATCTAAGTACATTTATTAATATATTAATGTACATCCATTGTAGGTTATAATAAGTTAAACGAGCTGCCTTATTAAGAATGTGTTCTTATTAAGAACATAAATTGCTAAAAAGAATACAATGAGCAAACGAACTTGAATACATAGATATATTTTTTTACAACTAATATATTCGAATAATTTAAATTAGGTAAATTAATATTAATGTAATTCATAATAAAGGAGAATAAACAATGATTATAATTTTATCTAAAATAATGATATAAAAAATAAGAAAAACGTTAATACATAAAAGAAATTATGTAGTATAATTAAATAAAAATATACGCACGTATACTATAAGTGTAGTTTAAAAACTTTTTATAATAAAAAATAACAATAGATTTTTAGCACATATATCCAACGTTTATACTAAATTTTAAAAAAATGATAACATAACTATAATTTTAAAATTATGTATATCAAATTATAATATAATGTAAGAATAATGCACAATAACAATTTACATACACTTAACTGCCTAAAATGAACACTTTTTCAAATTCATGTTGTACTACTCATTAAATATTTGTTATAGCATAAATAATAAAAAATATTATAAAATAAAAATTAAAATCATCCGAAGAAAATAATAGAAAATGTAAAAAAAAATCAATGCTTAATTTCATTTTATCTATAAATTATTAAAAGGTGCATTTTTAATTTGTGTGAATGCATATATTTAATATGATCCAATAATTTATATGTAGCTCATGTTATAATTTCTAATTTATACTTTTTCATTTAGAATGTTTTTTTAAATTATAATATTTATTTTGTATATAAAATTTTAACGTATTATTCTTTTATATGATTCATAATAAAACTTAAAAAAATCAGTGTAATTTATAATTTAAAAGGAAAATAAAAAAATTAATTGTTAACAAAAAAATAGACCTTATATAATGGAACCTTTGGGATTATTCGATAAATTAGTAGAAATACATTTATTTTTATTTTTTACTTTTATTCAATTTTTTTTCTCAACTGTAAATATTTCTTTATAATATTTACAGAATTGTAATTACATTCATCTTTTCCGATGTTATTTTTTTTCTCAGCAAAGCGAAATAAATAAAATACCTGAAATTGCATTCGATAATAGCCTATATGCTGACATATCACACGAAGAAAATATAGATCAGTATATTACGGGCTGTTTTAATTGTAGAGATCCATTTAAACAAACAAAAGTATTTATTAGCAAATTAGCTAGAAATTATGAGAATTATAAAAAGCATTTAGGGAAGCCTTCTTTTATTAAGTATTGCAAATACTTAATATACTGGATGTATACGGAAAAGCTAAAATTTTTAACTAACTCACTTCTTCTTAATCAATGGAAAAATTGTATTCCTTGTGTATGGAAAAAACTAGAAGAAAATAATAATATCCCTAAAAGAACGTGCGATTTTGATAATGAAGAAATTTCTTATTCTTTTGTCCAAGTTATGAAAGTGTTACATGAAATGTGTTTGATTAGGGGTGATGCTGAAGTGATAGAATCTATAACATCTGATAGAGAGAAGTGCATGCAGTTTAATAAAAAAATAAAAAAAAATTTGAAAGATATGTTATTATATATTTCAACTATCTCCGGTGAAACAAAATTGAAAGAAAACTATTTTAAACTTTATAACGGATGTGCTCTGAGGGATGTAAGAACTCTTTTCGAAGAGATAGAATGTAAATCTGAAGAAACTAAAAGTCCCCCTGAACCAAAGGCATGTGATACAGCACCACCGAGTACTGAACAAGAGTGTACAGAAGTTTCATGTCCTAATCTACAACAACTATGTACAAAACATTATCCGCCAACAAATTGTGAATTTAAAGAAAAGGTAATTCAACCAGATTGTCAACAACCGCCACCTGATATTCTATTACGATTATGCCCAGAAGTTTGTACAGAAAAGTTACAATATGTATCACTTGCAATCAAAGAACATCAAGAAAAGTCAAATAAGAATCCTCTTCTCCAAGTTCCTGTCACTGTTCTTAGTTCAGTTGTTGGAACCATCTTTTTTTTTCTTCTTCTATACAAAGTATAGGATATTTCATTTTGAAAAATAAAATACTTTAATGTAAATATGTTCAATAAATCGTAATTATTATTAGCTTAATATAATTTAATAATGCAAATTTCTTTTTTATACTAACAGTTCACGCCCTTTAGATCTTGGTTTCTTAACCGCATAGGTAGTAAGAAAACATTAAATCATAAAATGAGGCAAGAAATGGAGCGAGAATATTTAGGAGCACATTTTCAACCTCCATATAGAGACGAACAAAATAGTAGACCCCGTGTAGGATATTCACAGAATTAAAGTTAATTAATTTAAGCAGTAGTGGAATGTTATTTTTGTAATGTAAATAAATTATTATTAAATAAAAGCAAGTTAGTAAACAATTCAGACAGTTCTTATAAAAAAACGATGAAACACTATTTGTGCGCCATTCCCTAATGCGATTTAAAATTCTCCTATCGATGCATTCCCATAATCTTATCAAAAGTAAAATACATAGAACGTGTTTCTTTTGATATGTATTCTTAGCAATATATTTGTTCATAATTTTTATAAGATACACATTTCATATATTTAGAATATATACTGAAATGTTCCTTCATTTCATTTTGCAAATTTGTACTCCTCAAATGAGTAAAACACTGTGAAAACTTTCAAAGAGAAAAACATTTTAATAATTGTGTACATAACAGTTTTATAAAAAAAATTTCTAGTAATATTTCTAAAGAAAAAATTACTGATTTCTTCTTTTAGAAAAATAGAACATAAATATATGTGATTCTATTTTGCTAAATAGAAACTGATTCATTTCTATTAAATGTTAAAAATGTTGATATAATATTTTCCCTTAAAAACGCGGGTAAATTACAAATTATTGTTACTCTAATTAATATAAAATATTAAAAAAAGCAACAATTTACTTAAAATTCATTGTAATGTAAATGAACATATTCCTATTACATTTTATTTTATATTTCATTACAATAAAGAAGAACTGTGAAATGAACAAATAATACGCTAGTTGTTTTTACTAGAATACAATAAAGAACTTTATCACATGCAATATATTTTATAAAAACGCAGATTTACTAGTTTAAGTATTATGATATATCAAAAGTAATAAAAGACATATAAATTTGTATTAAAGGAAACACTGCACATAATGAAATGTTACATAGCTTTTATTTTACCGCATCTGTTTCTAATCTTTTATATTTTTTTATTTCACACTGTATAATGAAAGATAAAAATGAAATAATTAACGGCATGTAAGTAGCACGAATTAAGATGTATAAGGTATTTCATGTACGTTTACGAAAATTACAAGGACAAGTAGACTAAGCGGCGGGCTTATCATTGCGTTTAAATCGTCTTCAGTAAAAAAACCATTATGGACATTACTATTCCGAGTAATAATACAACTAATAAAAATATAATAAAAACTAAACAGTTTTTTTTCAAGTAATTTTCTTAAAATAACTTTTTCACCTTTCTTATACCATGTAATTTTTTATAAATAATACATTTCATCTAACAATTTTTTACCACAATGTCAGTCTACTCTCTTTTAACTTTTTTTATATACATACACACTTCAATTTTTTTCCGTGGAATACATAAGATTTTAACCAGTATTACACTACTTTATTGGGCAACTATTTTTCTCATAATAATAACACTTTTGGCTGTACTAATTTCACATATACAATTCAGTGAATTATTACTTTAAACACATAAATTAAATCACCATATATATAATACAAAAATGTAATTTTTTCTAATTATGTGGGCATATATATGCCATAATATTTTAGTTTTTCCTTTTTCCAATAATTTTTATAAATTTTATTTATAAAAGTTTATATTTTTCAACTTATTATAATTCCAGTTTTGTTTGCTAATTTTATTTTTTAGTGTTTTATTTTTAGAAAAATTCAAATAATGTGTGAGAAAATTATTCTGATAAATTAACTTTTACCATTAAATAATTTTTTTCCAATATTTTGGATTGCCACGGTCGTATGCAGTTATGGCATCCTTATTTGCCAAGATGAATGTGTAATTAGTTGTAATAAATTGTCTGATTTATTAATATTTTTAGCATAACGTTAAATAATTTACAAAATGAAGATTAAAAATAAAATTCTGATTCATAAAATAATATCTGATATGTAAGAAAAATTTGTTTCATAATATCTGGAGGCTGCACGGATTTTTCACTCTATAGAAATTTATTTTAGCTATTATAGACGTTATCAAATAGTATTATAATGCTTTATATCAAAACTAAATACATTTAGTTCTTAATATCTTTGTAATTTAAATTATCCCTTATTAAATAATTCAAATAAATATTATGTTCTATAGTTTAATTTTTTAAACAAAAATTATTTCTTTATTAATATCATATATGTAAACATAAACATAGCATTAAATACATTATCGTAGGTTTATTTATGTGGTATTCATTATTTACAAAGATTTACGGCTGAGTAGCACACATAAATAAAATGCTTCTTATTATTTTATTTAATACAATCTGTCTAACAAACACATTTTACAATTTACCATTAAATCTTGTAATTTAAAATAAATAAAATGAAAATTAATTATAGCATGAATTTATTAAAATAACTCCAAAATAAATGCATAAAATTGATTGCATATCTACATCAGAATGTATGCAATATAACTGTAAGTCTCATATGTTAATGTAAATATGCAACATGAATTATTAAATGAAATAATCCGAATTTACATAATTAATCAAAATTATGATGAAAAAATAAATAAGTTATAATTATTATATAAAACAAGAAAAAGCTAAAATTGTATCAATTAAATGTATGTAAGCATAGTGTTTTTTTAAGTTGTGTCTCATTTATAAAATAATATTATATTAGCTCGAAAAAAATTTTTAATGTATACATTTATTATTAAAAATTCAAAAAAAAAATCTTCTTTTCCTTTTACTGTTGTACAAATTAATGACTCTTAAAAACAAGAATTTTATACATAAATATTTTATTTCTATGATATAATTTATTATTGTCAGAAGGTGCTATTCACTGAATAAATCTTAAGAAAACATATGCATATGTTAATATGTTAATGATCAGAATGGAACTAGCAAAAATCATATATTTACCTTATGATAGAAGGCCAGATTTGCGCGAAATCCTATGTAATTATCGCAAAATATATAGCATTTACATAGGCTTTTGTTAAACAATCATTTCGTTAGGCAATTTTAACCTTATAAAGATAATTTTTTCTCATATATTTTACCTATAAATAAATATATTCCTTTATTATTTAAATTAAATATATTTCATGTTTATATAAAATTCAAATTCCTATGATGAGACATATACTTATTCGTAATACTAACATATTTAAAAGAATATCGGTTCTCATTTATATGGAACAATCGCGCAATGTATTATATGTTGTACAATTCAATAATTGTCTTACAGGACTCTGTTTATGTATAATACTATATTATTAAAATTAAAAGAACATAGGACAAAATATTTATTCATATCTAAAAGAATTAATGCTAATAAGTAAAATTCTTTTATTTATTACAATAAATTATACGCATAATGCTAATGCAGTACTTTTATTATATGGAGATATATTTTAATAATATATAACATTATTAATTAGTGCTGAAATTGCGGAACTTATTATAATTTAATATAATTTTTATAAAATTATTAATTCTTTTTGAATGAAATAATATTATCCTATTACTTTTTTAATAAAAGTAAATTATTTATTCAATGAAAATTTTAAAGGTTTATCAAATTTATATATATAACGATGAGAAGATAAAATAATATATTGCCAGATCATATGTCTCATTTCAGAAATAAATATTTACATTTTAACAATTTTAATTATTTTATATATGAACATAATATCTAAAAATGGGATATGCAACAAATGTAAAAATACATTATTAGTTGTTTTGTTTCATAATTGCATTTTTATACTACATTTCCTTATTTCTCTGTGAATGAAGGGAAAGTAAAATAATTATTCAACATTTTTGTACTATAAGTTATAATTTAATTTTTTATTTTTTTTCAGTATAATTTTGCTAGCAATGCTCATGAGTATAAAAAGGTATTAGATTCTTATGCTAGGAGTAGTTATAACAATTATGATGCAGCATGTAAATCTGTTATTTCAGGATATGGCATTAGGCATAATTTAGAGGCTCAAGAAGCTTGTAGACTACTTATGGGGTATTTAAGGCATATAGCAGAAAATGGCTCATGGAAAGATTCAGCTAATAAATGTAAATATTTGTACTATTGGCTACATGATCATTTACTAATAAATAATACACCTCAATATACTACATTTAGCCTTTACAAAAAACTTTTAGATGTATACAGGGGAAATGGTTATTATCCCCACTTATGCAATAATTATATTGATGATATTGAAAAAATTAAACTTCTTAATGCAACCAAACTAATAGAATTGTATACTATTTTCAGAAATGAACAGCGTACGCCCGGTAAATGCTATTGTAGTTGCGCAAGTGAATGCTATAGTTTACATAAAAAGTATGTAGTAGAATGTAATAATCAGAAGGATGAAGATTTTTGTAGTGAACTAGAAAATTTTAAGTATTTGTATGATCGAAATATGCGATCTATAGGTACATGCAATAATGCACCGAAAACATTAGAATCCGTTAAACCGAATGTACCAAGTTCTCCGATTGTATTTCCTCTTATGCTAGCATTAGCGATGCATTCCCTTTTATTCATTTTATATAAGGTTAATAATGCATATTATAATACATATATGTAAAGCGTAATATATATTTTACTACACCTAGCAATAATAAAATTTTAATAAAAATATATTATTTTTACAATGTCTAATTTTTCCCACCTAATATTAGTTTACACCCATTGCATCAAGCTTGAAGCGTCGAAATTTGAGGAAAAAAATAAAATATGGTAATGATTATACAGAACAAAACGAATATTCACATAATCCTAGTACATCAAACATGGAATCTACGGTACCTTATTACCTCTTATCATATGGATATAATCGAGATACATAAAAAATATATCGTTTTTATTAAGAATTCCTGTTACATTATTAATATAGATCCCAAAAAAATGCATTTTAATTACATGCATATTGTCAATCAAAATGTTATACAACGATTAAGTGACACACTTAGAATTGCAATTATTCTAGTGGTATAACACAAAATTTTATAATATCTGCAAAATTGTGTAAATATTTAAAACGAAAAAAAAAGTATAATTGATGATAAAGAATATATATGAAAAATAAGACATTGTAATCAGAATAATTTATCAAAAATTCGTAATTATAATAGAAATTTTAATAGAACATGCAATAATGGATTGCAAATAGTATTCACTAAAAAGGTTATACCCCTATATATGTGTGGCATGATCTATTAGACGAAATTAACAGCAGAGAATAATACATATAGTTTTCCGTGTAATTCTACTATTAATGAAAAATAAATTAAGGTCACAATTAATATTACTATGATAAAATATAATCAGTATTAATAAAGAATACCAATGTAGTAAAATATATCATTTATGAATTCTTTTTTTATTACATGTAATAATAAAACAGTAATCAATGTTACTAATCGAAATTCCCATAAAAAAGAAAGTAGAATATTCGCTATTATCATTTCAAAAATATAATAAATCTAGGCAAAAATGTTATTAAGTATATCCGTTTATGATCCACTACATCTAAGAAATAACAAATACTGTTATCCAGGAATAAGAAGAACTATATTATCCACAAATATTTTGTAAAACATAAAATTATTTTGTATCATTCTCTACATATAATAACCCACACTGAATTTTTTTGTTTTGTTTCATTTTTTTGTTGATTAGATTTGTTATTGTTGTGAAGCATTATCATGTAAAAATATGCTTTTAATTTTAAGGTCTTATTGTATAATTTATTTGATGGATATCTAGCATATCTCTATAACATTATGCTAATCTGATTATTTATAATACATATTATATTTCCAAAATTGTCTATATTTATTCATATTGATGTTGTTTTCGTTTTTTAATATTAGTTGTAATATTATATATGGCTAAATTGAAAAACACAAATTGTGTATACTTTTCCCTTTTATTAATAACAATATAATTTATTATACAGAAAAAATGCAAATCAACATTTTGTGTTGTTATTCTGAATATAAATATAATTTAACAAAATTAACTTGATTTATATATATCTAATTTTCCTATGGTAAATTCGTATAATAATATATATATTATTAGTATATGTAAACCTAATAAAATAATTTTGGGTAAGTTACTTATGCAGAATATACATGTGTTTTTAAAATTAACCATATTTCTTATGTCATATAATAATGAATTAAAAATGAACCCCAACTTAGGTATTTATTTTTTTGTTCATAAATAATCAGCTAAAATATACTACCCAGGAAGAAATAAGAAATCTTTTTTTATGACTGAAAACAGTAACTTTGAAATAATTTCAGTAGTATATTAAATTTTGATATTTATGCAAAATGTGATAACATATGAATATATTTTATAATAATATGAAACATAAATTTATTTTATATTACAATAAATAAGTTATTCCTATTTTGGCTTGATATAAAAATTGATACGTATAAAGCGATAGTAGGCTTAAAACAATATTATGGTAAGATAAAAATAAATATGTTTTTCTTAACTATGAGCACATGAAACATTAAATATTATAATAAAAGAATAGTTGAGGAGCAAATTTTTTGTGTTATACTTAAAATAATGTGTTCAGTATATAAAAATATATAAATTAAAAATCGTCTATTAAGCAAATATAATTCATAATATACTATAATATTTAATATAAACATAAGGTCTCTAACATATTTTGAAATCATTTAAAAATATATTAAATTCATTCTTATAAAATATATATTATTTAAATATAAGATATATGTTAATGTACCTAAAACTATGGAATTTATCTTATTATTTACAATATGTATGCTAAAATATGTATATAATAACTAATTAGCTTATTATACATAATTTTGTTCAAGTTATATAATATTTAAATTGAAGCTCAATTCTAATAATTATAACATATATTGGCTAAAAATTAATATTTAATTTGCATAGATTCTCTTTAAAAACTGTATAAATAGATAATATCTAAAAACATTTATTTATATGAGATTACACACACATATATAATATAATCTCATAATACAATAATATATTTAATATATATGTATTTTGAAATTCTGTTTATTACATAATTCACAAAAAGTTACATAATATTTAATAAAAGACAAATATATGTATGAGCAAAAAATTAAATGTCATTATAATATTTGGAACAACTATATTATCACAATATTTTAAAAAAGGAGCACTAAACATTTGAAACAAATAGCACCTTTATATCTAGCGTAAATAATGTTTATAGTATATGTATATTTCTCCTTATATAATAAAAATATATATACACAAATCTTTTTTTTTTCACAATTTAATATTTCATATATTATATTTCTATATTTGGAAAGAAAAAAAAGTATATAATAAATAATTATGCATATTTTATGAAATCACAAATAAGAACTAACGAACGTATCCCATGAACTGTGTGTATTGTTAGTTATATTCTATTTTATATACACATATATTTCAAGGGTTATTTTATTTAAACACTTATATATATTTTTCTTTAAAAAAGATGCTCCACAAAGAACATATGATTATCCTAACGATAATGCAATATAAATCCAAAATTTTTGCTAAAATCATAATACTATAATTTTTTCTTTATTTAAATTATAATTATCACACAAGAATAATTCGAAAAACAAAATAATAAACAAATAAAATTAACGAAAATGCATGTAATAACTATTTTTCTATATATTTAGTAAGACAATTAAGCATATTTTTACAACTAATGAATTATTATTATAATATAAAGAGTGTAATAACACAATGTCTATTGCAAATATAACTAATTTTTATATTTTTCTTCAAATAAATTAAATTATTTTATAAATTATATTTTACTTTTCCCTTCTTTTAAATTATTATATTTTATTATTTTTTTTAAGATATAAATACCCACTGAAAAAACAATTATAATATATATACTAAGTGACGCAAGGTATATTTTTGATAATGGAACAACTTTTTCTATTTTATACAAAATTGAGTAATAGCATTTATTATTATGACCGTTCTCTGTGCATTCTGTAAATTTTTCGCCCGAGCTAAATTCATTTAATACTTGTGTAATAATTCCAATTAATGGAAATAAGAATAAAAATAAAATACGTAATCCGTACTTATTATATAATAACTTCTTCAAAATCCCTTTAGTACTATTCGTATTTTCTATATGTTTATGTATTTTATCAATACTTTTAAATAGTTTTTGCTCACAATAACAATCCATTTTGGATAACCCCTTCCTTTTAGAATATCGTTTCTTATATTCATTCATATAAGAGTCTAAATTATTTGGTGAGCCTTGTTTTAAGTGTACATATGTATATAAAAGATCTTCTCTATTATCTAATTTATATTTTTCATAATTATGTGGTATCTTATTCTTTAAATTTGTATTTTTCAATTTATTTTGCTCTACATGCTTTGCCAATATTCGATAAGTACTTATGTCTCTTGATAAATCGTTATTTTTTTTCAATTCCAATGTTTTATAAGAAATACACTATATAAAAAATATATTTAACTATTTGTTAAAAAATATAATTCATTAACTAGTAATTAAAATTATAAAATCAATAACTATTTAAGGAATTCATAAAAAATAATGTTATACCTCATCACGGTAACACTTATCATTCCATGTTAAAAGAATGATGGTTATAATTTTAAAGAAAAATAAGTAACTCATGTTTCTATTTATATGAGAATAAATTAATGGTGACATATTTAAAAGCAAAAAATATCTAGTTATATAATATTCTAAAAAAATTGAAGTTTGCAATAATCACAATTGATGGCTATTACTGTTTTTTTTTTTTGGCAATATATATATTAAAATATTAAATAACTAATGAACTAAAGTATAAGATGCAAAAATATATTTATTAATATATTGCATAAAATTTAATATAATAATTCATATACCAAGAACAAAAGATAACTAAAAAATATATATATCATTTATGCATAAAGAATAAATAATTAATTAAAATTTACTAATTAAAATGTTTTTCGATTAGACTCATGGAGAACATAAAAATATGTAATATTGTTATATCTTGAATATTAGGAAATATTCACGTTAAGAAAGATATATAGAAATAGATAATCTATATGTCGATAATATATAGGATAAATATAAATAATCAGGTTTTTATAATAACTGTTCTAAATTTTTACATTAAATATATGAAACAGACATATAATTATTCATAAACGTTATACTAAATTATAAGATTGTAATGTAAATTTCTTATGTTTTTCCTTTTTATATGAACCATTTGATATATGGCAGATACTTAAAATAACATACACATAGTATGATGAACTAGGTTGTATATGTAAAATATAATTTATGTATAACCCAGTATGTAGCTGAATAGAATTATTATTAAATATAAACCAAATTAACATATATATTTGTATTCAAATTATATAATATAGTAGTTAGTACCTAATATATAATATGCATTTTATTAAAAGGGTATTATGATTAGGAATAATATAATTTATAATTTCTTCTTTTATCATATAGGAAAGATCATTTTAAATATTTTATTATAATATAATTTAATGCATAATATTGCTTTGATATATATCTTTTGATATTACACAACATATAATAACAATGAAAAAATAAAATATTACAAGAACAAATATTCGCTTATAATATAAATAATAGAAATATTCTTCAGAAAAAAAAATTTATAATACGTTAATGGATTATAATTATATATTTTTTATCTTTTTTTAGGAATTATACTATGAAATAATATAACAAATTTACTCCTATTTTATTTATTAAACTAAAAGGAAATATAAATATATTATAAAAAAACCAAAAGAAAATAAAAGTATGAGTTAAAAATATTTCATAAAAAATAATATTAATAGGATTAATATTGTTTATCTTAATATATTTGTTAATTATGCTATAGGAAGTGATCAAAATAATAATGTATTTTTGTGTATTTTTTATAATACTAAGAATGAATTATTAAAAATATATCTATATTCAAGCAGGAAATTTGTGTATCTGAAATAATTTCTAATTTTTAATTAAAAATATTAATAAAACAATTACTTCGAAATGTTATATTTTTATTTATTATTGGGTGTAAATCATCTTATAATATATTTCTTTAAATTTTTTTATTTATTTCAAATTTTACTTCAACATAAAAATATAAAAAACATTACCTTATAAATATTTAAATATAAGTTCCTTTCAAGTATAATAATATTTTTTTTTCATAAAAAATAATCTGTATGTCATATTACATATTTGATTTATATATGTGTTATATTATTAACATTAAATTGATATTGATTAAAAAATATATATTTATTGTTATATCCATAGATATTTTTTCATATATTTTTCTCTTATATTAATGAAACATATATATAATAATTACTTTTTAAAGGTTATAATAAAATATATCCAAATATTTTCATCATATTTTTTTCTTCCATATAGAAAGCATCGTATCCTATATAATGGGGTATTTAAACATTACATTATGTTGTTTAGGTTCATAAACTAATGATTTCATTATTACTAAAATAGTACGTTTAAACAAATGAATGGATATTAAATATCAACCTAATGTTAACATAAATATATGACATATTTCAATATATATCTAATAAGGATGAAATTATTCAGATTAATTCTGCATATTTGTAAAGATTCTTTTGTAAATAAATGAAATATTAGCATATAATGTTTTGTTTTTAATTAAAAAACTATACATACTCTTTTGTTTTTACGTTTATTGTCACTATATATTAAAAATTCAGCTAAAAGTCATAATGTTATAAAAACAAAAATAAATATATTTACAATAATAAATTACAATTAATCACAAAGCATAACACCTTAAAGAACAAAATAATTGTAAAATATATTAGTTTATGTATATATAAGTATTTATATTAATTACCGTACAATATAAATCATGCAATATTCTTTTCTTTTTTTTTTTGTTAATTAAAACGAAGTTTAATTCTATACATATGCATGTCATACATACATGTGCCTTAAAGCACATATATTTGAACATGTATTCAAAAACCACATATAACTAATCATTAAGGACAATTAAATAAGATAAAAATAGCACACATATGGAGTAATCATTTTTATATAGGCATAATTAAAAATGTAAAACTGAATTAATAGAACCTATAATTCAAATTATAATAAATACTATGAATGCATATTTTACTGTATTATATGTTTTTGTGTTATTTATGTAATCGATTTGAAAATCTATAGAAACTATACTTTTTATTTTTTTTACGTTACTCACATAACAATAGTACATATATCAATTTAATTAAAAAATCATTTATCAAAATAAAACATATTATTTTATTATTATTTTACGCCTTCCTTTTTTTTAATTTTTCGTATTTTATAAATTTTATCAAAATATATATAATAGCTACAAAAACAATAATAATCATGGTAAATGAAAAGATCTCATTAGAGAGACGAATATGATTAAAGCTATCCTTCATAATGCTAGGATGTGATTCATCACAACCTTGAGGTTGAGTACTACCATAGTGGGTATTATTTGTGCATATTTTTAATACACCTTTTCCCCATCCTTCAACTCCAAATAATATAGGTAATATAAAACCAAGAGCTGGAGTTAAAGCAAAAAAAATAAGACCTATACTGTATTTTCTAAGAAAGCATTTTTTAAAACTTTTATTATCATTCTTAAATCTTTGCGCAATTTCATCTATATGATGAATTTTGCTGAATAATTTTTTCTCACAATAACAATCTAATTTGTATAATCCCTTCTTTCCGCCATACCTACGTTTATAATCTTTCATATAAGCATCAAAATTATTTGATTCAATTCTTTTTATTTGAGAATATTTTGACACATTTTCTGCTACATTTTTTTTCCTATTATCCATATTATTGTCTGATAATTTTTCTCTCAAGCTTGTGTGTCTTAATTCCTTCCCAAGATCGTGTTTAGCCAATAATCTGCTGTAATTTATGTTCAATTGTCTATCTTTATTAAATTTCAATTCCAAAAATTTGTCTATGCTACACTAAAAAAAATAATATATTGTGATTCATTAGAATAATAAATCATATTATATTAACCAAATATTACTGAAAATTTAAAAAATATATGCTAAGCGAAAAATAGAAAAAACCGCTATACAAATATATAATCATGGTACCCTATTATTTATCGGATTCAATACCAAAAATATATATGTAAAAAATTTTAAAAGAACAACGATTTTTATTCTGTCCATTATGTTATAATTCTTCAATAATTCCATTTTATAATAAAGGATACTAACTATATACTATATTGTGATATATTAAGTGTATAATTTTATCTACTAAAACTATGTTATATCGTTTAAATATTTTTTATGAATAACAACAAAATGATAATGTACATTATATATATTATAATTAGAACTAAATATCAATAATAAAGTTATTTAATAATACTTTTCCATAAAAAATATATATGTCAATTTAAAATTTTTTTTTATTCATATAATTATAAGGATATAACATTTTGTAAATAAAATAATAATATCTTATTTTATAAATAAAAATAACAACAAAAAACATTAAATTCTAATTATCTTGAAGTTTTAAATTCCATAATGATAAATAAGATATAAAAACTTTATGTACTATATCTCTATATATTAACAGCATAATTATTATTTATTAGGTTATCATTGTAATAGTACTAATATATTGCGATTTACATGTAGAACATTAAGATAGTGTTCCTATTTATTAATTAAAAAAGAATACTTTATAATGTTGTTAATGAGAAAAAGAATAGTATTCTAAGAAGAAAACAACGAAGATCTTTAACGTTTATGCATACAAAC
[truncated: 29,036,852 more chars]
