# Supplementary material for: A new Plasmodium vivax reference genome for South American isolates
Source: BMC Genomics. 2023 Oct 11;24:606. doi: 10.1186/s12864-023-09707-5 (PMC10568799; doi:10.1186/s12864-023-09707-5)
Supplement: Supplementary file 5 — Supplementary Material 5: Supplementary file 4 [file 12864_2023_9707_MOESM5_ESM.gff3]

##gff-version 3
##sequence-region   PVPAM_01 1 1299953
##sequence-region   PVPAM_02 1 1050630
##sequence-region   PVPAM_03 1 1110972
##sequence-region   PVPAM_04 1 1495437
##sequence-region   PVPAM_05 1 1642702
##sequence-region   PVPAM_06 1 1653645
##sequence-region   PVPAM_07 1 1598196
##sequence-region   PVPAM_08 1 1999332
##sequence-region   PVPAM_09 1 2263112
##sequence-region   PVPAM_10 1 1597401
##sequence-region   PVPAM_11 1 2854188
##sequence-region   PVPAM_12 1 3109024
##sequence-region   PVPAM_13 1 2583069
##sequence-region   PVPAM_14 1 3268115
##sequence-region   PVPAM_API 1 26600
##sequence-region   PVPAM_MIT 1 5991
##sequence-region   contig_01 1 366786
##sequence-region   contig_02 1 334710
##sequence-region   contig_03 1 300766
##sequence-region   contig_04 1 219672
##sequence-region   contig_05 1 191269
##sequence-region   contig_06 1 130388
##sequence-region   contig_07 1 111631
##sequence-region   contig_08 1 54648
##sequence-region   contig_09 1 57290
##sequence-region   contig_10 1 42484
##sequence-region   contig_11 1 45606
##sequence-region   contig_12 1 22913
PVPAM_01	.	contig	1	1299953	.	+	.	Name=PVPAM_01_CTG000001
PVPAM_01	RATT	gene	1545	1960	.	-	.	ID=PVPAM_010005000;ratt_ortholog=PVP01_0010480
PVPAM_01	RATT	mRNA	1545	1960	.	-	.	ID=PVPAM_010005000.1;Parent=PVPAM_010005000
PVPAM_01	RATT	CDS	1545	1824	.	-	1	ID=PVPAM_010005000.1:CDS:1;Parent=PVPAM_010005000.1
PVPAM_01	RATT	CDS	1941	1960	.	-	0	ID=PVPAM_010005000.1:CDS:2;Parent=PVPAM_010005000.1
###
PVPAM_01	.	polypeptide	1545	1960	.	-	.	ID=PVPAM_010005000.1:pep;Derives_from=PVPAM_010005000.1;orthologous_to=PVP01_0010480.1;ortholog_cluster=ORTHOMCL2774;product=term%3Dhypothetical protein%2C conserved
###
PVPAM_01	.	pseudogene	8038	8924	647	+	.	ID=PVPAM_010005100:pseudogene;has_internal_stop=false;has_frameshift=true;has_stop=true;Target=PVP01_0007500.1 32 300;original_prot_length=300
PVPAM_01	.	pseudogenic_transcript	8038	8924	.	+	.	ID=PVPAM_010005100.1;Parent=PVPAM_010005100:pseudogene
PVPAM_01	.	pseudogenic_exon	8038	8664	.	+	.	ID=PVPAM_010005100.1:pseudogenic_exon:1;Parent=PVPAM_010005100.1
PVPAM_01	.	pseudogenic_exon	8784	8924	.	+	.	ID=PVPAM_010005100.1:pseudogenic_exon:2;Parent=PVPAM_010005100.1
###
PVPAM_01	.	polypeptide	8038	8924	.	+	.	ID=PVPAM_010005100.1:pep;Derives_from=PVPAM_010005100.1;orthologous_to=PVPAM_000031900.1,PVP01_0402800.1;ortholog_cluster=ORTHOMCL202;product=term%3DPIR protein%3Bevidence%3DIEA%3Bwith%3DGeneDB:PVP01_0402800.1
###
PVPAM_01	RATT	gene	10609	11511	.	-	.	ID=PVPAM_010005200;ratt_ortholog=PVP01_0009240
PVPAM_01	RATT	mRNA	10609	11511	.	-	.	ID=PVPAM_010005200.1;Parent=PVPAM_010005200
PVPAM_01	RATT	CDS	10609	11283	.	-	0	ID=PVPAM_010005200.1:CDS:1;Parent=PVPAM_010005200.1
PVPAM_01	RATT	CDS	11401	11511	.	-	0	ID=PVPAM_010005200.1:CDS:2;Parent=PVPAM_010005200.1
###
PVPAM_01	.	polypeptide	10609	11511	.	-	.	ID=PVPAM_010005200.1:pep;Derives_from=PVPAM_010005200.1;orthologous_to=PVP01_0009240.1;ortholog_cluster=ORTHOMCL2932;product=term%3DPlasmodium exported protein%2C unknown function%3Bevidence%3DIEA%3Bwith%3DGeneDB:PVP01_0009240.1
PVPAM_01	Pfam	protein_match	10807	11142	.	-	.	Parent=PVPAM_010005200.1:pep;Name=PF12420;signature_desc=Protein of unknown function
###
PVPAM_01	.	pseudogene	14312	14964	559	-	.	ID=PVPAM_010005300:pseudogene;has_internal_stop=true;has_frameshift=true;Target=PVP01_0009930.1 5 222;original_prot_length=223
PVPAM_01	.	pseudogenic_transcript	14312	14964	.	-	.	ID=PVPAM_010005300.1;Parent=PVPAM_010005300:pseudogene
PVPAM_01	.	pseudogenic_exon	14312	14617	.	-	.	ID=PVPAM_010005300.1:pseudogenic_exon:1;Parent=PVPAM_010005300.1
PVPAM_01	.	pseudogenic_exon	14620	14964	.	-	.	ID=PVPAM_010005300.1:pseudogenic_exon:2;Parent=PVPAM_010005300.1
###
PVPAM_01	.	polypeptide	14312	14964	.	-	.	ID=PVPAM_010005300.1:pep;Derives_from=PVPAM_010005300.1;orthologous_to=PVPAM_060039600.1,PVP01_0008610.1;ortholog_cluster=ORTHOMCL216;product=term%3DPlasmodium exported protein%2C unknown function%3Bevidence%3DIEA%3Bwith%3DGeneDB:PVP01_0008610.1
PVPAM_01	Pfam	protein_match	14338	14742	.	-	.	Parent=PVPAM_010005300.1:pep;Name=PF12420;signature_desc=Protein of unknown function
###
PVPAM_01	AUGUSTUS	gene	20546	23202	1	+	.	ID=PVPAM_010005400
PVPAM_01	AUGUSTUS	mRNA	20546	23202	1	+	.	ID=PVPAM_010005400.1;Parent=PVPAM_010005400
PVPAM_01	AUGUSTUS	CDS	20546	21829	1	+	0	ID=PVPAM_010005400.1:CDS:1;Parent=PVPAM_010005400.1
PVPAM_01	AUGUSTUS	CDS	21919	23202	1	+	0	ID=PVPAM_010005400.1:CDS:2;Parent=PVPAM_010005400.1
###
PVPAM_01	.	polypeptide	20546	23202	.	+	.	ID=PVPAM_010005400.1:pep;Derives_from=PVPAM_010005400.1;orthologous_to=PVPAM_040036500.1,PVPAM_080005700.1,PVPAM_110062100.1,PVPAM_060042600.1,PVPAM_060039500.1,PVPAM_050005500.1,PVPAM_130005400.1,PVPAM_130005500.1,PVPAM_020028500.1,PVPAM_000005600.1,PVPAM_000011100.1,PVPAM_000020700.1,PVPAM_020006500.1,PVP01_0005710.1,PVP01_0000040.1,PVP01_0009270.1;ortholog_cluster=ORTHOMCL4;product=term%3DSTP1 protein%3Bevidence%3DIEA%3Bwith%3DGeneDB:PVP01_0005710.1|GeneDB:PVP01_0000040.1|GeneDB:PVP01_0009270.1
PVPAM_01	Pfam	protein_match	22034	22153	.	+	.	Parent=PVPAM_010005400.1:pep;Name=PF12879;signature_desc=SICA C-terminal inner membrane domain
###
PVPAM_01	AUGUSTUS	gene	25550	27686	1	-	.	ID=PVPAM_010005500
PVPAM_01	AUGUSTUS	mRNA	25550	27686	1	-	.	ID=PVPAM_010005500.1;Parent=PVPAM_010005500
PVPAM_01	AUGUSTUS	CDS	25550	25711	1	-	0	ID=PVPAM_010005500.1:CDS:1;Parent=PVPAM_010005500.1
PVPAM_01	AUGUSTUS	CDS	25834	27516	1	-	0	ID=PVPAM_010005500.1:CDS:2;Parent=PVPAM_010005500.1
PVPAM_01	AUGUSTUS	CDS	27660	27686	1	-	0	ID=PVPAM_010005500.1:CDS:3;Parent=PVPAM_010005500.1
###
PVPAM_01	.	polypeptide	25550	27686	.	-	.	ID=PVPAM_010005500.1:pep;Derives_from=PVPAM_010005500.1;orthologous_to=PVPAM_040036400.1,PVPAM_060042500.1,PVPAM_110062000.1,PVPAM_050005600.1,PVPAM_060039400.1,PVPAM_080005800.1,PVPAM_020028400.1,PVPAM_020006600.1,PVPAM_000005500.1,PVPAM_000011000.1,PVPAM_000020800.1;ortholog_cluster=ORTHOMCL7;product=term%3DPlasmodium vivax Vir protein%2C putative%3Bevidence%3DIEA%3Bwith%3DPfam:PF05795
PVPAM_01	Pfam	protein_match	25824	27635	.	-	.	Parent=PVPAM_010005500.1:pep;Name=PF05795;signature_desc=Plasmodium vivax Vir protein
###
PVPAM_01	AUGUSTUS	gene	31228	32570	1	+	.	ID=PVPAM_010005600
PVPAM_01	AUGUSTUS	mRNA	31228	32570	1	+	.	ID=PVPAM_010005600.1;Parent=PVPAM_010005600
PVPAM_01	AUGUSTUS	CDS	31228	31275	1	+	0	ID=PVPAM_010005600.1:CDS:1;Parent=PVPAM_010005600.1
PVPAM_01	AUGUSTUS	CDS	31414	32098	1	+	0	ID=PVPAM_010005600.1:CDS:2;Parent=PVPAM_010005600.1
PVPAM_01	AUGUSTUS	CDS	32174	32286	1	+	2	ID=PVPAM_010005600.1:CDS:3;Parent=PVPAM_010005600.1
PVPAM_01	AUGUSTUS	CDS	32409	32570	1	+	0	ID=PVPAM_010005600.1:CDS:4;Parent=PVPAM_010005600.1
###
PVPAM_01	.	polypeptide	31228	32570	.	+	.	ID=PVPAM_010005600.1:pep;Derives_from=PVPAM_010005600.1;orthologous_to=PVPAM_020006700.1,PVPAM_040036300.1,PVPAM_000020900.1;ortholog_cluster=ORTHOMCL103;product=term%3DPlasmodium vivax Vir protein%2C putative%3Bevidence%3DIEA%3Bwith%3DPfam:PF05795
PVPAM_01	Pfam	protein_match	31918	32214	.	+	.	Parent=PVPAM_010005600.1:pep;Name=PF05795;signature_desc=Plasmodium vivax Vir protein
###
PVPAM_01	AUGUSTUS	gene	34947	36431	1	-	.	ID=PVPAM_010005700
PVPAM_01	AUGUSTUS	mRNA	34947	36431	1	-	.	ID=PVPAM_010005700.1;Parent=PVPAM_010005700
PVPAM_01	AUGUSTUS	CDS	34947	35120	1	-	0	ID=PVPAM_010005700.1:CDS:1;Parent=PVPAM_010005700.1
PVPAM_01	AUGUSTUS	CDS	35246	36211	1	-	0	ID=PVPAM_010005700.1:CDS:2;Parent=PVPAM_010005700.1
PVPAM_01	AUGUSTUS	CDS	36357	36431	1	-	0	ID=PVPAM_010005700.1:CDS:3;Parent=PVPAM_010005700.1
###
PVPAM_01	.	polypeptide	34947	36431	.	-	.	ID=PVPAM_010005700.1:pep;Derives_from=PVPAM_010005700.1;orthologous_to=PVPAM_040011000.1,PVPAM_040036200.1,PVPAM_090053800.1,PVP01_0007240.1,PVP01_0534600.1,PVP01_0949400.1,PVP01_0949600.1,PVPAM_110070500.1,PVPAM_060042900.1,PVPAM_080011600.1,PVPAM_090054600.1,PVPAM_090053600.1,PVPAM_020006800.1,PVPAM_000021000.1,PVP01_0005820.1,PVP01_0535400.1,PVP01_0002180.1,PVPAM_030028600.1,PVPAM_060007500.1,PVPAM_050042400.1,PVP01_0009870.1;ortholog_cluster=ORTHOMCL2;product=term%3DPIR protein%3Bevidence%3DIEA%3Bwith%3DGeneDB:PVP01_0007240.1|GeneDB:PVP01_0534600.1|GeneDB:PVP01_0949400.1|GeneDB:PVP01_0949600.1|GeneDB:PVP01_0005820.1|GeneDB:PVP01_0535400.1|GeneDB:PVP01_0002180.1|GeneDB:PVP01_0009870.1
PVPAM_01	Pfam	protein_match	35232	36332	.	-	.	Parent=PVPAM_010005700.1:pep;Name=PF05795;signature_desc=Plasmodium vivax Vir protein
###
PVPAM_01	.	pseudogene	39320	40063	626	-	.	ID=PVPAM_010005800:pseudogene;has_internal_stop=true;has_frameshift=false;has_stop=true;Target=PVP01_0008910.1 3 258;original_prot_length=258
PVPAM_01	.	pseudogenic_transcript	39320	40063	.	-	.	ID=PVPAM_010005800.1;Parent=PVPAM_010005800:pseudogene
PVPAM_01	.	pseudogenic_exon	39320	40063	.	-	.	ID=PVPAM_010005800.1:pseudogenic_exon:1;Parent=PVPAM_010005800.1
###
PVPAM_01	.	polypeptide	39320	40063	.	-	.	ID=PVPAM_010005800.1:pep;Derives_from=PVPAM_010005800.1;orthologous_to=PVP01_0005700.1;ortholog_cluster=ORTHOMCL1311;product=term%3DPlasmodium exported protein%2C unknown function%3Bevidence%3DIEA%3Bwith%3DGeneDB:PVP01_0005700.1
PVPAM_01	Pfam	protein_match	39392	39808	.	-	.	Parent=PVPAM_010005800.1:pep;Name=PF12420;signature_desc=Protein of unknown function
###
PVPAM_01	RATT	gene	45819	47281	.	+	.	ID=PVPAM_010005900;ratt_ortholog=PVP01_1274400
PVPAM_01	RATT	mRNA	45819	47281	.	+	.	ID=PVPAM_010005900.1;Parent=PVPAM_010005900
PVPAM_01	RATT	CDS	45819	45881	.	+	0	ID=PVPAM_010005900.1:CDS:1;Parent=PVPAM_010005900.1
PVPAM_01	RATT	CDS	46006	47028	.	+	0	ID=PVPAM_010005900.1:CDS:2;Parent=PVPAM_010005900.1
PVPAM_01	RATT	CDS	47123	47281	.	+	0	ID=PVPAM_010005900.1:CDS:3;Parent=PVPAM_010005900.1
###
PVPAM_01	.	polypeptide	45819	47281	.	+	.	ID=PVPAM_010005900.1:pep;Derives_from=PVPAM_010005900.1;orthologous_to=PVP01_0007600.1;ortholog_cluster=ORTHOMCL4242;product=term%3DPIR protein%3Bevidence%3DIEA%3Bwith%3DGeneDB:PVP01_0007600.1
PVPAM_01	Pfam	protein_match	45879	47054	.	+	.	Parent=PVPAM_010005900.1:pep;Name=PF05795;signature_desc=Plasmodium vivax Vir protein
###
PVPAM_01	AUGUSTUS	gene	50246	51525	0.98	+	.	ID=PVPAM_010006000
PVPAM_01	AUGUSTUS	mRNA	50246	51525	0.98	+	.	ID=PVPAM_010006000.1;Parent=PVPAM_010006000
PVPAM_01	AUGUSTUS	CDS	50246	50278	0.98	+	0	ID=PVPAM_010006000.1:CDS:1;Parent=PVPAM_010006000.1
PVPAM_01	AUGUSTUS	CDS	50409	51251	0.98	+	0	ID=PVPAM_010006000.1:CDS:2;Parent=PVPAM_010006000.1
PVPAM_01	AUGUSTUS	CDS	51373	51525	1	+	0	ID=PVPAM_010006000.1:CDS:3;Parent=PVPAM_010006000.1
###
PVPAM_01	.	polypeptide	50246	51525	.	+	.	ID=PVPAM_010006000.1:pep;Derives_from=PVPAM_010006000.1;orthologous_to=PVPAM_020026800.1,PVPAM_040008800.1,PVPAM_000022600.1;ortholog_cluster=ORTHOMCL104;product=term%3DPlasmodium vivax Vir protein%2C putative%3Bevidence%3DIEA%3Bwith%3DPfam:PF05795
PVPAM_01	Pfam	protein_match	50306	50983	.	+	.	Parent=PVPAM_010006000.1:pep;Name=PF05795;signature_desc=Plasmodium vivax Vir protein
PVPAM_01	Pfam	protein_match	51017	51265	.	+	.	Parent=PVPAM_010006000.1:pep;Name=PF05795;signature_desc=Plasmodium vivax Vir protein
###
PVPAM_01	AUGUSTUS	gene	53907	55290	0.97	+	.	ID=PVPAM_010006100
PVPAM_01	AUGUSTUS	mRNA	53907	55290	0.97	+	.	ID=PVPAM_010006100.1;Parent=PVPAM_010006100
PVPAM_01	AUGUSTUS	CDS	53907	53915	0.99	+	0	ID=PVPAM_010006100.1:CDS:1;Parent=PVPAM_010006100.1
PVPAM_01	AUGUSTUS	CDS	54049	55014	0.98	+	0	ID=PVPAM_010006100.1:CDS:2;Parent=PVPAM_010006100.1
PVPAM_01	AUGUSTUS	CDS	55120	55290	1	+	0	ID=PVPAM_010006100.1:CDS:3;Parent=PVPAM_010006100.1
###
PVPAM_01	.	polypeptide	53907	55290	.	+	.	ID=PVPAM_010006100.1:pep;Derives_from=PVPAM_010006100.1;product=term%3DPlasmodium vivax Vir protein%2C putative%3Bevidence%3DIEA%3Bwith%3DPfam:PF05795
PVPAM_01	Pfam	protein_match	54114	55037	.	+	.	Parent=PVPAM_010006100.1:pep;Name=PF05795;signature_desc=Plasmodium vivax Vir protein
###
PVPAM_01	AUGUSTUS	gene	58520	60237	1	+	.	ID=PVPAM_010006200
PVPAM_01	AUGUSTUS	mRNA	58520	60237	1	+	.	ID=PVPAM_010006200.1;Parent=PVPAM_010006200
PVPAM_01	AUGUSTUS	CDS	58520	59974	1	+	0	ID=PVPAM_010006200.1:CDS:1;Parent=PVPAM_010006200.1
PVPAM_01	AUGUSTUS	CDS	60067	60237	1	+	0	ID=PVPAM_010006200.1:CDS:2;Parent=PVPAM_010006200.1
###
PVPAM_01	.	polypeptide	58520	60237	.	+	.	ID=PVPAM_010006200.1:pep;Derives_from=PVPAM_010006200.1;orthologous_to=PVPAM_080009300.1,PVP01_0005460.1,PVPAM_110055100.1;ortholog_cluster=ORTHOMCL105;product=term%3DPIR protein%3Bevidence%3DIEA%3Bwith%3DGeneDB:PVP01_0005460.1
###
PVPAM_01	AUGUSTUS	gene	63223	64511	1	+	.	ID=PVPAM_010006300
PVPAM_01	AUGUSTUS	mRNA	63223	64511	1	+	.	ID=PVPAM_010006300.1;Parent=PVPAM_010006300
PVPAM_01	AUGUSTUS	CDS	63223	63255	1	+	0	ID=PVPAM_010006300.1:CDS:1;Parent=PVPAM_010006300.1
PVPAM_01	AUGUSTUS	CDS	63398	64243	1	+	0	ID=PVPAM_010006300.1:CDS:2;Parent=PVPAM_010006300.1
PVPAM_01	AUGUSTUS	CDS	64362	64511	1	+	0	ID=PVPAM_010006300.1:CDS:3;Parent=PVPAM_010006300.1
###
PVPAM_01	.	polypeptide	63223	64511	.	+	.	ID=PVPAM_010006300.1:pep;Derives_from=PVPAM_010006300.1;orthologous_to=PVPAM_080009400.1;ortholog_cluster=ORTHOMCL344;product=term%3DPlasmodium vivax Vir protein%2C putative%3Bevidence%3DIEA%3Bwith%3DPfam:PF05795
PVPAM_01	Pfam	protein_match	63289	63951	.	+	.	Parent=PVPAM_010006300.1:pep;Name=PF05795;signature_desc=Plasmodium vivax Vir protein
PVPAM_01	Pfam	protein_match	63937	64242	.	+	.	Parent=PVPAM_010006300.1:pep;Name=PF05795;signature_desc=Plasmodium vivax Vir protein
###
PVPAM_01	AUGUSTUS	gene	67703	69002	1	+	.	ID=PVPAM_010006400
PVPAM_01	AUGUSTUS	mRNA	67703	69002	1	+	.	ID=PVPAM_010006400.1;Parent=PVPAM_010006400
PVPAM_01	AUGUSTUS	CDS	67703	67741	1	+	0	ID=PVPAM_010006400.1:CDS:1;Parent=PVPAM_010006400.1
PVPAM_01	AUGUSTUS	CDS	67872	68723	1	+	0	ID=PVPAM_010006400.1:CDS:2;Parent=PVPAM_010006400.1
PVPAM_01	AUGUSTUS	CDS	68844	69002	1	+	0	ID=PVPAM_010006400.1:CDS:3;Parent=PVPAM_010006400.1
###
PVPAM_01	.	polypeptide	67703	69002	.	+	.	ID=PVPAM_010006400.1:pep;Derives_from=PVPAM_010006400.1;orthologous_to=PVPAM_080009500.1,PVPAM_110061800.1;ortholog_cluster=ORTHOMCL184;product=term%3DPlasmodium vivax Vir protein%2C putative%3Bevidence%3DIEA%3Bwith%3DPfam:PF05795
PVPAM_01	Pfam	protein_match	67772	68440	.	+	.	Parent=PVPAM_010006400.1:pep;Name=PF05795;signature_desc=Plasmodium vivax Vir protein
PVPAM_01	Pfam	protein_match	68441	68746	.	+	.	Parent=PVPAM_010006400.1:pep;Name=PF05795;signature_desc=Plasmodium vivax Vir protein
###
PVPAM_01	AUGUSTUS	gene	72399	74051	1	+	.	ID=PVPAM_010006500
PVPAM_01	AUGUSTUS	mRNA	72399	74051	1	+	.	ID=PVPAM_010006500.1;Parent=PVPAM_010006500
PVPAM_01	AUGUSTUS	CDS	72399	72428	1	+	0	ID=PVPAM_010006500.1:CDS:1;Parent=PVPAM_010006500.1
PVPAM_01	AUGUSTUS	CDS	72574	73782	1	+	0	ID=PVPAM_010006500.1:CDS:2;Parent=PVPAM_010006500.1
PVPAM_01	AUGUSTUS	CDS	73893	74051	1	+	0	ID=PVPAM_010006500.1:CDS:3;Parent=PVPAM_010006500.1
###
PVPAM_01	.	polypeptide	72399	74051	.	+	.	ID=PVPAM_010006500.1:pep;Derives_from=PVPAM_010006500.1;orthologous_to=PVP01_1473000.1;ortholog_cluster=ORTHOMCL3271;product=term%3DPIR protein%3Bevidence%3DIEA%3Bwith%3DGeneDB:PVP01_1473000.1
###
PVPAM_01	AUGUSTUS	gene	76167	77474	1	+	.	ID=PVPAM_010006600
PVPAM_01	AUGUSTUS	mRNA	76167	77474	1	+	.	ID=PVPAM_010006600.1;Parent=PVPAM_010006600
PVPAM_01	AUGUSTUS	CDS	76167	76199	1	+	0	ID=PVPAM_010006600.1:CDS:1;Parent=PVPAM_010006600.1
PVPAM_01	AUGUSTUS	CDS	76339	77202	1	+	0	ID=PVPAM_010006600.1:CDS:2;Parent=PVPAM_010006600.1
PVPAM_01	AUGUSTUS	CDS	77325	77474	1	+	0	ID=PVPAM_010006600.1:CDS:3;Parent=PVPAM_010006600.1
###
PVPAM_01	.	polypeptide	76167	77474	.	+	.	ID=PVPAM_010006600.1:pep;Derives_from=PVPAM_010006600.1;orthologous_to=PVPAM_000008500.1;ortholog_cluster=ORTHOMCL397;product=term%3DPlasmodium vivax Vir protein%2C putative%3Bevidence%3DIEA%3Bwith%3DPfam:PF05795
PVPAM_01	Pfam	protein_match	76227	76916	.	+	.	Parent=PVPAM_010006600.1:pep;Name=PF05795;signature_desc=Plasmodium vivax Vir protein
PVPAM_01	Pfam	protein_match	76899	77204	.	+	.	Parent=PVPAM_010006600.1:pep;Name=PF05795;signature_desc=Plasmodium vivax Vir protein
###
PVPAM_01	AUGUSTUS	gene	79714	81181	1	+	.	ID=PVPAM_010006700
PVPAM_01	AUGUSTUS	mRNA	79714	81181	1	+	.	ID=PVPAM_010006700.1;Parent=PVPAM_010006700
PVPAM_01	AUGUSTUS	CDS	79714	79734	1	+	0	ID=PVPAM_010006700.1:CDS:1;Parent=PVPAM_010006700.1
PVPAM_01	AUGUSTUS	CDS	79878	80888	1	+	0	ID=PVPAM_010006700.1:CDS:2;Parent=PVPAM_010006700.1
PVPAM_01	AUGUSTUS	CDS	81011	81181	1	+	0	ID=PVPAM_010006700.1:CDS:3;Parent=PVPAM_010006700.1
###
PVPAM_01	.	polypeptide	79714	81181	.	+	.	ID=PVPAM_010006700.1:pep;Derives_from=PVPAM_010006700.1;product=term%3DPlasmodium vivax Vir protein%2C putative%3Bevidence%3DIEA%3Bwith%3DPfam:PF05795
PVPAM_01	Pfam	protein_match	79843	80901	.	+	.	Parent=PVPAM_010006700.1:pep;Name=PF05795;signature_desc=Plasmodium vivax Vir protein
###
PVPAM_01	RATT	gene	84218	85500	.	+	.	ID=PVPAM_010006800;ratt_ortholog=PVP01_0006850
PVPAM_01	RATT	mRNA	84218	85500	.	+	.	ID=PVPAM_010006800.1;Parent=PVPAM_010006800
PVPAM_01	RATT	CDS	84218	84268	.	+	0	ID=PVPAM_010006800.1:CDS:1;Parent=PVPAM_010006800.1
PVPAM_01	RATT	CDS	84402	85226	.	+	0	ID=PVPAM_010006800.1:CDS:2;Parent=PVPAM_010006800.1
PVPAM_01	RATT	CDS	85345	85500	.	+	0	ID=PVPAM_010006800.1:CDS:3;Parent=PVPAM_010006800.1
###
PVPAM_01	.	polypeptide	84218	85500	.	+	.	ID=PVPAM_010006800.1:pep;Derives_from=PVPAM_010006800.1;orthologous_to=PVP01_0006850.1,PVP01_0121100.1,PVPAM_060009200.1;ortholog_cluster=ORTHOMCL135;product=term%3DPIR protein%3Bevidence%3DIEA%3Bwith%3DGeneDB:PVP01_0006850.1%3Bis_preferred%3Dtrue,term%3DVIR protein%3Bevidence%3DIEA%3Bwith%3DGeneDB:PVP01_0121100.1%3Brank%3D1
PVPAM_01	Pfam	protein_match	84293	84865	.	+	.	Parent=PVPAM_010006800.1:pep;Name=PF05795;signature_desc=Plasmodium vivax Vir protein
PVPAM_01	Pfam	protein_match	84992	85243	.	+	.	Parent=PVPAM_010006800.1:pep;Name=PF05795;signature_desc=Plasmodium vivax Vir protein
###
PVPAM_01	AUGUSTUS	gene	90129	91751	1	+	.	ID=PVPAM_010006900
PVPAM_01	AUGUSTUS	mRNA	90129	91751	1	+	.	ID=PVPAM_010006900.1;Parent=PVPAM_010006900
PVPAM_01	AUGUSTUS	CDS	90129	90155	1	+	0	ID=PVPAM_010006900.1:CDS:1;Parent=PVPAM_010006900.1
PVPAM_01	AUGUSTUS	CDS	90294	91496	1	+	0	ID=PVPAM_010006900.1:CDS:2;Parent=PVPAM_010006900.1
PVPAM_01	AUGUSTUS	CDS	91605	91751	1	+	0	ID=PVPAM_010006900.1:CDS:3;Parent=PVPAM_010006900.1
###
PVPAM_01	.	polypeptide	90129	91751	.	+	.	ID=PVPAM_010006900.1:pep;Derives_from=PVPAM_010006900.1;orthologous_to=PVPAM_010010900.1;ortholog_cluster=ORTHOMCL345;product=term%3Dhypothetical protein%2C conserved
###
PVPAM_01	AUGUSTUS	gene	95119	96470	1	+	.	ID=PVPAM_010007000
PVPAM_01	AUGUSTUS	mRNA	95119	96470	1	+	.	ID=PVPAM_010007000.1;Parent=PVPAM_010007000
PVPAM_01	AUGUSTUS	CDS	95119	95136	1	+	0	ID=PVPAM_010007000.1:CDS:1;Parent=PVPAM_010007000.1
PVPAM_01	AUGUSTUS	CDS	95272	96195	1	+	0	ID=PVPAM_010007000.1:CDS:2;Parent=PVPAM_010007000.1
PVPAM_01	AUGUSTUS	CDS	96321	96470	1	+	0	ID=PVPAM_010007000.1:CDS:3;Parent=PVPAM_010007000.1
###
PVPAM_01	.	polypeptide	95119	96470	.	+	.	ID=PVPAM_010007000.1:pep;Derives_from=PVPAM_010007000.1;orthologous_to=PVP01_0402300.1;ortholog_cluster=ORTHOMCL1891;product=term%3DPIR protein%3Bevidence%3DIEA%3Bwith%3DGeneDB:PVP01_0402300.1
PVPAM_01	Pfam	protein_match	95155	96198	.	+	.	Parent=PVPAM_010007000.1:pep;Name=PF05795;signature_desc=Plasmodium vivax Vir protein
###
PVPAM_01	AUGUSTUS	gene	99552	100728	1	+	.	ID=PVPAM_010007100
PVPAM_01	AUGUSTUS	mRNA	99552	100728	1	+	.	ID=PVPAM_010007100.1;Parent=PVPAM_010007100
PVPAM_01	AUGUSTUS	CDS	99552	99584	1	+	0	ID=PVPAM_010007100.1:CDS:1;Parent=PVPAM_010007100.1
PVPAM_01	AUGUSTUS	CDS	99725	100441	1	+	0	ID=PVPAM_010007100.1:CDS:2;Parent=PVPAM_010007100.1
PVPAM_01	AUGUSTUS	CDS	100567	100728	1	+	0	ID=PVPAM_010007100.1:CDS:3;Parent=PVPAM_010007100.1
###
PVPAM_01	.	polypeptide	99552	100728	.	+	.	ID=PVPAM_010007100.1:pep;Derives_from=PVPAM_010007100.1;orthologous_to=PVPAM_110065700.1,PVPAM_020026300.1,PVP01_0840600.1;ortholog_cluster=ORTHOMCL106;product=term%3DPIR protein%3Bevidence%3DIEA%3Bwith%3DGeneDB:PVP01_0840600.1
PVPAM_01	Pfam	protein_match	100227	100454	.	+	.	Parent=PVPAM_010007100.1:pep;Name=PF05795;signature_desc=Plasmodium vivax Vir protein
###
PVPAM_01	AUGUSTUS	gene	109241	110350	1	+	.	ID=PVPAM_010007200
PVPAM_01	AUGUSTUS	mRNA	109241	110350	1	+	.	ID=PVPAM_010007200.1;Parent=PVPAM_010007200
PVPAM_01	AUGUSTUS	CDS	109241	109255	1	+	0	ID=PVPAM_010007200.1:CDS:1;Parent=PVPAM_010007200.1
PVPAM_01	AUGUSTUS	CDS	109400	110080	1	+	0	ID=PVPAM_010007200.1:CDS:2;Parent=PVPAM_010007200.1
PVPAM_01	AUGUSTUS	CDS	110207	110350	1	+	0	ID=PVPAM_010007200.1:CDS:3;Parent=PVPAM_010007200.1
###
PVPAM_01	.	polypeptide	109241	110350	.	+	.	ID=PVPAM_010007200.1:pep;Derives_from=PVPAM_010007200.1;orthologous_to=PVP01_0006460.1;ortholog_cluster=ORTHOMCL4290;product=term%3DPIR protein%3Bevidence%3DIEA%3Bwith%3DGeneDB:PVP01_0006460.1
###
PVPAM_01	RATT	gene	115081	116711	.	+	.	ID=PVPAM_010007300;ratt_ortholog=PVP01_0840800
PVPAM_01	RATT	mRNA	115081	116711	.	+	.	ID=PVPAM_010007300.1;Parent=PVPAM_010007300
PVPAM_01	RATT	CDS	115081	115110	.	+	0	ID=PVPAM_010007300.1:CDS:1;Parent=PVPAM_010007300.1
PVPAM_01	RATT	CDS	115251	116432	.	+	0	ID=PVPAM_010007300.1:CDS:2;Parent=PVPAM_010007300.1
PVPAM_01	RATT	CDS	116544	116711	.	+	0	ID=PVPAM_010007300.1:CDS:3;Parent=PVPAM_010007300.1
###
PVPAM_01	.	polypeptide	115081	116711	.	+	.	ID=PVPAM_010007300.1:pep;Derives_from=PVPAM_010007300.1;orthologous_to=PVPAM_000038300.1,PVP01_0840800.1;ortholog_cluster=ORTHOMCL237;product=term%3DPIR protein%3Bevidence%3DIEA%3Bwith%3DGeneDB:PVP01_0840800.1
PVPAM_01	Pfam	protein_match	115129	116439	.	+	.	Parent=PVPAM_010007300.1:pep;Name=PF05795;signature_desc=Plasmodium vivax Vir protein
###
PVPAM_01	AUGUSTUS	gene	121818	123144	1	+	.	ID=PVPAM_010007400
PVPAM_01	AUGUSTUS	mRNA	121818	123144	1	+	.	ID=PVPAM_010007400.1;Parent=PVPAM_010007400
PVPAM_01	AUGUSTUS	CDS	121818	121835	1	+	0	ID=PVPAM_010007400.1:CDS:1;Parent=PVPAM_010007400.1
PVPAM_01	AUGUSTUS	CDS	121969	122877	1	+	0	ID=PVPAM_010007400.1:CDS:2;Parent=PVPAM_010007400.1
PVPAM_01	AUGUSTUS	CDS	122989	123144	1	+	0	ID=PVPAM_010007400.1:CDS:3;Parent=PVPAM_010007400.1
###
PVPAM_01	.	polypeptide	121818	123144	.	+	.	ID=PVPAM_010007400.1:pep;Derives_from=PVPAM_010007400.1;orthologous_to=PVPAM_080008700.1,PVP01_0006870.1;ortholog_cluster=ORTHOMCL185;product=term%3DPIR protein%3Bevidence%3DIEA%3Bwith%3DGeneDB:PVP01_0006870.1
PVPAM_01	Pfam	protein_match	121854	122891	.	+	.	Parent=PVPAM_010007400.1:pep;Name=PF05795;signature_desc=Plasmodium vivax Vir protein
###
PVPAM_01	AUGUSTUS	gene	126572	127917	1	+	.	ID=PVPAM_010007500
PVPAM_01	AUGUSTUS	mRNA	126572	127917	1	+	.	ID=PVPAM_010007500.1;Parent=PVPAM_010007500
PVPAM_01	AUGUSTUS	CDS	126572	126616	1	+	0	ID=PVPAM_010007500.1:CDS:1;Parent=PVPAM_010007500.1
PVPAM_01	AUGUSTUS	CDS	126754	127632	1	+	0	ID=PVPAM_010007500.1:CDS:2;Parent=PVPAM_010007500.1
PVPAM_01	AUGUSTUS	CDS	127756	127917	1	+	0	ID=PVPAM_010007500.1:CDS:3;Parent=PVPAM_010007500.1
###
PVPAM_01	.	polypeptide	126572	127917	.	+	.	ID=PVPAM_010007500.1:pep;Derives_from=PVPAM_010007500.1;orthologous_to=PVPAM_080008800.1,PVP01_0006880.1;ortholog_cluster=ORTHOMCL186;product=term%3DPIR protein%3Bevidence%3DIEA%3Bwith%3DGeneDB:PVP01_0006880.1
###
PVPAM_01	.	pseudogene	131266	132624	1.60e+03	+	.	ID=PVPAM_010007600:pseudogene;has_internal_stop=true;has_frameshift=false;has_start=true;has_stop=true;Target=PVP01_0004060.1 1 338;original_prot_length=338
PVPAM_01	.	pseudogenic_transcript	131266	132624	.	+	.	ID=PVPAM_010007600.1;Parent=PVPAM_010007600:pseudogene
PVPAM_01	.	pseudogenic_exon	131266	132624	.	+	.	ID=PVPAM_010007600.1:pseudogenic_exon:1;Parent=PVPAM_010007600.1
###
PVPAM_01	.	polypeptide	131266	132624	.	+	.	ID=PVPAM_010007600.1:pep;Derives_from=PVPAM_010007600.1;orthologous_to=PVPAM_080008900.1,PVP01_0004060.1;ortholog_cluster=ORTHOMCL217;product=term%3DPIR protein%3Bevidence%3DIEA%3Bwith%3DGeneDB:PVP01_0004060.1
PVPAM_01	Pfam	protein_match	131467	132564	.	+	.	Parent=PVPAM_010007600.1:pep;Name=PF05795;signature_desc=Plasmodium vivax Vir protein
###
PVPAM_01	AUGUSTUS	gene	136135	136563	0.95	+	.	ID=PVPAM_010007700
PVPAM_01	AUGUSTUS	mRNA	136135	136563	0.95	+	.	ID=PVPAM_010007700.1;Parent=PVPAM_010007700
PVPAM_01	AUGUSTUS	CDS	136135	136182	1	+	0	ID=PVPAM_010007700.1:CDS:1;Parent=PVPAM_010007700.1
PVPAM_01	AUGUSTUS	CDS	136327	136563	0.95	+	0	ID=PVPAM_010007700.1:CDS:2;Parent=PVPAM_010007700.1
###
PVPAM_01	.	polypeptide	136135	136563	.	+	.	ID=PVPAM_010007700.1:pep;Derives_from=PVPAM_010007700.1;product=term%3Dhypothetical protein
###
PVPAM_01	Aragorn_1.2.36	gene	136869	136964	.	-	.	ID=PVPAM_010007800
PVPAM_01	Aragorn_1.2.36	tRNA	136869	136964	.	-	.	ID=PVPAM_010007800:tRNA;Parent=PVPAM_010007800;aa=Leu;anticodon=cag;gc_content=21.9
###
PVPAM_01	AUGUSTUS	gene	137044	137558	0.93	+	.	ID=PVPAM_010007900
PVPAM_01	AUGUSTUS	mRNA	137044	137558	0.93	+	.	ID=PVPAM_010007900.1;Parent=PVPAM_010007900
PVPAM_01	AUGUSTUS	CDS	137044	137265	0.93	+	0	ID=PVPAM_010007900.1:CDS:1;Parent=PVPAM_010007900.1
PVPAM_01	AUGUSTUS	CDS	137388	137558	1	+	0	ID=PVPAM_010007900.1:CDS:2;Parent=PVPAM_010007900.1
###
PVPAM_01	.	polypeptide	137044	137558	.	+	.	ID=PVPAM_010007900.1:pep;Derives_from=PVPAM_010007900.1;product=term%3DPlasmodium vivax Vir protein%2C putative%3Bevidence%3DIEA%3Bwith%3DPfam:PF05795
PVPAM_01	Pfam	protein_match	137188	137418	.	+	.	Parent=PVPAM_010007900.1:pep;Name=PF05795;signature_desc=Plasmodium vivax Vir protein
###
PVPAM_01	AUGUSTUS	gene	140306	141579	1	+	.	ID=PVPAM_010008000
PVPAM_01	AUGUSTUS	mRNA	140306	141579	1	+	.	ID=PVPAM_010008000.1;Parent=PVPAM_010008000
PVPAM_01	AUGUSTUS	CDS	140306	140344	1	+	0	ID=PVPAM_010008000.1:CDS:1;Parent=PVPAM_010008000.1
PVPAM_01	AUGUSTUS	CDS	140474	141301	1	+	0	ID=PVPAM_010008000.1:CDS:2;Parent=PVPAM_010008000.1
PVPAM_01	AUGUSTUS	CDS	141418	141579	1	+	0	ID=PVPAM_010008000.1:CDS:3;Parent=PVPAM_010008000.1
###
PVPAM_01	.	polypeptide	140306	141579	.	+	.	ID=PVPAM_010008000.1:pep;Derives_from=PVPAM_010008000.1;orthologous_to=PVPAM_070006500.1;ortholog_cluster=ORTHOMCL346;product=term%3DPlasmodium vivax Vir protein%2C putative%3Bevidence%3DIEA%3Bwith%3DPfam:PF05795
PVPAM_01	Pfam	protein_match	140372	141031	.	+	.	Parent=PVPAM_010008000.1:pep;Name=PF05795;signature_desc=Plasmodium vivax Vir protein
PVPAM_01	Pfam	protein_match	141035	141328	.	+	.	Parent=PVPAM_010008000.1:pep;Name=PF05795;signature_desc=Plasmodium vivax Vir protein
###
PVPAM_01	RATT	gene	144535	145695	.	+	.	ID=PVPAM_010008100;ratt_ortholog=PVP01_0007510
PVPAM_01	RATT	mRNA	144535	145695	.	+	.	ID=PVPAM_010008100.1;Parent=PVPAM_010008100
PVPAM_01	RATT	CDS	144535	144561	.	+	0	ID=PVPAM_010008100.1:CDS:1;Parent=PVPAM_010008100.1
PVPAM_01	RATT	CDS	144704	145414	.	+	0	ID=PVPAM_010008100.1:CDS:2;Parent=PVPAM_010008100.1
PVPAM_01	RATT	CDS	145528	145695	.	+	0	ID=PVPAM_010008100.1:CDS:3;Parent=PVPAM_010008100.1
###
PVPAM_01	.	polypeptide	144535	145695	.	+	.	ID=PVPAM_010008100.1:pep;Derives_from=PVPAM_010008100.1;product=term%3Dhypothetical protein
###
PVPAM_01	AUGUSTUS	gene	148672	149820	2	+	.	ID=PVPAM_010008200
PVPAM_01	AUGUSTUS	mRNA	148672	149820	1	+	.	ID=PVPAM_010008200.1;Parent=PVPAM_010008200
PVPAM_01	AUGUSTUS	CDS	148672	148764	1	+	0	ID=PVPAM_010008200.1:CDS:1;Parent=PVPAM_010008200.1
PVPAM_01	AUGUSTUS	CDS	148937	149560	1	+	0	ID=PVPAM_010008200.1:CDS:2;Parent=PVPAM_010008200.1
PVPAM_01	AUGUSTUS	CDS	149680	149820	1	+	0	ID=PVPAM_010008200.1:CDS:3;Parent=PVPAM_010008200.1
PVPAM_01	AUGUSTUS	mRNA	148745	149820	1	+	.	ID=PVPAM_010008200.2;Parent=PVPAM_010008200
PVPAM_01	AUGUSTUS	CDS	148745	148789	1	+	0	ID=PVPAM_010008200.2:CDS:1;Parent=PVPAM_010008200.2
PVPAM_01	AUGUSTUS	CDS	148937	149560	1	+	0	ID=PVPAM_010008200.2:CDS:2;Parent=PVPAM_010008200.2
PVPAM_01	AUGUSTUS	CDS	149680	149820	1	+	0	ID=PVPAM_010008200.2:CDS:3;Parent=PVPAM_010008200.2
###
PVPAM_01	.	polypeptide	148672	149820	.	+	.	ID=PVPAM_010008200.1:pep;Derives_from=PVPAM_010008200.1;orthologous_to=PVPAM_010008200.2,PVP01_0007500.1;ortholog_cluster=ORTHOMCL187;product=term%3DPIR protein%3Bevidence%3DIEA%3Bwith%3DGeneDB:PVP01_0007500.1
###
PVPAM_01	.	polypeptide	148745	149820	.	+	.	ID=PVPAM_010008200.2:pep;Derives_from=PVPAM_010008200.2;orthologous_to=PVPAM_010008200.1,PVP01_0007500.1;ortholog_cluster=ORTHOMCL187;product=term%3DPIR protein%3Bevidence%3DIEA%3Bwith%3DGeneDB:PVP01_0007500.1
###
PVPAM_01	RATT	gene	151505	152403	.	-	.	ID=PVPAM_010008300;ratt_ortholog=PVP01_0402900
PVPAM_01	RATT	mRNA	151505	152403	.	-	.	ID=PVPAM_010008300.1;Parent=PVPAM_010008300
PVPAM_01	RATT	CDS	151505	152179	.	-	0	ID=PVPAM_010008300.1:CDS:1;Parent=PVPAM_010008300.1
PVPAM_01	RATT	CDS	152293	152403	.	-	0	ID=PVPAM_010008300.1:CDS:2;Parent=PVPAM_010008300.1
###
PVPAM_01	.	polypeptide	151505	152403	.	-	.	ID=PVPAM_010008300.1:pep;Derives_from=PVPAM_010008300.1;product=term%3DProtein of unknown function%2C putative%3Bevidence%3DIEA%3Bwith%3DPfam:PF12420
PVPAM_01	Pfam	protein_match	151699	152034	.	-	.	Parent=PVPAM_010008300.1:pep;Name=PF12420;signature_desc=Protein of unknown function
###
PVPAM_01	AUGUSTUS	gene	155038	156005	1.76	-	.	ID=PVPAM_010008400
PVPAM_01	AUGUSTUS	mRNA	155038	156005	0.88	-	.	ID=PVPAM_010008400.1;Parent=PVPAM_010008400
PVPAM_01	AUGUSTUS	CDS	155038	155787	0.88	-	0	ID=PVPAM_010008400.1:CDS:1;Parent=PVPAM_010008400.1
PVPAM_01	AUGUSTUS	CDS	155943	156005	1	-	0	ID=PVPAM_010008400.1:CDS:2;Parent=PVPAM_010008400.1
PVPAM_01	AUGUSTUS	mRNA	155038	156005	0.88	-	.	ID=PVPAM_010008400.2;Parent=PVPAM_010008400
PVPAM_01	AUGUSTUS	CDS	155038	155787	0.88	-	0	ID=PVPAM_010008400.2:CDS:1;Parent=PVPAM_010008400.2
PVPAM_01	AUGUSTUS	CDS	155919	156005	1	-	0	ID=PVPAM_010008400.2:CDS:2;Parent=PVPAM_010008400.2
###
PVPAM_01	.	polypeptide	155038	156005	.	-	.	ID=PVPAM_010008400.1:pep;Derives_from=PVPAM_010008400.1;orthologous_to=PVPAM_010008400.2,PVP01_0002670.1;ortholog_cluster=ORTHOMCL188;product=term%3DPlasmodium exported protein%2C unknown function%3Bevidence%3DIEA%3Bwith%3DGeneDB:PVP01_0002670.1
PVPAM_01	Pfam	protein_match	155265	155684	.	-	.	Parent=PVPAM_010008400.1:pep;Name=PF12420;signature_desc=Protein of unknown function
###
PVPAM_01	.	polypeptide	155038	156005	.	-	.	ID=PVPAM_010008400.2:pep;Derives_from=PVPAM_010008400.2;orthologous_to=PVPAM_010008400.1,PVP01_0002670.1;ortholog_cluster=ORTHOMCL188;product=term%3DPlasmodium exported protein%2C unknown function%3Bevidence%3DIEA%3Bwith%3DGeneDB:PVP01_0002670.1
PVPAM_01	Pfam	protein_match	155241	155660	.	-	.	Parent=PVPAM_010008400.2:pep;Name=PF12420;signature_desc=Protein of unknown function
###
PVPAM_01	RATT	gene	159232	160234	.	-	.	ID=PVPAM_010008500;ratt_ortholog=PVP01_0738300
PVPAM_01	RATT	mRNA	159232	160234	.	-	.	ID=PVPAM_010008500.1;Parent=PVPAM_010008500
PVPAM_01	RATT	CDS	159232	159999	.	-	0	ID=PVPAM_010008500.1:CDS:1;Parent=PVPAM_010008500.1
PVPAM_01	RATT	CDS	160124	160234	.	-	0	ID=PVPAM_010008500.1:CDS:2;Parent=PVPAM_010008500.1
###
PVPAM_01	.	polypeptide	159232	160234	.	-	.	ID=PVPAM_010008500.1:pep;Derives_from=PVPAM_010008500.1;orthologous_to=PVPAM_080010400.1,PVPAM_000020300.1,PVPAM_000032200.1,PVP01_0002470.1;ortholog_cluster=ORTHOMCL65;product=term%3DPlasmodium exported protein%2C unknown function%3Bevidence%3DIEA%3Bwith%3DGeneDB:PVP01_0002470.1
PVPAM_01	Pfam	protein_match	159437	159865	.	-	.	Parent=PVPAM_010008500.1:pep;Name=PF12420;signature_desc=Protein of unknown function
###
PVPAM_01	AUGUSTUS	gene	163453	165142	0.99	-	.	ID=PVPAM_010008600
PVPAM_01	AUGUSTUS	mRNA	163453	165142	0.99	-	.	ID=PVPAM_010008600.1;Parent=PVPAM_010008600
PVPAM_01	AUGUSTUS	CDS	163453	163632	1	-	0	ID=PVPAM_010008600.1:CDS:1;Parent=PVPAM_010008600.1
PVPAM_01	AUGUSTUS	CDS	163759	164979	1	-	0	ID=PVPAM_010008600.1:CDS:2;Parent=PVPAM_010008600.1
PVPAM_01	AUGUSTUS	CDS	165116	165142	0.99	-	0	ID=PVPAM_010008600.1:CDS:3;Parent=PVPAM_010008600.1
###
PVPAM_01	.	polypeptide	163453	165142	.	-	.	ID=PVPAM_010008600.1:pep;Derives_from=PVPAM_010008600.1;orthologous_to=PVP01_0009340.1,PVP01_0736900.1,PVPAM_000013300.1,PVPAM_000021400.1;ortholog_cluster=ORTHOMCL59;product=term%3DPIR protein%3Bevidence%3DIEA%3Bwith%3DGeneDB:PVP01_0009340.1|GeneDB:PVP01_0736900.1
PVPAM_01	Pfam	protein_match	163736	165094	.	-	.	Parent=PVPAM_010008600.1:pep;Name=PF05795;signature_desc=Plasmodium vivax Vir protein
###
PVPAM_01	AUGUSTUS	gene	167427	168756	1	+	.	ID=PVPAM_010008700
PVPAM_01	AUGUSTUS	mRNA	167427	168756	1	+	.	ID=PVPAM_010008700.1;Parent=PVPAM_010008700
PVPAM_01	AUGUSTUS	CDS	167427	167471	1	+	0	ID=PVPAM_010008700.1:CDS:1;Parent=PVPAM_010008700.1
PVPAM_01	AUGUSTUS	CDS	167603	168460	1	+	0	ID=PVPAM_010008700.1:CDS:2;Parent=PVPAM_010008700.1
PVPAM_01	AUGUSTUS	CDS	168580	168756	1	+	0	ID=PVPAM_010008700.1:CDS:3;Parent=PVPAM_010008700.1
###
PVPAM_01	.	polypeptide	167427	168756	.	+	.	ID=PVPAM_010008700.1:pep;Derives_from=PVPAM_010008700.1;orthologous_to=PVPAM_000020500.1,PVPAM_000025500.1;ortholog_cluster=ORTHOMCL228;product=term%3Dhypothetical protein%2C conserved
###
PVPAM_01	AUGUSTUS	gene	171368	173008	1	+	.	ID=PVPAM_010008800
PVPAM_01	AUGUSTUS	mRNA	171368	173008	1	+	.	ID=PVPAM_010008800.1;Parent=PVPAM_010008800
PVPAM_01	AUGUSTUS	CDS	171368	171394	1	+	0	ID=PVPAM_010008800.1:CDS:1;Parent=PVPAM_010008800.1
PVPAM_01	AUGUSTUS	CDS	171534	172748	1	+	0	ID=PVPAM_010008800.1:CDS:2;Parent=PVPAM_010008800.1
PVPAM_01	AUGUSTUS	CDS	172859	173008	1	+	0	ID=PVPAM_010008800.1:CDS:3;Parent=PVPAM_010008800.1
###
PVPAM_01	.	polypeptide	171368	173008	.	+	.	ID=PVPAM_010008800.1:pep;Derives_from=PVPAM_010008800.1;orthologous_to=PVP01_0004190.1;ortholog_cluster=ORTHOMCL1920;product=term%3DPIR protein%3Bevidence%3DIEA%3Bwith%3DGeneDB:PVP01_0004190.1
###
PVPAM_01	RATT	gene	178130	179460	.	+	.	ID=PVPAM_010008900;ratt_ortholog=PVP01_0008720
PVPAM_01	RATT	mRNA	178130	179460	.	+	.	ID=PVPAM_010008900.1;Parent=PVPAM_010008900
PVPAM_01	RATT	CDS	178130	178147	.	+	0	ID=PVPAM_010008900.1:CDS:1;Parent=PVPAM_010008900.1
PVPAM_01	RATT	CDS	178281	179186	.	+	0	ID=PVPAM_010008900.1:CDS:2;Parent=PVPAM_010008900.1
PVPAM_01	RATT	CDS	179302	179460	.	+	0	ID=PVPAM_010008900.1:CDS:3;Parent=PVPAM_010008900.1
###
PVPAM_01	.	polypeptide	178130	179460	.	+	.	ID=PVPAM_010008900.1:pep;Derives_from=PVPAM_010008900.1;orthologous_to=PVP01_0008720.1;ortholog_cluster=ORTHOMCL5298;product=term%3DPIR protein%3Bevidence%3DIEA%3Bwith%3DGeneDB:PVP01_0008720.1
PVPAM_01	Pfam	protein_match	178169	179203	.	+	.	Parent=PVPAM_010008900.1:pep;Name=PF05795;signature_desc=Plasmodium vivax Vir protein
###
PVPAM_01	AUGUSTUS	gene	183122	184464	1	+	.	ID=PVPAM_010009000
PVPAM_01	AUGUSTUS	mRNA	183122	184464	1	+	.	ID=PVPAM_010009000.1;Parent=PVPAM_010009000
PVPAM_01	AUGUSTUS	CDS	183122	183166	1	+	0	ID=PVPAM_010009000.1:CDS:1;Parent=PVPAM_010009000.1
PVPAM_01	AUGUSTUS	CDS	183315	184178	1	+	0	ID=PVPAM_010009000.1:CDS:2;Parent=PVPAM_010009000.1
PVPAM_01	AUGUSTUS	CDS	184303	184464	1	+	0	ID=PVPAM_010009000.1:CDS:3;Parent=PVPAM_010009000.1
###
PVPAM_01	.	polypeptide	183122	184464	.	+	.	ID=PVPAM_010009000.1:pep;Derives_from=PVPAM_010009000.1;product=term%3Dhypothetical protein
###
PVPAM_01	RATT	gene	187079	188541	.	+	.	ID=PVPAM_010009100;ratt_ortholog=PVP01_0219500
PVPAM_01	RATT	mRNA	187079	188541	.	+	.	ID=PVPAM_010009100.1;Parent=PVPAM_010009100
PVPAM_01	RATT	CDS	187079	187081	.	+	0	ID=PVPAM_010009100.1:CDS:1;Parent=PVPAM_010009100.1
PVPAM_01	RATT	CDS	187252	188253	.	+	0	ID=PVPAM_010009100.1:CDS:2;Parent=PVPAM_010009100.1
PVPAM_01	RATT	CDS	188374	188541	.	+	0	ID=PVPAM_010009100.1:CDS:3;Parent=PVPAM_010009100.1
###
PVPAM_01	.	polypeptide	187079	188541	.	+	.	ID=PVPAM_010009100.1:pep;Derives_from=PVPAM_010009100.1;orthologous_to=PVP01_0219500.1;ortholog_cluster=ORTHOMCL4052;product=term%3DPIR protein%3Bevidence%3DIEA%3Bwith%3DGeneDB:PVP01_0219500.1
PVPAM_01	Pfam	protein_match	187106	188239	.	+	.	Parent=PVPAM_010009100.1:pep;Name=PF05795;signature_desc=Plasmodium vivax Vir protein
###
PVPAM_01	AUGUSTUS	gene	190432	192249	1	+	.	ID=PVPAM_010009200
PVPAM_01	AUGUSTUS	mRNA	190432	192249	1	+	.	ID=PVPAM_010009200.1;Parent=PVPAM_010009200
PVPAM_01	AUGUSTUS	CDS	190432	190452	1	+	0	ID=PVPAM_010009200.1:CDS:1;Parent=PVPAM_010009200.1
PVPAM_01	AUGUSTUS	CDS	190599	191351	1	+	0	ID=PVPAM_010009200.1:CDS:2;Parent=PVPAM_010009200.1
PVPAM_01	AUGUSTUS	CDS	191482	191967	1	+	0	ID=PVPAM_010009200.1:CDS:3;Parent=PVPAM_010009200.1
PVPAM_01	AUGUSTUS	CDS	192088	192249	1	+	0	ID=PVPAM_010009200.1:CDS:4;Parent=PVPAM_010009200.1
###
PVPAM_01	.	polypeptide	190432	192249	.	+	.	ID=PVPAM_010009200.1:pep;Derives_from=PVPAM_010009200.1;orthologous_to=PVPAM_060036800.1,PVPAM_110060000.1,PVPAM_000015900.1,PVPAM_000023300.1,PVP01_0009580.1,PVP01_0219400.1,PVP01_0010320.1,PVP01_0006900.1;ortholog_cluster=ORTHOMCL12;product=term%3DPIR protein%3Bevidence%3DIEA%3Bwith%3DGeneDB:PVP01_0009580.1|GeneDB:PVP01_0219400.1|GeneDB:PVP01_0010320.1|GeneDB:PVP01_0006900.1
###
PVPAM_01	RATT	gene	194109	195118	.	-	.	ID=PVPAM_010009300;ratt_ortholog=PVP01_0001720
PVPAM_01	RATT	mRNA	194109	195118	.	-	.	ID=PVPAM_010009300.1;Parent=PVPAM_010009300
PVPAM_01	RATT	CDS	194109	194882	.	-	0	ID=PVPAM_010009300.1:CDS:1;Parent=PVPAM_010009300.1
PVPAM_01	RATT	CDS	195011	195118	.	-	0	ID=PVPAM_010009300.1:CDS:2;Parent=PVPAM_010009300.1
###
PVPAM_01	.	polypeptide	194109	195118	.	-	.	ID=PVPAM_010009300.1:pep;Derives_from=PVPAM_010009300.1;orthologous_to=PVPAM_060036700.1,PVP01_0219300.1;ortholog_cluster=ORTHOMCL189;product=term%3DPlasmodium exported protein%2C unknown function%3Bevidence%3DIEA%3Bwith%3DGeneDB:PVP01_0219300.1
PVPAM_01	Pfam	protein_match	194285	194716	.	-	.	Parent=PVPAM_010009300.1:pep;Name=PF12420;signature_desc=Protein of unknown function
###
PVPAM_01	.	pseudogene	198675	199382	649	-	.	ID=PVPAM_010009400:pseudogene;has_internal_stop=false;has_frameshift=false;has_start=true;Target=PVP01_0005960.1 1 212;original_prot_length=214
PVPAM_01	.	pseudogenic_transcript	198675	199382	.	-	.	ID=PVPAM_010009400.1;Parent=PVPAM_010009400:pseudogene
PVPAM_01	.	pseudogenic_exon	198675	199382	.	-	.	ID=PVPAM_010009400.1:pseudogenic_exon:1;Parent=PVPAM_010009400.1
###
PVPAM_01	.	polypeptide	198675	199382	.	-	.	ID=PVPAM_010009400.1:pep;Derives_from=PVPAM_010009400.1;product=term%3DProtein of unknown function%2C putative%3Bevidence%3DIEA%3Bwith%3DPfam:PF12420
PVPAM_01	Pfam	protein_match	198744	199148	.	-	.	Parent=PVPAM_010009400.1:pep;Name=PF12420;signature_desc=Protein of unknown function
###
PVPAM_01	RATT	gene	199521	199640	.	-	.	ID=PVPAM_010009500;ratt_ortholog=PVP01_0006800
PVPAM_01	RATT	mRNA	199521	199640	.	-	.	ID=PVPAM_010009500.1;Parent=PVPAM_010009500
PVPAM_01	RATT	CDS	199521	199640	.	-	0	ID=PVPAM_010009500.1:CDS:1;Parent=PVPAM_010009500.1
###
PVPAM_01	.	polypeptide	199521	199640	.	-	.	ID=PVPAM_010009500.1:pep;Derives_from=PVPAM_010009500.1;product=term%3Dhypothetical protein
###
PVPAM_01	RATT	gene	202403	203205	.	-	.	ID=PVPAM_010009600;ratt_ortholog=PVP01_0010760
PVPAM_01	RATT	mRNA	202403	203205	.	-	.	ID=PVPAM_010009600.1;Parent=PVPAM_010009600
PVPAM_01	RATT	CDS	202403	203098	.	-	0	ID=PVPAM_010009600.1:CDS:1;Parent=PVPAM_010009600.1
PVPAM_01	RATT	CDS	203167	203205	.	-	0	ID=PVPAM_010009600.1:CDS:2;Parent=PVPAM_010009600.1
###
PVPAM_01	.	polypeptide	202403	203205	.	-	.	ID=PVPAM_010009600.1:pep;Derives_from=PVPAM_010009600.1;orthologous_to=PVP01_0006790.1;ortholog_cluster=ORTHOMCL5842;product=term%3DPlasmodium exported protein%2C unknown function%3Bevidence%3DIEA%3Bwith%3DGeneDB:PVP01_0006790.1
PVPAM_01	Pfam	protein_match	202507	202908	.	-	.	Parent=PVPAM_010009600.1:pep;Name=PF12420;signature_desc=Protein of unknown function
###
PVPAM_01	RATT	gene	207759	208662	.	-	.	ID=PVPAM_010009700;ratt_ortholog=PVP01_0006780
PVPAM_01	RATT	mRNA	207759	208662	.	-	.	ID=PVPAM_010009700.1;Parent=PVPAM_010009700
PVPAM_01	RATT	CDS	207759	208439	.	-	0	ID=PVPAM_010009700.1:CDS:1;Parent=PVPAM_010009700.1
PVPAM_01	RATT	CDS	208552	208662	.	-	0	ID=PVPAM_010009700.1:CDS:2;Parent=PVPAM_010009700.1
###
PVPAM_01	.	polypeptide	207759	208662	.	-	.	ID=PVPAM_010009700.1:pep;Derives_from=PVPAM_010009700.1;product=term%3DProtein of unknown function%2C putative%3Bevidence%3DIEA%3Bwith%3DPfam:PF12420
PVPAM_01	Pfam	protein_match	207961	208293	.	-	.	Parent=PVPAM_010009700.1:pep;Name=PF12420;signature_desc=Protein of unknown function
###
PVPAM_01	RATT	gene	210421	212195	.	-	.	ID=PVPAM_010009800;ratt_ortholog=PVP01_0006770
PVPAM_01	RATT	mRNA	210421	212195	.	-	.	ID=PVPAM_010009800.1;Parent=PVPAM_010009800
PVPAM_01	RATT	CDS	210421	210585	.	-	0	ID=PVPAM_010009800.1:CDS:1;Parent=PVPAM_010009800.1
PVPAM_01	RATT	CDS	210675	212030	.	-	0	ID=PVPAM_010009800.1:CDS:2;Parent=PVPAM_010009800.1
PVPAM_01	RATT	CDS	212169	212195	.	-	0	ID=PVPAM_010009800.1:CDS:3;Parent=PVPAM_010009800.1
###
PVPAM_01	.	polypeptide	210421	212195	.	-	.	ID=PVPAM_010009800.1:pep;Derives_from=PVPAM_010009800.1;orthologous_to=PVP01_0005950.1,PVP01_0010100.1,PVP01_1273100.1,PVP01_0006770.1,PVP01_0500300.1,PVPAM_110065300.1,PVPAM_000006600.1,PVPAM_000016500.1,PVP01_0006760.1;ortholog_cluster=ORTHOMCL8;product=term%3DPIR protein%3Bevidence%3DIEA%3Bwith%3DGeneDB:PVP01_0005950.1|GeneDB:PVP01_0010100.1|GeneDB:PVP01_1273100.1|GeneDB:PVP01_0006770.1|GeneDB:PVP01_0500300.1|GeneDB:PVP01_0006760.1
PVPAM_01	Pfam	protein_match	210741	212150	.	-	.	Parent=PVPAM_010009800.1:pep;Name=PF05795;signature_desc=Plasmodium vivax Vir protein
###
PVPAM_01	RATT	gene	217604	218522	.	-	.	ID=PVPAM_010009900;ratt_ortholog=PVP01_1273000
PVPAM_01	RATT	mRNA	217604	218522	.	-	.	ID=PVPAM_010009900.1;Parent=PVPAM_010009900
PVPAM_01	RATT	CDS	217604	218281	.	-	0	ID=PVPAM_010009900.1:CDS:1;Parent=PVPAM_010009900.1
PVPAM_01	RATT	CDS	218412	218522	.	-	0	ID=PVPAM_010009900.1:CDS:2;Parent=PVPAM_010009900.1
###
PVPAM_01	.	polypeptide	217604	218522	.	-	.	ID=PVPAM_010009900.1:pep;Derives_from=PVPAM_010009900.1;orthologous_to=PVP01_1273000.1;ortholog_cluster=ORTHOMCL4163;product=term%3DPlasmodium exported protein%2C unknown function%3Bevidence%3DIEA%3Bwith%3DGeneDB:PVP01_1273000.1
PVPAM_01	Pfam	protein_match	217806	218153	.	-	.	Parent=PVPAM_010009900.1:pep;Name=PF12420;signature_desc=Protein of unknown function
###
PVPAM_01	AUGUSTUS	gene	221424	222415	0.96	-	.	ID=PVPAM_010010000
PVPAM_01	AUGUSTUS	mRNA	221424	222415	0.96	-	.	ID=PVPAM_010010000.1;Parent=PVPAM_010010000
PVPAM_01	AUGUSTUS	CDS	221424	221536	0.98	-	2	ID=PVPAM_010010000.1:CDS:1;Parent=PVPAM_010010000.1
PVPAM_01	AUGUSTUS	CDS	221906	222170	0.98	-	0	ID=PVPAM_010010000.1:CDS:2;Parent=PVPAM_010010000.1
PVPAM_01	AUGUSTUS	CDS	222305	222415	1	-	0	ID=PVPAM_010010000.1:CDS:3;Parent=PVPAM_010010000.1
###
PVPAM_01	.	polypeptide	221424	222415	.	-	.	ID=PVPAM_010010000.1:pep;Derives_from=PVPAM_010010000.1;product=term%3Dhypothetical protein
###
PVPAM_01	RATT	gene	225793	226810	.	-	.	ID=PVPAM_010010100;ratt_ortholog=PVP01_0840000
PVPAM_01	RATT	mRNA	225793	226810	.	-	.	ID=PVPAM_010010100.1;Parent=PVPAM_010010100
PVPAM_01	RATT	CDS	225793	226575	.	-	0	ID=PVPAM_010010100.1:CDS:1;Parent=PVPAM_010010100.1
PVPAM_01	RATT	CDS	226706	226810	.	-	0	ID=PVPAM_010010100.1:CDS:2;Parent=PVPAM_010010100.1
###
PVPAM_01	.	polypeptide	225793	226810	.	-	.	ID=PVPAM_010010100.1:pep;Derives_from=PVPAM_010010100.1;orthologous_to=PVP01_0005580.1,PVP01_0008940.1;ortholog_cluster=ORTHOMCL156;product=term%3DPlasmodium exported protein%2C unknown function%3Bevidence%3DIEA%3Bwith%3DGeneDB:PVP01_0005580.1|GeneDB:PVP01_0008940.1
PVPAM_01	Pfam	protein_match	226007	226447	.	-	.	Parent=PVPAM_010010100.1:pep;Name=PF12420;signature_desc=Protein of unknown function
###
PVPAM_01	AUGUSTUS	gene	229992	232059	2	-	.	ID=PVPAM_010010200
PVPAM_01	AUGUSTUS	mRNA	229992	232059	1	-	.	ID=PVPAM_010010200.1;Parent=PVPAM_010010200
PVPAM_01	AUGUSTUS	CDS	229992	230174	1	-	0	ID=PVPAM_010010200.1:CDS:1;Parent=PVPAM_010010200.1
PVPAM_01	AUGUSTUS	CDS	230341	231906	1	-	0	ID=PVPAM_010010200.1:CDS:2;Parent=PVPAM_010010200.1
PVPAM_01	AUGUSTUS	CDS	232033	232059	1	-	0	ID=PVPAM_010010200.1:CDS:3;Parent=PVPAM_010010200.1
PVPAM_01	AUGUSTUS	mRNA	229992	232059	1	-	.	ID=PVPAM_010010200.2;Parent=PVPAM_010010200
PVPAM_01	AUGUSTUS	CDS	229992	230174	1	-	0	ID=PVPAM_010010200.2:CDS:1;Parent=PVPAM_010010200.2
PVPAM_01	AUGUSTUS	CDS	230302	231906	1	-	0	ID=PVPAM_010010200.2:CDS:2;Parent=PVPAM_010010200.2
PVPAM_01	AUGUSTUS	CDS	232033	232059	1	-	0	ID=PVPAM_010010200.2:CDS:3;Parent=PVPAM_010010200.2
###
PVPAM_01	.	polypeptide	229992	232059	.	-	.	ID=PVPAM_010010200.1:pep;Derives_from=PVPAM_010010200.1;orthologous_to=PVPAM_110068400.1,PVPAM_110068400.2,PVP01_0005570.1,PVP01_0008930.1,PVP01_0007220.1,PVP01_0121700.1,PVP01_0007720.1,PVPAM_040035900.1,PVPAM_040039000.1,PVPAM_110059700.1,PVPAM_110059700.2,PVPAM_050005200.2,PVPAM_050005200.1,PVPAM_060038700.1,PVPAM_080005400.1,PVPAM_060005800.1,PVPAM_060005800.2,PVPAM_010010200.2,PVPAM_040005200.1,PVPAM_060038700.2,PVPAM_030029900.1,PVPAM_000034900.1,PVPAM_000034900.2,PVPAM_000018000.1,PVPAM_000018000.2,PVPAM_100041700.1,PVPAM_000010300.1,PVP01_0005160.1,PVP01_0010380.1,PVP01_1035200.1,PVP01_0010520.1,PVP01_0008820.1;ortholog_cluster=ORTHOMCL0;product=term%3DPIR protein%3Bevidence%3DIEA%3Bwith%3DGeneDB:PVP01_0005570.1|GeneDB:PVP01_0008930.1|GeneDB:PVP01_0007220.1|GeneDB:PVP01_0121700.1|GeneDB:PVP01_0007720.1|GeneDB:PVP01_0005160.1|GeneDB:PVP01_0010380.1|GeneDB:PVP01_1035200.1|GeneDB:PVP01_0010520.1|GeneDB:PVP01_0008820.1
PVPAM_01	Pfam	protein_match	230305	230844	.	-	.	Parent=PVPAM_010010200.1:pep;Name=PF05795;signature_desc=Plasmodium vivax Vir protein
PVPAM_01	Pfam	protein_match	231133	232014	.	-	.	Parent=PVPAM_010010200.1:pep;Name=PF05795;signature_desc=Plasmodium vivax Vir protein
###
PVPAM_01	.	polypeptide	229992	232059	.	-	.	ID=PVPAM_010010200.2:pep;Derives_from=PVPAM_010010200.2;orthologous_to=PVPAM_110068400.1,PVPAM_110068400.2,PVP01_0005570.1,PVP01_0008930.1,PVP01_0007220.1,PVP01_0121700.1,PVP01_0007720.1,PVPAM_040035900.1,PVPAM_040039000.1,PVPAM_110059700.1,PVPAM_110059700.2,PVPAM_050005200.2,PVPAM_050005200.1,PVPAM_060038700.1,PVPAM_080005400.1,PVPAM_060005800.1,PVPAM_060005800.2,PVPAM_010010200.1,PVPAM_040005200.1,PVPAM_060038700.2,PVPAM_030029900.1,PVPAM_000034900.1,PVPAM_000034900.2,PVPAM_000018000.1,PVPAM_000018000.2,PVPAM_100041700.1,PVPAM_000010300.1,PVP01_0005160.1,PVP01_0010380.1,PVP01_1035200.1,PVP01_0010520.1,PVP01_0008820.1;ortholog_cluster=ORTHOMCL0;product=term%3DPIR protein%3Bevidence%3DIEA%3Bwith%3DGeneDB:PVP01_0005570.1|GeneDB:PVP01_0008930.1|GeneDB:PVP01_0007220.1|GeneDB:PVP01_0121700.1|GeneDB:PVP01_0007720.1|GeneDB:PVP01_0005160.1|GeneDB:PVP01_0010380.1|GeneDB:PVP01_1035200.1|GeneDB:PVP01_0010520.1|GeneDB:PVP01_0008820.1
PVPAM_01	Pfam	protein_match	230266	230844	.	-	.	Parent=PVPAM_010010200.2:pep;Name=PF05795;signature_desc=Plasmodium vivax Vir protein
PVPAM_01	Pfam	protein_match	231133	232014	.	-	.	Parent=PVPAM_010010200.2:pep;Name=PF05795;signature_desc=Plasmodium vivax Vir protein
###
PVPAM_01	AUGUSTUS	gene	234156	235741	1	+	.	ID=PVPAM_010010300
PVPAM_01	AUGUSTUS	mRNA	234156	235741	1	+	.	ID=PVPAM_010010300.1;Parent=PVPAM_010010300
PVPAM_01	AUGUSTUS	CDS	234156	235493	1	+	0	ID=PVPAM_010010300.1:CDS:1;Parent=PVPAM_010010300.1
PVPAM_01	AUGUSTUS	CDS	235589	235741	1	+	0	ID=PVPAM_010010300.1:CDS:2;Parent=PVPAM_010010300.1
###
PVPAM_01	.	polypeptide	234156	235741	.	+	.	ID=PVPAM_010010300.1:pep;Derives_from=PVPAM_010010300.1;orthologous_to=PVPAM_000034800.1,PVPAM_040038900.1;ortholog_cluster=ORTHOMCL207;product=term%3Dhypothetical protein%2C conserved
###
PVPAM_01	AUGUSTUS	gene	238801	240450	1	+	.	ID=PVPAM_010010400
PVPAM_01	AUGUSTUS	mRNA	238801	240450	1	+	.	ID=PVPAM_010010400.1;Parent=PVPAM_010010400
PVPAM_01	AUGUSTUS	CDS	238801	238827	1	+	0	ID=PVPAM_010010400.1:CDS:1;Parent=PVPAM_010010400.1
PVPAM_01	AUGUSTUS	CDS	238966	240180	1	+	0	ID=PVPAM_010010400.1:CDS:2;Parent=PVPAM_010010400.1
PVPAM_01	AUGUSTUS	CDS	240289	240450	1	+	0	ID=PVPAM_010010400.1:CDS:3;Parent=PVPAM_010010400.1
###
PVPAM_01	.	polypeptide	238801	240450	.	+	.	ID=PVPAM_010010400.1:pep;Derives_from=PVPAM_010010400.1;orthologous_to=PVPAM_000034700.1,PVPAM_060038500.1,PVP01_0009710.1;ortholog_cluster=ORTHOMCL116;product=term%3DPIR protein%3Bevidence%3DIEA%3Bwith%3DGeneDB:PVP01_0009710.1
###
PVPAM_01	.	pseudogene	244321	245307	887	+	.	ID=PVPAM_010010500:pseudogene;has_internal_stop=true;has_frameshift=false;has_stop=true;Target=PVP01_0003940.1 6 293;original_prot_length=293
PVPAM_01	.	pseudogenic_transcript	244321	245307	.	+	.	ID=PVPAM_010010500.1;Parent=PVPAM_010010500:pseudogene
PVPAM_01	.	pseudogenic_exon	244321	245307	.	+	.	ID=PVPAM_010010500.1:pseudogenic_exon:1;Parent=PVPAM_010010500.1
###
PVPAM_01	.	polypeptide	244321	245307	.	+	.	ID=PVPAM_010010500.1:pep;Derives_from=PVPAM_010010500.1;product=term%3Dhypothetical protein
###
PVPAM_01	RATT	gene	248619	249944	.	+	.	ID=PVPAM_010010600;ratt_ortholog=PVP01_1200600
PVPAM_01	RATT	mRNA	248619	249944	.	+	.	ID=PVPAM_010010600.1;Parent=PVPAM_010010600
PVPAM_01	RATT	CDS	248619	248636	.	+	0	ID=PVPAM_010010600.1:CDS:1;Parent=PVPAM_010010600.1
PVPAM_01	RATT	CDS	248764	249669	.	+	0	ID=PVPAM_010010600.1:CDS:2;Parent=PVPAM_010010600.1
PVPAM_01	RATT	CDS	249786	249944	.	+	0	ID=PVPAM_010010600.1:CDS:3;Parent=PVPAM_010010600.1
###
PVPAM_01	.	polypeptide	248619	249944	.	+	.	ID=PVPAM_010010600.1:pep;Derives_from=PVPAM_010010600.1;orthologous_to=PVP01_1200600.1;ortholog_cluster=ORTHOMCL4373;product=term%3DPIR protein%3Bevidence%3DIEA%3Bwith%3DGeneDB:PVP01_1200600.1
PVPAM_01	Pfam	protein_match	248655	249695	.	+	.	Parent=PVPAM_010010600.1:pep;Name=PF05795;signature_desc=Plasmodium vivax Vir protein
###
PVPAM_01	.	pseudogene	251657	252800	498	+	.	ID=PVPAM_010010700:pseudogene;has_internal_stop=true;has_frameshift=true;Target=PVP01_0006040.1 10 321;original_prot_length=322
PVPAM_01	.	pseudogenic_transcript	251657	252800	.	+	.	ID=PVPAM_010010700.1;Parent=PVPAM_010010700:pseudogene
PVPAM_01	.	pseudogenic_exon	251657	251941	.	+	.	ID=PVPAM_010010700.1:pseudogenic_exon:1;Parent=PVPAM_010010700.1
PVPAM_01	.	pseudogenic_exon	251944	251970	.	+	.	ID=PVPAM_010010700.1:pseudogenic_exon:2;Parent=PVPAM_010010700.1
PVPAM_01	.	pseudogenic_exon	251973	252800	.	+	.	ID=PVPAM_010010700.1:pseudogenic_exon:3;Parent=PVPAM_010010700.1
###
PVPAM_01	.	polypeptide	251657	252800	.	+	.	ID=PVPAM_010010700.1:pep;Derives_from=PVPAM_010010700.1;orthologous_to=PVPAM_020027600.1,PVPAM_040005700.1,PVPAM_020006000.1,PVPAM_140005300.1,PVPAM_040007100.1,PVP01_1200700.1;ortholog_cluster=ORTHOMCL25;product=term%3DPIR protein%3Bevidence%3DIEA%3Bwith%3DGeneDB:PVP01_1200700.1
###
PVPAM_01	AUGUSTUS	gene	255852	257125	1	+	.	ID=PVPAM_010010800
PVPAM_01	AUGUSTUS	mRNA	255852	257125	1	+	.	ID=PVPAM_010010800.1;Parent=PVPAM_010010800
PVPAM_01	AUGUSTUS	CDS	255852	255902	1	+	0	ID=PVPAM_010010800.1:CDS:1;Parent=PVPAM_010010800.1
PVPAM_01	AUGUSTUS	CDS	256024	256848	1	+	0	ID=PVPAM_010010800.1:CDS:2;Parent=PVPAM_010010800.1
PVPAM_01	AUGUSTUS	CDS	256970	257125	1	+	0	ID=PVPAM_010010800.1:CDS:3;Parent=PVPAM_010010800.1
###
PVPAM_01	.	polypeptide	255852	257125	.	+	.	ID=PVPAM_010010800.1:pep;Derives_from=PVPAM_010010800.1;orthologous_to=PVP01_0006840.1,PVPAM_040039600.1;ortholog_cluster=ORTHOMCL314;product=term%3DPIR protein%3Bevidence%3DIEA%3Bwith%3DGeneDB:PVP01_0006840.1
PVPAM_01	Pfam	protein_match	256623	256877	.	+	.	Parent=PVPAM_010010800.1:pep;Name=PF05795;signature_desc=Plasmodium vivax Vir protein
###
PVPAM_01	AUGUSTUS	gene	261763	263384	1	+	.	ID=PVPAM_010010900
PVPAM_01	AUGUSTUS	mRNA	261763	263384	1	+	.	ID=PVPAM_010010900.1;Parent=PVPAM_010010900
PVPAM_01	AUGUSTUS	CDS	261763	261789	1	+	0	ID=PVPAM_010010900.1:CDS:1;Parent=PVPAM_010010900.1
PVPAM_01	AUGUSTUS	CDS	261927	263117	1	+	0	ID=PVPAM_010010900.1:CDS:2;Parent=PVPAM_010010900.1
PVPAM_01	AUGUSTUS	CDS	263226	263384	1	+	0	ID=PVPAM_010010900.1:CDS:3;Parent=PVPAM_010010900.1
###
PVPAM_01	.	polypeptide	261763	263384	.	+	.	ID=PVPAM_010010900.1:pep;Derives_from=PVPAM_010010900.1;orthologous_to=PVPAM_010006900.1;ortholog_cluster=ORTHOMCL345;product=term%3DPlasmodium vivax Vir protein%2C putative%3Bevidence%3DIEA%3Bwith%3DPfam:PF05795
PVPAM_01	Pfam	protein_match	261829	263031	.	+	.	Parent=PVPAM_010010900.1:pep;Name=PF05795;signature_desc=Plasmodium vivax Vir protein
###
PVPAM_01	.	pseudogene	267387	268556	664	+	.	ID=PVPAM_010011000:pseudogene;has_internal_stop=true;has_frameshift=false;has_stop=true;Target=PVP01_0737800.1 7 370;original_prot_length=370
PVPAM_01	.	pseudogenic_transcript	267387	268556	.	+	.	ID=PVPAM_010011000.1;Parent=PVPAM_010011000:pseudogene
PVPAM_01	.	pseudogenic_exon	267387	268556	.	+	.	ID=PVPAM_010011000.1:pseudogenic_exon:1;Parent=PVPAM_010011000.1
###
PVPAM_01	.	polypeptide	267387	268556	.	+	.	ID=PVPAM_010011000.1:pep;Derives_from=PVPAM_010011000.1;orthologous_to=PVPAM_030030500.1;ortholog_cluster=ORTHOMCL368;product=term%3DPlasmodium vivax Vir protein%2C putative%3Bevidence%3DIEA%3Bwith%3DPfam:PF05795
PVPAM_01	Pfam	protein_match	267411	268544	.	+	.	Parent=PVPAM_010011000.1:pep;Name=PF05795;signature_desc=Plasmodium vivax Vir protein
###
PVPAM_01	AUGUSTUS	gene	271928	273148	1	+	.	ID=PVPAM_010011100
PVPAM_01	AUGUSTUS	mRNA	271928	273148	1	+	.	ID=PVPAM_010011100.1;Parent=PVPAM_010011100
PVPAM_01	AUGUSTUS	CDS	271928	271960	1	+	0	ID=PVPAM_010011100.1:CDS:1;Parent=PVPAM_010011100.1
PVPAM_01	AUGUSTUS	CDS	272105	272866	1	+	0	ID=PVPAM_010011100.1:CDS:2;Parent=PVPAM_010011100.1
PVPAM_01	AUGUSTUS	CDS	272987	273148	1	+	0	ID=PVPAM_010011100.1:CDS:3;Parent=PVPAM_010011100.1
###
PVPAM_01	.	polypeptide	271928	273148	.	+	.	ID=PVPAM_010011100.1:pep;Derives_from=PVPAM_010011100.1;product=term%3DPlasmodium vivax Vir protein%2C putative%3Bevidence%3DIEA%3Bwith%3DPfam:PF05795
PVPAM_01	Pfam	protein_match	272648	272872	.	+	.	Parent=PVPAM_010011100.1:pep;Name=PF05795;signature_desc=Plasmodium vivax Vir protein
###
PVPAM_01	.	pseudogene	274640	275518	950	-	.	ID=PVPAM_010011200:pseudogene;has_internal_stop=true;has_frameshift=false;has_start=true;has_stop=true;Target=PVP01_0007380.1 1 252;original_prot_length=252
PVPAM_01	.	pseudogenic_transcript	274640	275518	.	-	.	ID=PVPAM_010011200.1;Parent=PVPAM_010011200:pseudogene
PVPAM_01	.	pseudogenic_exon	274640	275518	.	-	.	ID=PVPAM_010011200.1:pseudogenic_exon:1;Parent=PVPAM_010011200.1
###
PVPAM_01	.	polypeptide	274640	275518	.	-	.	ID=PVPAM_010011200.1:pep;Derives_from=PVPAM_010011200.1;orthologous_to=PVPAM_000035400.1,PVPAM_000043500.1;ortholog_cluster=ORTHOMCL163;product=term%3DProtein of unknown function%2C putative%3Bevidence%3DIEA%3Bwith%3DPfam:PF12420
PVPAM_01	Pfam	protein_match	274712	275077	.	-	.	Parent=PVPAM_010011200.1:pep;Name=PF12420;signature_desc=Protein of unknown function
###
PVPAM_01	.	pseudogene	277797	278713	936	-	.	ID=PVPAM_010011300:pseudogene;has_internal_stop=true;has_frameshift=true;Target=PVP01_0005060.1 1 257;original_prot_length=258
PVPAM_01	.	pseudogenic_transcript	277797	278713	.	-	.	ID=PVPAM_010011300.1;Parent=PVPAM_010011300:pseudogene
PVPAM_01	.	pseudogenic_exon	277797	278486	.	-	.	ID=PVPAM_010011300.1:pseudogenic_exon:1;Parent=PVPAM_010011300.1
PVPAM_01	.	pseudogenic_exon	278618	278713	.	-	.	ID=PVPAM_010011300.1:pseudogenic_exon:2;Parent=PVPAM_010011300.1
###
PVPAM_01	.	polypeptide	277797	278713	.	-	.	ID=PVPAM_010011300.1:pep;Derives_from=PVPAM_010011300.1;orthologous_to=PVPAM_000035300.1,PVP01_0007370.1;ortholog_cluster=ORTHOMCL162;product=term%3DPlasmodium exported protein%2C unknown function%3Bevidence%3DIEA%3Bwith%3DGeneDB:PVP01_0007370.1
PVPAM_01	Pfam	protein_match	278015	278380	.	-	.	Parent=PVPAM_010011300.1:pep;Name=PF12420;signature_desc=Protein of unknown function
###
PVPAM_01	RATT	gene	281761	282649	.	-	.	ID=PVPAM_010011400;ratt_ortholog=PVP01_0007360
PVPAM_01	RATT	mRNA	281761	282649	.	-	.	ID=PVPAM_010011400.1;Parent=PVPAM_010011400
PVPAM_01	RATT	CDS	281761	282438	.	-	0	ID=PVPAM_010011400.1:CDS:1;Parent=PVPAM_010011400.1
PVPAM_01	RATT	CDS	282575	282649	.	-	0	ID=PVPAM_010011400.1:CDS:2;Parent=PVPAM_010011400.1
###
PVPAM_01	.	polypeptide	281761	282649	.	-	.	ID=PVPAM_010011400.1:pep;Derives_from=PVPAM_010011400.1;orthologous_to=PVP01_0007360.1;ortholog_cluster=ORTHOMCL4260;product=term%3DPlasmodium exported protein%2C unknown function%3Bevidence%3DIEA%3Bwith%3DGeneDB:PVP01_0007360.1
PVPAM_01	Pfam	protein_match	281927	282316	.	-	.	Parent=PVPAM_010011400.1:pep;Name=PF12420;signature_desc=Protein of unknown function
###
PVPAM_01	AUGUSTUS	gene	287420	288354	0.98	-	.	ID=PVPAM_010011500
PVPAM_01	AUGUSTUS	mRNA	287420	288354	0.98	-	.	ID=PVPAM_010011500.1;Parent=PVPAM_010011500
PVPAM_01	AUGUSTUS	CDS	287420	288154	0.98	-	0	ID=PVPAM_010011500.1:CDS:1;Parent=PVPAM_010011500.1
PVPAM_01	AUGUSTUS	CDS	288283	288354	1	-	0	ID=PVPAM_010011500.1:CDS:2;Parent=PVPAM_010011500.1
###
PVPAM_01	.	polypeptide	287420	288354	.	-	.	ID=PVPAM_010011500.1:pep;Derives_from=PVPAM_010011500.1;orthologous_to=PVPAM_050006200.1;ortholog_cluster=ORTHOMCL423;product=term%3DProtein of unknown function%2C putative%3Bevidence%3DIEA%3Bwith%3DPfam:PF12420
PVPAM_01	Pfam	protein_match	287632	288024	.	-	.	Parent=PVPAM_010011500.1:pep;Name=PF12420;signature_desc=Protein of unknown function
###
PVPAM_01	.	pseudogene	291786	292505	501	-	.	ID=PVPAM_010011600:pseudogene;has_internal_stop=false;has_frameshift=false;Target=PVP01_0006200.1 46 280;original_prot_length=282
PVPAM_01	.	pseudogenic_transcript	291786	292505	.	-	.	ID=PVPAM_010011600.1;Parent=PVPAM_010011600:pseudogene
PVPAM_01	.	pseudogenic_exon	291786	292505	.	-	.	ID=PVPAM_010011600.1:pseudogenic_exon:1;Parent=PVPAM_010011600.1
###
PVPAM_01	.	polypeptide	291786	292505	.	-	.	ID=PVPAM_010011600.1:pep;Derives_from=PVPAM_010011600.1;orthologous_to=PVPAM_000021200.1,PVP01_0001540.1,PVP01_0738600.1;ortholog_cluster=ORTHOMCL130;product=term%3DPlasmodium exported protein%2C unknown function%3Bevidence%3DIEA%3Bwith%3DGeneDB:PVP01_0001540.1|GeneDB:PVP01_0738600.1
PVPAM_01	Pfam	protein_match	291855	292277	.	-	.	Parent=PVPAM_010011600.1:pep;Name=PF12420;signature_desc=Protein of unknown function
###
PVPAM_01	AUGUSTUS	gene	296015	296937	1	-	.	ID=PVPAM_010011700
PVPAM_01	AUGUSTUS	mRNA	296015	296937	1	-	.	ID=PVPAM_010011700.1;Parent=PVPAM_010011700
PVPAM_01	AUGUSTUS	CDS	296015	296695	1	-	0	ID=PVPAM_010011700.1:CDS:1;Parent=PVPAM_010011700.1
PVPAM_01	AUGUSTUS	CDS	296827	296937	1	-	0	ID=PVPAM_010011700.1:CDS:2;Parent=PVPAM_010011700.1
###
PVPAM_01	.	polypeptide	296015	296937	.	-	.	ID=PVPAM_010011700.1:pep;Derives_from=PVPAM_010011700.1;orthologous_to=PVP01_0002460.1;ortholog_cluster=ORTHOMCL5737;product=term%3DPlasmodium exported protein%2C unknown function%3Bevidence%3DIEA%3Bwith%3DGeneDB:PVP01_0002460.1
PVPAM_01	Pfam	protein_match	296176	296562	.	-	.	Parent=PVPAM_010011700.1:pep;Name=PF12420;signature_desc=Protein of unknown function
###
PVPAM_01	.	pseudogene	300539	301363	484	-	.	ID=PVPAM_010011800:pseudogene;has_internal_stop=false;has_frameshift=false;Target=PVP01_0736500.1 15 286;original_prot_length=288
PVPAM_01	.	pseudogenic_transcript	300539	301363	.	-	.	ID=PVPAM_010011800.1;Parent=PVPAM_010011800:pseudogene
PVPAM_01	.	pseudogenic_exon	300539	301363	.	-	.	ID=PVPAM_010011800.1:pseudogenic_exon:1;Parent=PVPAM_010011800.1
###
PVPAM_01	.	polypeptide	300539	301363	.	-	.	ID=PVPAM_010011800.1:pep;Derives_from=PVPAM_010011800.1;orthologous_to=PVP01_0008900.1;ortholog_cluster=ORTHOMCL4725;product=term%3DPlasmodium exported protein%2C unknown function%3Bevidence%3DIEA%3Bwith%3DGeneDB:PVP01_0008900.1
PVPAM_01	Pfam	protein_match	300617	301033	.	-	.	Parent=PVPAM_010011800.1:pep;Name=PF12420;signature_desc=Protein of unknown function
###
PVPAM_01	.	pseudogene	304455	305193	530	-	.	ID=PVPAM_010011900:pseudogene;has_internal_stop=false;has_frameshift=true;Target=PVP01_0006120.1 38 287;original_prot_length=290
PVPAM_01	.	pseudogenic_transcript	304455	305193	.	-	.	ID=PVPAM_010011900.1;Parent=PVPAM_010011900:pseudogene
PVPAM_01	.	pseudogenic_exon	304455	304466	.	-	.	ID=PVPAM_010011900.1:pseudogenic_exon:1;Parent=PVPAM_010011900.1
PVPAM_01	.	pseudogenic_exon	304468	305193	.	-	.	ID=PVPAM_010011900.1:pseudogenic_exon:2;Parent=PVPAM_010011900.1
###
PVPAM_01	.	polypeptide	304455	305193	.	-	.	ID=PVPAM_010011900.1:pep;Derives_from=PVPAM_010011900.1;product=term%3DProtein of unknown function%2C putative%3Bevidence%3DIEA%3Bwith%3DPfam:PF12420
PVPAM_01	Pfam	protein_match	304534	304935	.	-	.	Parent=PVPAM_010011900.1:pep;Name=PF12420;signature_desc=Protein of unknown function
###
PVPAM_01	RATT	gene	309177	310152	.	-	.	ID=PVPAM_010012000;ratt_ortholog=PVP01_0006550
PVPAM_01	RATT	mRNA	309177	310152	.	-	.	ID=PVPAM_010012000.1;Parent=PVPAM_010012000
PVPAM_01	RATT	CDS	309177	309911	.	-	0	ID=PVPAM_010012000.1:CDS:1;Parent=PVPAM_010012000.1
PVPAM_01	RATT	CDS	310042	310152	.	-	0	ID=PVPAM_010012000.1:CDS:2;Parent=PVPAM_010012000.1
###
PVPAM_01	.	polypeptide	309177	310152	.	-	.	ID=PVPAM_010012000.1:pep;Derives_from=PVPAM_010012000.1;orthologous_to=PVP01_0006550.1;ortholog_cluster=ORTHOMCL4764;product=term%3DPlasmodium exported protein%2C unknown function%3Bevidence%3DIEA%3Bwith%3DGeneDB:PVP01_0006550.1
PVPAM_01	Pfam	protein_match	309355	309783	.	-	.	Parent=PVPAM_010012000.1:pep;Name=PF12420;signature_desc=Protein of unknown function
###
PVPAM_01	RATT	gene	313722	314222	.	-	.	ID=PVPAM_010012100;ratt_ortholog=PVP01_0006540
PVPAM_01	RATT	mRNA	313722	314222	.	-	.	ID=PVPAM_010012100.1;Parent=PVPAM_010012100
PVPAM_01	RATT	CDS	313722	314222	.	-	0	ID=PVPAM_010012100.1:CDS:1;Parent=PVPAM_010012100.1
###
PVPAM_01	.	polypeptide	313722	314222	.	-	.	ID=PVPAM_010012100.1:pep;Derives_from=PVPAM_010012100.1;orthologous_to=PVP01_0006540.1;ortholog_cluster=ORTHOMCL1394;product=term%3DPlasmodium exported protein%2C unknown function%3Bevidence%3DIEA%3Bwith%3DGeneDB:PVP01_0006540.1
PVPAM_01	Pfam	protein_match	313794	314192	.	-	.	Parent=PVPAM_010012100.1:pep;Name=PF12420;signature_desc=Protein of unknown function
###
PVPAM_01	.	pseudogene	317381	318225	821	-	.	ID=PVPAM_010012200:pseudogene;has_internal_stop=true;has_frameshift=true;Target=PVP01_0002950.1 13 258;original_prot_length=258
PVPAM_01	.	pseudogenic_transcript	317381	318225	.	-	.	ID=PVPAM_010012200.1;Parent=PVPAM_010012200:pseudogene
PVPAM_01	.	pseudogenic_exon	317381	317905	.	-	.	ID=PVPAM_010012200.1:pseudogenic_exon:1;Parent=PVPAM_010012200.1
PVPAM_01	.	pseudogenic_exon	317908	318225	.	-	.	ID=PVPAM_010012200.1:pseudogenic_exon:2;Parent=PVPAM_010012200.1
###
PVPAM_01	.	polypeptide	317381	318225	.	-	.	ID=PVPAM_010012200.1:pep;Derives_from=PVPAM_010012200.1;orthologous_to=PVPAM_000031300.1,PVPAM_040037300.1;ortholog_cluster=ORTHOMCL159;product=term%3DPlasmodium vivax Vir protein%2C putative%3Bevidence%3DIEA%3Bwith%3DPfam:PF05795
PVPAM_01	Pfam	protein_match	317404	317874	.	-	.	Parent=PVPAM_010012200.1:pep;Name=PF05795;signature_desc=Plasmodium vivax Vir protein
###
PVPAM_01	AUGUSTUS	gene	320318	321669	1	+	.	ID=PVPAM_010012300
PVPAM_01	AUGUSTUS	mRNA	320318	321669	1	+	.	ID=PVPAM_010012300.1;Parent=PVPAM_010012300
PVPAM_01	AUGUSTUS	CDS	320318	320362	1	+	0	ID=PVPAM_010012300.1:CDS:1;Parent=PVPAM_010012300.1
PVPAM_01	AUGUSTUS	CDS	320492	321373	1	+	0	ID=PVPAM_010012300.1:CDS:2;Parent=PVPAM_010012300.1
PVPAM_01	AUGUSTUS	CDS	321493	321669	1	+	0	ID=PVPAM_010012300.1:CDS:3;Parent=PVPAM_010012300.1
###
PVPAM_01	.	polypeptide	320318	321669	.	+	.	ID=PVPAM_010012300.1:pep;Derives_from=PVPAM_010012300.1;orthologous_to=PVP01_0737000.1;ortholog_cluster=ORTHOMCL2422;product=term%3DPIR protein%3Bevidence%3DIEA%3Bwith%3DGeneDB:PVP01_0737000.1
###
PVPAM_01	AUGUSTUS	gene	324294	325943	1	+	.	ID=PVPAM_010012400
PVPAM_01	AUGUSTUS	mRNA	324294	325943	1	+	.	ID=PVPAM_010012400.1;Parent=PVPAM_010012400
PVPAM_01	AUGUSTUS	CDS	324294	324323	1	+	0	ID=PVPAM_010012400.1:CDS:1;Parent=PVPAM_010012400.1
PVPAM_01	AUGUSTUS	CDS	324468	325676	1	+	0	ID=PVPAM_010012400.1:CDS:2;Parent=PVPAM_010012400.1
PVPAM_01	AUGUSTUS	CDS	325788	325943	1	+	0	ID=PVPAM_010012400.1:CDS:3;Parent=PVPAM_010012400.1
###
PVPAM_01	.	polypeptide	324294	325943	.	+	.	ID=PVPAM_010012400.1:pep;Derives_from=PVPAM_010012400.1;orthologous_to=PVPAM_040006300.1,PVP01_0002930.1;ortholog_cluster=ORTHOMCL306;product=term%3DPIR protein%3Bevidence%3DIEA%3Bwith%3DGeneDB:PVP01_0002930.1
###
PVPAM_01	.	pseudogene	327696	328821	1.12e+03	-	.	ID=PVPAM_010012500:pseudogene;has_internal_stop=true;has_frameshift=true;Target=PVP01_0007000.1 5 337;original_prot_length=337
PVPAM_01	.	pseudogenic_transcript	327696	328821	.	-	.	ID=PVPAM_010012500.1;Parent=PVPAM_010012500:pseudogene
PVPAM_01	.	pseudogenic_exon	327696	327863	.	-	.	ID=PVPAM_010012500.1:pseudogenic_exon:1;Parent=PVPAM_010012500.1
PVPAM_01	.	pseudogenic_exon	327994	328821	.	-	.	ID=PVPAM_010012500.1:pseudogenic_exon:2;Parent=PVPAM_010012500.1
###
PVPAM_01	.	polypeptide	327696	328821	.	-	.	ID=PVPAM_010012500.1:pep;Derives_from=PVPAM_010012500.1;orthologous_to=PVPAM_110054900.1,PVPAM_000039900.1,PVP01_0007000.1;ortholog_cluster=ORTHOMCL120;product=term%3DPIR protein%3Bevidence%3DIEA%3Bwith%3DGeneDB:PVP01_0007000.1
PVPAM_01	Pfam	protein_match	327838	328122	.	-	.	Parent=PVPAM_010012500.1:pep;Name=PF05795;signature_desc=Plasmodium vivax Vir protein
PVPAM_01	Pfam	protein_match	328081	328803	.	-	.	Parent=PVPAM_010012500.1:pep;Name=PF05795;signature_desc=Plasmodium vivax Vir protein
###
PVPAM_01	.	pseudogene	333476	334141	868	-	.	ID=PVPAM_010012600:pseudogene;has_internal_stop=false;has_frameshift=false;has_stop=true;Target=PVP01_0009690.1 4 225;original_prot_length=225
PVPAM_01	.	pseudogenic_transcript	333476	334141	.	-	.	ID=PVPAM_010012600.1;Parent=PVPAM_010012600:pseudogene
PVPAM_01	.	pseudogenic_exon	333476	334141	.	-	.	ID=PVPAM_010012600.1:pseudogenic_exon:1;Parent=PVPAM_010012600.1
###
PVPAM_01	.	polypeptide	333476	334141	.	-	.	ID=PVPAM_010012600.1:pep;Derives_from=PVPAM_010012600.1;product=term%3DProtein of unknown function%2C putative%3Bevidence%3DIEA%3Bwith%3DPfam:PF12420
PVPAM_01	Pfam	protein_match	333506	333886	.	-	.	Parent=PVPAM_010012600.1:pep;Name=PF12420;signature_desc=Protein of unknown function
###
PVPAM_01	RATT	gene	337668	338644	.	-	.	ID=PVPAM_010012700;ratt_ortholog=PVP01_0218900
PVPAM_01	RATT	mRNA	337668	338644	.	-	.	ID=PVPAM_010012700.1;Parent=PVPAM_010012700
PVPAM_01	RATT	CDS	337668	338396	.	-	0	ID=PVPAM_010012700.1:CDS:1;Parent=PVPAM_010012700.1
PVPAM_01	RATT	CDS	338528	338644	.	-	0	ID=PVPAM_010012700.1:CDS:2;Parent=PVPAM_010012700.1
###
PVPAM_01	.	polypeptide	337668	338644	.	-	.	ID=PVPAM_010012700.1:pep;Derives_from=PVPAM_010012700.1;orthologous_to=PVP01_0218900.1;ortholog_cluster=ORTHOMCL3364;product=term%3DPlasmodium exported protein%2C unknown function%3Bevidence%3DIEA%3Bwith%3DGeneDB:PVP01_0218900.1
PVPAM_01	Pfam	protein_match	337832	338269	.	-	.	Parent=PVPAM_010012700.1:pep;Name=PF12420;signature_desc=Protein of unknown function
###
PVPAM_01	.	pseudogene	342476	343168	658	-	.	ID=PVPAM_010012800:pseudogene;has_internal_stop=false;has_frameshift=false;has_stop=true;Target=PVP01_0008260.1 5 238;original_prot_length=238
PVPAM_01	.	pseudogenic_transcript	342476	343168	.	-	.	ID=PVPAM_010012800.1;Parent=PVPAM_010012800:pseudogene
PVPAM_01	.	pseudogenic_exon	342476	343168	.	-	.	ID=PVPAM_010012800.1:pseudogenic_exon:1;Parent=PVPAM_010012800.1
###
PVPAM_01	.	polypeptide	342476	343168	.	-	.	ID=PVPAM_010012800.1:pep;Derives_from=PVPAM_010012800.1;orthologous_to=PVPAM_110054600.1,PVPAM_060006500.1;ortholog_cluster=ORTHOMCL218;product=term%3DProtein of unknown function%2C putative%3Bevidence%3DIEA%3Bwith%3DPfam:PF12420
PVPAM_01	Pfam	protein_match	342509	342913	.	-	.	Parent=PVPAM_010012800.1:pep;Name=PF12420;signature_desc=Protein of unknown function
###
PVPAM_01	RATT	gene	346715	347638	.	-	.	ID=PVPAM_010012900;ratt_ortholog=PVP01_0003340
PVPAM_01	RATT	mRNA	346715	347638	.	-	.	ID=PVPAM_010012900.1;Parent=PVPAM_010012900
PVPAM_01	RATT	CDS	346715	347407	.	-	0	ID=PVPAM_010012900.1:CDS:1;Parent=PVPAM_010012900.1
PVPAM_01	RATT	CDS	347534	347638	.	-	0	ID=PVPAM_010012900.1:CDS:2;Parent=PVPAM_010012900.1
###
PVPAM_01	.	polypeptide	346715	347638	.	-	.	ID=PVPAM_010012900.1:pep;Derives_from=PVPAM_010012900.1;orthologous_to=PVP01_0001610.1;ortholog_cluster=ORTHOMCL2893;product=term%3DPlasmodium exported protein%2C unknown function%3Bevidence%3DIEA%3Bwith%3DGeneDB:PVP01_0001610.1
PVPAM_01	Pfam	protein_match	346925	347275	.	-	.	Parent=PVPAM_010012900.1:pep;Name=PF12420;signature_desc=Protein of unknown function
###
PVPAM_01	RATT	gene	350890	352864	.	-	.	ID=PVPAM_010013000;ratt_ortholog=PVP01_0007290
PVPAM_01	RATT	mRNA	350890	352864	.	-	.	ID=PVPAM_010013000.1;Parent=PVPAM_010013000
PVPAM_01	RATT	CDS	350890	351069	.	-	0	ID=PVPAM_010013000.1:CDS:1;Parent=PVPAM_010013000.1
PVPAM_01	RATT	CDS	351191	352696	.	-	0	ID=PVPAM_010013000.1:CDS:2;Parent=PVPAM_010013000.1
PVPAM_01	RATT	CDS	352838	352864	.	-	0	ID=PVPAM_010013000.1:CDS:3;Parent=PVPAM_010013000.1
###
PVPAM_01	.	polypeptide	350890	352864	.	-	.	ID=PVPAM_010013000.1:pep;Derives_from=PVPAM_010013000.1;orthologous_to=PVPAM_140007200.1,PVPAM_140081300.1,PVPAM_110069900.1,PVP01_0003350.1,PVP01_0007290.1,PVPAM_060010600.1,PVP01_0600100.1,PVP01_0010240.1,PVP01_0841000.1,PVP01_0009410.1,PVP01_0839600.1;ortholog_cluster=ORTHOMCL6;product=term%3DPIR protein%3Bevidence%3DIEA%3Bwith%3DGeneDB:PVP01_0003350.1|GeneDB:PVP01_0007290.1|GeneDB:PVP01_0600100.1|GeneDB:PVP01_0010240.1|GeneDB:PVP01_0841000.1|GeneDB:PVP01_0009410.1|GeneDB:PVP01_0839600.1
PVPAM_01	Pfam	protein_match	351173	352816	.	-	.	Parent=PVPAM_010013000.1:pep;Name=PF05795;signature_desc=Plasmodium vivax Vir protein
###
PVPAM_01	.	pseudogene	356599	358263	1.92e+03	+	.	ID=PVPAM_010013100:pseudogene;has_internal_stop=true;has_frameshift=true;has_stop=true;Target=PVP01_0007300.1 4 444;original_prot_length=444
PVPAM_01	.	pseudogenic_transcript	356599	358263	.	+	.	ID=PVPAM_010013100.1;Parent=PVPAM_010013100:pseudogene
PVPAM_01	.	pseudogenic_exon	356599	357951	.	+	.	ID=PVPAM_010013100.1:pseudogenic_exon:1;Parent=PVPAM_010013100.1
PVPAM_01	.	pseudogenic_exon	357954	357968	.	+	.	ID=PVPAM_010013100.1:pseudogenic_exon:2;Parent=PVPAM_010013100.1
PVPAM_01	.	pseudogenic_exon	358102	358263	.	+	.	ID=PVPAM_010013100.1:pseudogenic_exon:3;Parent=PVPAM_010013100.1
###
PVPAM_01	.	polypeptide	356599	358263	.	+	.	ID=PVPAM_010013100.1:pep;Derives_from=PVPAM_010013100.1;orthologous_to=PVP01_0003360.1,PVP01_0007300.1;ortholog_cluster=ORTHOMCL270;product=term%3DPIR protein%3Bevidence%3DIEA%3Bwith%3DGeneDB:PVP01_0003360.1|GeneDB:PVP01_0007300.1
###
PVPAM_01	RATT	gene	361801	363362	.	+	.	ID=PVPAM_010013200;ratt_ortholog=PVP01_0003380
PVPAM_01	RATT	mRNA	361801	363362	.	+	.	ID=PVPAM_010013200.1;Parent=PVPAM_010013200
PVPAM_01	RATT	CDS	361801	363090	.	+	0	ID=PVPAM_010013200.1:CDS:1;Parent=PVPAM_010013200.1
PVPAM_01	RATT	CDS	363192	363362	.	+	0	ID=PVPAM_010013200.1:CDS:2;Parent=PVPAM_010013200.1
###
PVPAM_01	.	polypeptide	361801	363362	.	+	.	ID=PVPAM_010013200.1:pep;Derives_from=PVPAM_010013200.1;orthologous_to=PVP01_0003380.1,PVP01_0007310.1;ortholog_cluster=ORTHOMCL269;product=term%3DPIR protein%3Bevidence%3DIEA%3Bwith%3DGeneDB:PVP01_0003380.1
###
PVPAM_01	RATT	gene	364759	364818	.	+	.	ID=PVPAM_010013300;ratt_ortholog=PVP01_0003390
PVPAM_01	RATT	mRNA	364759	364818	.	+	.	ID=PVPAM_010013300.1;Parent=PVPAM_010013300
PVPAM_01	RATT	CDS	364759	364818	.	+	0	ID=PVPAM_010013300.1:CDS:1;Parent=PVPAM_010013300.1
###
PVPAM_01	.	polypeptide	364759	364818	.	+	.	ID=PVPAM_010013300.1:pep;Derives_from=PVPAM_010013300.1;product=term%3Dhypothetical protein
###
PVPAM_01	RATT	gene	367266	368657	.	+	.	ID=PVPAM_010013400;ratt_ortholog=PVP01_0003400
PVPAM_01	RATT	mRNA	367266	368657	.	+	.	ID=PVPAM_010013400.1;Parent=PVPAM_010013400
PVPAM_01	RATT	CDS	367266	367541	.	+	0	ID=PVPAM_010013400.1:CDS:1;Parent=PVPAM_010013400.1
PVPAM_01	RATT	CDS	367593	368357	.	+	0	ID=PVPAM_010013400.1:CDS:2;Parent=PVPAM_010013400.1
PVPAM_01	RATT	CDS	368484	368657	.	+	0	ID=PVPAM_010013400.1:CDS:3;Parent=PVPAM_010013400.1
###
PVPAM_01	.	polypeptide	367266	368657	.	+	.	ID=PVPAM_010013400.1:pep;Derives_from=PVPAM_010013400.1;orthologous_to=PVP01_0003400.1;ortholog_cluster=ORTHOMCL4357;product=term%3DPIR protein%3Bevidence%3DIEA%3Bwith%3DGeneDB:PVP01_0003400.1
###
PVPAM_01	.	pseudogene	375237	376228	1.05e+03	+	.	ID=PVPAM_010013500:pseudogene;has_internal_stop=true;has_frameshift=true;has_stop=true;Target=PVP01_0007330.1 4 289;original_prot_length=289
PVPAM_01	.	pseudogenic_transcript	375237	376228	.	+	.	ID=PVPAM_010013500.1;Parent=PVPAM_010013500:pseudogene
PVPAM_01	.	pseudogenic_exon	375237	375926	.	+	.	ID=PVPAM_010013500.1:pseudogenic_exon:1;Parent=PVPAM_010013500.1
PVPAM_01	.	pseudogenic_exon	376061	376228	.	+	.	ID=PVPAM_010013500.1:pseudogenic_exon:2;Parent=PVPAM_010013500.1
###
PVPAM_01	.	polypeptide	375237	376228	.	+	.	ID=PVPAM_010013500.1:pep;Derives_from=PVPAM_010013500.1;orthologous_to=PVP01_0007320.1,PVP01_0007330.1;ortholog_cluster=ORTHOMCL265;product=term%3DPIR protein%3Bevidence%3DIEA%3Bwith%3DGeneDB:PVP01_0007320.1|GeneDB:PVP01_0007330.1
###
PVPAM_01	AUGUSTUS	gene	379651	381814	0.71	+	.	ID=PVPAM_010013600
PVPAM_01	AUGUSTUS	mRNA	379651	381814	0.71	+	.	ID=PVPAM_010013600.1;Parent=PVPAM_010013600
PVPAM_01	AUGUSTUS	CDS	379651	380636	0.74	+	0	ID=PVPAM_010013600.1:CDS:1;Parent=PVPAM_010013600.1
PVPAM_01	AUGUSTUS	CDS	380721	381286	0.71	+	1	ID=PVPAM_010013600.1:CDS:2;Parent=PVPAM_010013600.1
PVPAM_01	AUGUSTUS	CDS	381407	381561	1	+	2	ID=PVPAM_010013600.1:CDS:3;Parent=PVPAM_010013600.1
PVPAM_01	AUGUSTUS	CDS	381659	381814	1	+	0	ID=PVPAM_010013600.1:CDS:4;Parent=PVPAM_010013600.1
###
PVPAM_01	.	polypeptide	379651	381814	.	+	.	ID=PVPAM_010013600.1:pep;Derives_from=PVPAM_010013600.1;product=term%3Dhypothetical protein
###
PVPAM_01	RATT	gene	385706	387127	.	+	.	ID=PVPAM_010013700;ratt_ortholog=PVP01_0003430
PVPAM_01	RATT	mRNA	385706	387127	.	+	.	ID=PVPAM_010013700.1;Parent=PVPAM_010013700
PVPAM_01	RATT	CDS	385706	385735	.	+	0	ID=PVPAM_010013700.1:CDS:1;Parent=PVPAM_010013700.1
PVPAM_01	RATT	CDS	385862	386845	.	+	0	ID=PVPAM_010013700.1:CDS:2;Parent=PVPAM_010013700.1
PVPAM_01	RATT	CDS	386963	387127	.	+	0	ID=PVPAM_010013700.1:CDS:3;Parent=PVPAM_010013700.1
###
PVPAM_01	.	polypeptide	385706	387127	.	+	.	ID=PVPAM_010013700.1:pep;Derives_from=PVPAM_010013700.1;orthologous_to=PVP01_0003430.1,PVP01_0010250.1,PVP01_0007350.1;ortholog_cluster=ORTHOMCL79;product=term%3DPIR protein%3Bevidence%3DIEA%3Bwith%3DGeneDB:PVP01_0003430.1|GeneDB:PVP01_0010250.1|GeneDB:PVP01_0007350.1
PVPAM_01	Pfam	protein_match	385778	386872	.	+	.	Parent=PVPAM_010013700.1:pep;Name=PF05795;signature_desc=Plasmodium vivax Vir protein
###
PVPAM_01	AUGUSTUS	gene	390760	391919	1	+	.	ID=PVPAM_010013800
PVPAM_01	AUGUSTUS	mRNA	390760	391919	1	+	.	ID=PVPAM_010013800.1;Parent=PVPAM_010013800
PVPAM_01	AUGUSTUS	CDS	390760	390777	1	+	0	ID=PVPAM_010013800.1:CDS:1;Parent=PVPAM_010013800.1
PVPAM_01	AUGUSTUS	CDS	390923	391624	1	+	0	ID=PVPAM_010013800.1:CDS:2;Parent=PVPAM_010013800.1
PVPAM_01	AUGUSTUS	CDS	391752	391919	1	+	0	ID=PVPAM_010013800.1:CDS:3;Parent=PVPAM_010013800.1
###
PVPAM_01	.	polypeptide	390760	391919	.	+	.	ID=PVPAM_010013800.1:pep;Derives_from=PVPAM_010013800.1;orthologous_to=PVP01_0001550.1;ortholog_cluster=ORTHOMCL4871;product=term%3DPIR protein%3Bevidence%3DIEA%3Bwith%3DGeneDB:PVP01_0001550.1
###
PVPAM_01	.	pseudogene	394922	395818	1.20e+03	-	.	ID=PVPAM_010013900:pseudogene;has_internal_stop=true;has_frameshift=false;has_start=true;has_stop=true;Target=PVP01_0003450.1 1 262;original_prot_length=262
PVPAM_01	.	pseudogenic_transcript	394922	395818	.	-	.	ID=PVPAM_010013900.1;Parent=PVPAM_010013900:pseudogene
PVPAM_01	.	pseudogenic_exon	394922	395818	.	-	.	ID=PVPAM_010013900.1:pseudogenic_exon:1;Parent=PVPAM_010013900.1
###
PVPAM_01	.	polypeptide	394922	395818	.	-	.	ID=PVPAM_010013900.1:pep;Derives_from=PVPAM_010013900.1;orthologous_to=PVPAM_040009400.1,PVPAM_140006100.1,PVP01_0003450.1;ortholog_cluster=ORTHOMCL110;product=term%3DPlasmodium exported protein%2C unknown function%3Bevidence%3DIEA%3Bwith%3DGeneDB:PVP01_0003450.1
PVPAM_01	Pfam	protein_match	394958	395338	.	-	.	Parent=PVPAM_010013900.1:pep;Name=PF12420;signature_desc=Protein of unknown function
###
PVPAM_01	RATT	gene	398482	399414	.	-	.	ID=PVPAM_010014000;ratt_ortholog=PVP01_0101000
PVPAM_01	RATT	mRNA	398482	399414	.	-	.	ID=PVPAM_010014000.1;Parent=PVPAM_010014000
PVPAM_01	RATT	CDS	398482	399174	.	-	0	ID=PVPAM_010014000.1:CDS:1;Parent=PVPAM_010014000.1
PVPAM_01	RATT	CDS	399310	399414	.	-	0	ID=PVPAM_010014000.1:CDS:2;Parent=PVPAM_010014000.1
###
PVPAM_01	.	polypeptide	398482	399414	.	-	.	ID=PVPAM_010014000.1:pep;Derives_from=PVPAM_010014000.1;product=term%3DProtein of unknown function%2C putative%3Bevidence%3DIEA%3Bwith%3DPfam:PF12420
PVPAM_01	Pfam	protein_match	398644	399051	.	-	.	Parent=PVPAM_010014000.1:pep;Name=PF12420;signature_desc=Protein of unknown function
###
PVPAM_01	AUGUSTUS	gene	405961	407272	1	+	.	ID=PVPAM_010014100
PVPAM_01	AUGUSTUS	mRNA	405961	407272	1	+	.	ID=PVPAM_010014100.1;Parent=PVPAM_010014100
PVPAM_01	AUGUSTUS	CDS	405961	406005	1	+	0	ID=PVPAM_010014100.1:CDS:1;Parent=PVPAM_010014100.1
PVPAM_01	AUGUSTUS	CDS	406145	406993	1	+	0	ID=PVPAM_010014100.1:CDS:2;Parent=PVPAM_010014100.1
PVPAM_01	AUGUSTUS	CDS	407108	407272	1	+	0	ID=PVPAM_010014100.1:CDS:3;Parent=PVPAM_010014100.1
###
PVPAM_01	.	polypeptide	405961	407272	.	+	.	ID=PVPAM_010014100.1:pep;Derives_from=PVPAM_010014100.1;orthologous_to=PVP01_0101100.1;ortholog_cluster=ORTHOMCL1211;product=term%3DPIR protein%3Bevidence%3DIEA%3Bwith%3DGeneDB:PVP01_0101100.1
###
PVPAM_01	RATT	gene	410444	411916	.	+	.	ID=PVPAM_010014200;ratt_ortholog=PVP01_0101200
PVPAM_01	RATT	mRNA	410444	411916	.	+	.	ID=PVPAM_010014200.1;Parent=PVPAM_010014200
PVPAM_01	RATT	CDS	410444	410485	.	+	0	ID=PVPAM_010014200.1:CDS:1;Parent=PVPAM_010014200.1
PVPAM_01	RATT	CDS	410624	411661	.	+	0	ID=PVPAM_010014200.1:CDS:2;Parent=PVPAM_010014200.1
PVPAM_01	RATT	CDS	411758	411916	.	+	0	ID=PVPAM_010014200.1:CDS:3;Parent=PVPAM_010014200.1
###
PVPAM_01	.	polypeptide	410444	411916	.	+	.	ID=PVPAM_010014200.1:pep;Derives_from=PVPAM_010014200.1;orthologous_to=PVP01_0101200.1;ortholog_cluster=ORTHOMCL3254;product=term%3DPIR protein%3Bevidence%3DIEA%3Bwith%3DGeneDB:PVP01_0101200.1
PVPAM_01	Pfam	protein_match	410513	411676	.	+	.	Parent=PVPAM_010014200.1:pep;Name=PF05795;signature_desc=Plasmodium vivax Vir protein
###
PVPAM_01	AUGUSTUS	gene	413676	415465	0.8	+	.	ID=PVPAM_010014300
PVPAM_01	AUGUSTUS	mRNA	413676	415465	0.8	+	.	ID=PVPAM_010014300.1;Parent=PVPAM_010014300
PVPAM_01	AUGUSTUS	CDS	413676	413696	1	+	0	ID=PVPAM_010014300.1:CDS:1;Parent=PVPAM_010014300.1
PVPAM_01	AUGUSTUS	CDS	413835	414578	1	+	0	ID=PVPAM_010014300.1:CDS:2;Parent=PVPAM_010014300.1
PVPAM_01	AUGUSTUS	CDS	414712	414968	0.85	+	0	ID=PVPAM_010014300.1:CDS:3;Parent=PVPAM_010014300.1
PVPAM_01	AUGUSTUS	CDS	415134	415197	0.94	+	1	ID=PVPAM_010014300.1:CDS:4;Parent=PVPAM_010014300.1
PVPAM_01	AUGUSTUS	CDS	415304	415465	1	+	0	ID=PVPAM_010014300.1:CDS:5;Parent=PVPAM_010014300.1
###
PVPAM_01	.	polypeptide	413676	415465	.	+	.	ID=PVPAM_010014300.1:pep;Derives_from=PVPAM_010014300.1;orthologous_to=PVP01_0101300.1;ortholog_cluster=ORTHOMCL836;product=term%3DPIR protein%3Bevidence%3DIEA%3Bwith%3DGeneDB:PVP01_0101300.1
PVPAM_01	Pfam	protein_match	413700	414911	.	+	.	Parent=PVPAM_010014300.1:pep;Name=PF05795;signature_desc=Plasmodium vivax Vir protein
###
PVPAM_01	RATT	gene	418121	420064	.	-	.	ID=PVPAM_010014400;ratt_ortholog=PVP01_0101500
PVPAM_01	RATT	mRNA	418121	420064	.	-	.	ID=PVPAM_010014400.1;Parent=PVPAM_010014400
PVPAM_01	RATT	CDS	418121	418285	.	-	0	ID=PVPAM_010014400.1:CDS:1;Parent=PVPAM_010014400.1
PVPAM_01	RATT	CDS	418417	419904	.	-	0	ID=PVPAM_010014400.1:CDS:2;Parent=PVPAM_010014400.1
PVPAM_01	RATT	CDS	420038	420064	.	-	0	ID=PVPAM_010014400.1:CDS:3;Parent=PVPAM_010014400.1
###
PVPAM_01	.	polypeptide	418121	420064	.	-	.	ID=PVPAM_010014400.1:pep;Derives_from=PVPAM_010014400.1;orthologous_to=PVP01_0101500.1;ortholog_cluster=ORTHOMCL5379;product=term%3DPIR protein%3Bevidence%3DIEA%3Bwith%3DGeneDB:PVP01_0101500.1
PVPAM_01	Pfam	protein_match	418394	418624	.	-	.	Parent=PVPAM_010014400.1:pep;Name=PF05795;signature_desc=Plasmodium vivax Vir protein
PVPAM_01	Pfam	protein_match	419333	420019	.	-	.	Parent=PVPAM_010014400.1:pep;Name=PF05795;signature_desc=Plasmodium vivax Vir protein
###
PVPAM_01	AUGUSTUS	gene	424408	427463	1	-	.	ID=PVPAM_010014500
PVPAM_01	AUGUSTUS	mRNA	424408	427463	1	-	.	ID=PVPAM_010014500.1;Parent=PVPAM_010014500
PVPAM_01	AUGUSTUS	CDS	424408	424560	1	-	0	ID=PVPAM_010014500.1:CDS:1;Parent=PVPAM_010014500.1
PVPAM_01	AUGUSTUS	CDS	424683	425498	1	-	0	ID=PVPAM_010014500.1:CDS:2;Parent=PVPAM_010014500.1
PVPAM_01	AUGUSTUS	CDS	425631	426383	1	-	0	ID=PVPAM_010014500.1:CDS:3;Parent=PVPAM_010014500.1
PVPAM_01	AUGUSTUS	CDS	426543	427274	1	-	0	ID=PVPAM_010014500.1:CDS:4;Parent=PVPAM_010014500.1
PVPAM_01	AUGUSTUS	CDS	427416	427463	1	-	0	ID=PVPAM_010014500.1:CDS:5;Parent=PVPAM_010014500.1
###
PVPAM_01	.	polypeptide	424408	427463	.	-	.	ID=PVPAM_010014500.1:pep;Derives_from=PVPAM_010014500.1;orthologous_to=PVPAM_040014000.1,PVPAM_130062300.2,PVPAM_130062300.1,PVP01_0403300.1,PVP01_1347300.1,PVP01_0101600.1;ortholog_cluster=ORTHOMCL21;product=term%3DPIR protein%3Bevidence%3DIEA%3Bwith%3DGeneDB:PVP01_0403300.1|GeneDB:PVP01_1347300.1|GeneDB:PVP01_0101600.1
PVPAM_01	Pfam	protein_match	425289	425906	.	-	.	Parent=PVPAM_010014500.1:pep;Name=PF05795;signature_desc=Plasmodium vivax Vir protein
PVPAM_01	Pfam	protein_match	426174	426653	.	-	.	Parent=PVPAM_010014500.1:pep;Name=PF05795;signature_desc=Plasmodium vivax Vir protein
PVPAM_01	Pfam	protein_match	426768	427334	.	-	.	Parent=PVPAM_010014500.1:pep;Name=PF05795;signature_desc=Plasmodium vivax Vir protein
###
PVPAM_01	RATT	gene	433059	434203	.	+	.	ID=PVPAM_010014600;ratt_ortholog=PVP01_0101700
PVPAM_01	RATT	mRNA	433059	434203	.	+	.	ID=PVPAM_010014600.1;Parent=PVPAM_010014600
PVPAM_01	RATT	CDS	433059	433073	.	+	0	ID=PVPAM_010014600.1:CDS:1;Parent=PVPAM_010014600.1
PVPAM_01	RATT	CDS	433214	433921	.	+	0	ID=PVPAM_010014600.1:CDS:2;Parent=PVPAM_010014600.1
PVPAM_01	RATT	CDS	434045	434203	.	+	0	ID=PVPAM_010014600.1:CDS:3;Parent=PVPAM_010014600.1
###
PVPAM_01	.	polypeptide	433059	434203	.	+	.	ID=PVPAM_010014600.1:pep;Derives_from=PVPAM_010014600.1;orthologous_to=PVP01_0101700.1;ortholog_cluster=ORTHOMCL5135;product=term%3DPIR protein%3Bevidence%3DIEA%3Bwith%3DGeneDB:PVP01_0101700.1
PVPAM_01	Pfam	protein_match	433710	433931	.	+	.	Parent=PVPAM_010014600.1:pep;Name=PF05795;signature_desc=Plasmodium vivax Vir protein
###
PVPAM_01	RATT	gene	436002	439076	.	-	.	ID=PVPAM_010014700;ratt_ortholog=PVP01_0101800
PVPAM_01	RATT	mRNA	436002	439076	.	-	.	ID=PVPAM_010014700.1;Parent=PVPAM_010014700
PVPAM_01	RATT	CDS	436002	436166	.	-	0	ID=PVPAM_010014700.1:CDS:1;Parent=PVPAM_010014700.1
PVPAM_01	RATT	CDS	436288	437166	.	-	0	ID=PVPAM_010014700.1:CDS:2;Parent=PVPAM_010014700.1
PVPAM_01	RATT	CDS	437291	438055	.	-	0	ID=PVPAM_010014700.1:CDS:3;Parent=PVPAM_010014700.1
PVPAM_01	RATT	CDS	438179	438898	.	-	0	ID=PVPAM_010014700.1:CDS:4;Parent=PVPAM_010014700.1
PVPAM_01	RATT	CDS	439062	439076	.	-	0	ID=PVPAM_010014700.1:CDS:5;Parent=PVPAM_010014700.1
###
PVPAM_01	.	polypeptide	436002	439076	.	-	.	ID=PVPAM_010014700.1:pep;Derives_from=PVPAM_010014700.1;orthologous_to=PVP01_0101800.1;ortholog_cluster=ORTHOMCL5512;product=term%3DPIR protein%3Bevidence%3DIEA%3Bwith%3DGeneDB:PVP01_0101800.1
PVPAM_01	Pfam	protein_match	436824	437555	.	-	.	Parent=PVPAM_010014700.1:pep;Name=PF05795;signature_desc=Plasmodium vivax Vir protein
PVPAM_01	Pfam	protein_match	437604	438311	.	-	.	Parent=PVPAM_010014700.1:pep;Name=PF05795;signature_desc=Plasmodium vivax Vir protein
PVPAM_01	Pfam	protein_match	438405	439040	.	-	.	Parent=PVPAM_010014700.1:pep;Name=PF05795;signature_desc=Plasmodium vivax Vir protein
###
PVPAM_01	RATT	gene	440954	443213	.	-	.	ID=PVPAM_010014800;ratt_ortholog=PVP01_0101900
PVPAM_01	RATT	mRNA	440954	443213	.	-	.	ID=PVPAM_010014800.1;Parent=PVPAM_010014800
PVPAM_01	RATT	CDS	440954	441118	.	-	0	ID=PVPAM_010014800.1:CDS:1;Parent=PVPAM_010014800.1
PVPAM_01	RATT	CDS	441242	442105	.	-	0	ID=PVPAM_010014800.1:CDS:2;Parent=PVPAM_010014800.1
PVPAM_01	RATT	CDS	442283	443026	.	-	0	ID=PVPAM_010014800.1:CDS:3;Parent=PVPAM_010014800.1
PVPAM_01	RATT	CDS	443205	443213	.	-	0	ID=PVPAM_010014800.1:CDS:4;Parent=PVPAM_010014800.1
###
PVPAM_01	.	polypeptide	440954	443213	.	-	.	ID=PVPAM_010014800.1:pep;Derives_from=PVPAM_010014800.1;orthologous_to=PVP01_0101900.1;ortholog_cluster=ORTHOMCL3925;product=term%3DPIR protein%3Bevidence%3DIEA%3Bwith%3DGeneDB:PVP01_0101900.1
PVPAM_01	Pfam	protein_match	441441	441650	.	-	.	Parent=PVPAM_010014800.1:pep;Name=PF05795;signature_desc=Plasmodium vivax Vir protein
PVPAM_01	Pfam	protein_match	441792	442442	.	-	.	Parent=PVPAM_010014800.1:pep;Name=PF05795;signature_desc=Plasmodium vivax Vir protein
PVPAM_01	Pfam	protein_match	442626	443177	.	-	.	Parent=PVPAM_010014800.1:pep;Name=PF05795;signature_desc=Plasmodium vivax Vir protein
###
PVPAM_01	RATT	gene	446216	447591	.	-	.	ID=PVPAM_010014900;ratt_ortholog=PVP01_0102000
PVPAM_01	RATT	mRNA	446216	447591	.	-	.	ID=PVPAM_010014900.1;Parent=PVPAM_010014900
PVPAM_01	RATT	CDS	446216	446380	.	-	0	ID=PVPAM_010014900.1:CDS:1;Parent=PVPAM_010014900.1
PVPAM_01	RATT	CDS	446509	447441	.	-	0	ID=PVPAM_010014900.1:CDS:2;Parent=PVPAM_010014900.1
PVPAM_01	RATT	CDS	447580	447591	.	-	0	ID=PVPAM_010014900.1:CDS:3;Parent=PVPAM_010014900.1
###
PVPAM_01	.	polypeptide	446216	447591	.	-	.	ID=PVPAM_010014900.1:pep;Derives_from=PVPAM_010014900.1;orthologous_to=PVP01_0102000.1;ortholog_cluster=ORTHOMCL3072;product=term%3DPIR protein%3Bevidence%3DIEA%3Bwith%3DGeneDB:PVP01_0102000.1
###
PVPAM_01	AUGUSTUS	gene	450820	452136	0.84	-	.	ID=PVPAM_010015000
PVPAM_01	AUGUSTUS	mRNA	450820	452136	0.84	-	.	ID=PVPAM_010015000.1;Parent=PVPAM_010015000
PVPAM_01	AUGUSTUS	CDS	450820	450987	1	-	0	ID=PVPAM_010015000.1:CDS:1;Parent=PVPAM_010015000.1
PVPAM_01	AUGUSTUS	CDS	451108	451747	0.84	-	1	ID=PVPAM_010015000.1:CDS:2;Parent=PVPAM_010015000.1
PVPAM_01	AUGUSTUS	CDS	451834	451925	0.9	-	0	ID=PVPAM_010015000.1:CDS:3;Parent=PVPAM_010015000.1
PVPAM_01	AUGUSTUS	CDS	452074	452136	1	-	0	ID=PVPAM_010015000.1:CDS:4;Parent=PVPAM_010015000.1
###
PVPAM_01	.	polypeptide	450820	452136	.	-	.	ID=PVPAM_010015000.1:pep;Derives_from=PVPAM_010015000.1;product=term%3DPlasmodium vivax Vir protein%2C putative%3Bevidence%3DIEA%3Bwith%3DPfam:PF05795
PVPAM_01	Pfam	protein_match	451195	451467	.	-	.	Parent=PVPAM_010015000.1:pep;Name=PF05795;signature_desc=Plasmodium vivax Vir protein
###
PVPAM_01	AUGUSTUS	gene	454257	455740	0.87	-	.	ID=PVPAM_010015100
PVPAM_01	AUGUSTUS	mRNA	454257	455740	0.87	-	.	ID=PVPAM_010015100.1;Parent=PVPAM_010015100
PVPAM_01	AUGUSTUS	CDS	454257	454514	1	-	0	ID=PVPAM_010015100.1:CDS:1;Parent=PVPAM_010015100.1
PVPAM_01	AUGUSTUS	CDS	454644	454696	0.93	-	2	ID=PVPAM_010015100.1:CDS:2;Parent=PVPAM_010015100.1
PVPAM_01	AUGUSTUS	CDS	454769	455573	0.91	-	0	ID=PVPAM_010015100.1:CDS:3;Parent=PVPAM_010015100.1
PVPAM_01	AUGUSTUS	CDS	455705	455740	0.92	-	0	ID=PVPAM_010015100.1:CDS:4;Parent=PVPAM_010015100.1
###
PVPAM_01	.	polypeptide	454257	455740	.	-	.	ID=PVPAM_010015100.1:pep;Derives_from=PVPAM_010015100.1;product=term%3DPlasmodium vivax Vir protein%2C putative%3Bevidence%3DIEA%3Bwith%3DPfam:PF05795
PVPAM_01	Pfam	protein_match	455000	455683	.	-	.	Parent=PVPAM_010015100.1:pep;Name=PF05795;signature_desc=Plasmodium vivax Vir protein
###
PVPAM_01	RATT	gene	457917	460858	.	-	.	ID=PVPAM_010015200;ratt_ortholog=PVP01_0102300;Name=DBP2
PVPAM_01	RATT	mRNA	457917	460858	.	-	.	ID=PVPAM_010015200.1;Parent=PVPAM_010015200
PVPAM_01	RATT	CDS	457917	457978	.	-	2	ID=PVPAM_010015200.1:CDS:1;Parent=PVPAM_010015200.1
PVPAM_01	RATT	CDS	458130	458197	.	-	1	ID=PVPAM_010015200.1:CDS:2;Parent=PVPAM_010015200.1
PVPAM_01	RATT	CDS	458329	458407	.	-	2	ID=PVPAM_010015200.1:CDS:3;Parent=PVPAM_010015200.1
PVPAM_01	RATT	CDS	458530	460858	.	-	0	ID=PVPAM_010015200.1:CDS:4;Parent=PVPAM_010015200.1
###
PVPAM_01	.	polypeptide	457917	460858	.	-	.	ID=PVPAM_010015200.1:pep;Derives_from=PVPAM_010015200.1;orthologous_to=PVP01_0102300.1;ortholog_cluster=ORTHOMCL712;product=term%3Dduffy binding protein 2%3Bevidence%3DIEA%3Bwith%3DGeneDB:PVP01_0102300.1;Ontology_term=GO:0009405,GO:0016021,GO:0004872
PVPAM_01	Pfam	protein_match	458567	458779	.	-	.	Parent=PVPAM_010015200.1:pep;Name=PF11556;signature_desc=Erythrocyte binding antigen 175
PVPAM_01	Pfam	protein_match	459812	460234	.	-	.	Parent=PVPAM_010015200.1:pep;Name=PF05424;signature_desc=Duffy binding domain;Ontology_term=GO:0004872,GO:0009405,GO:0016021
###
PVPAM_01	RATT	gene	462725	464323	.	+	.	ID=PVPAM_010015300;ratt_ortholog=PVP01_0102400
PVPAM_01	RATT	mRNA	462725	464323	.	+	.	ID=PVPAM_010015300.1;Parent=PVPAM_010015300
PVPAM_01	RATT	CDS	462725	462745	.	+	0	ID=PVPAM_010015300.1:CDS:1;Parent=PVPAM_010015300.1
PVPAM_01	RATT	CDS	462958	463806	.	+	0	ID=PVPAM_010015300.1:CDS:2;Parent=PVPAM_010015300.1
PVPAM_01	RATT	CDS	463979	464323	.	+	0	ID=PVPAM_010015300.1:CDS:3;Parent=PVPAM_010015300.1
###
PVPAM_01	.	polypeptide	462725	464323	.	+	.	ID=PVPAM_010015300.1:pep;Derives_from=PVPAM_010015300.1;orthologous_to=PVP01_0102400.1;ortholog_cluster=ORTHOMCL4776;product=term%3DVIR protein%3Bevidence%3DIEA%3Bwith%3DGeneDB:PVP01_0102400.1
PVPAM_01	Pfam	protein_match	462764	463384	.	+	.	Parent=PVPAM_010015300.1:pep;Name=PF05795;signature_desc=Plasmodium vivax Vir protein
###
PVPAM_01	AUGUSTUS	gene	468117	475207	0.87	+	.	ID=PVPAM_010015400
PVPAM_01	AUGUSTUS	mRNA	468117	475207	0.87	+	.	ID=PVPAM_010015400.1;Parent=PVPAM_010015400
PVPAM_01	AUGUSTUS	CDS	468117	468275	1	+	0	ID=PVPAM_010015400.1:CDS:1;Parent=PVPAM_010015400.1
PVPAM_01	AUGUSTUS	CDS	468455	474844	0.91	+	0	ID=PVPAM_010015400.1:CDS:2;Parent=PVPAM_010015400.1
PVPAM_01	AUGUSTUS	CDS	474977	475207	0.9	+	0	ID=PVPAM_010015400.1:CDS:3;Parent=PVPAM_010015400.1
###
PVPAM_01	.	polypeptide	468117	475207	.	+	.	ID=PVPAM_010015400.1:pep;Derives_from=PVPAM_010015400.1;product=term%3Dhypothetical protein
###
PVPAM_01	RATT	gene	480076	480420	.	+	.	ID=PVPAM_010015500;ratt_ortholog=PVP01_0102600;Name=SEMP1
PVPAM_01	RATT	mRNA	480076	480420	.	+	.	ID=PVPAM_010015500.1;Parent=PVPAM_010015500
PVPAM_01	RATT	CDS	480076	480420	.	+	0	ID=PVPAM_010015500.1:CDS:1;Parent=PVPAM_010015500.1
###
PVPAM_01	.	polypeptide	480076	480420	.	+	.	ID=PVPAM_010015500.1:pep;Derives_from=PVPAM_010015500.1;orthologous_to=PVP01_0102600.1;ortholog_cluster=ORTHOMCL2219;product=term%3Dsmall exported membrane protein 1%2C putative%3Bevidence%3DIEA%3Bwith%3DGeneDB:PVP01_0102600.1
###
PVPAM_01	RATT	gene	483821	484346	.	-	.	ID=PVPAM_010015600;ratt_ortholog=PVP01_0102700
PVPAM_01	RATT	mRNA	483821	484346	.	-	.	ID=PVPAM_010015600.1;Parent=PVPAM_010015600
PVPAM_01	RATT	CDS	483821	483958	.	-	0	ID=PVPAM_010015600.1:CDS:1;Parent=PVPAM_010015600.1
PVPAM_01	RATT	CDS	484137	484346	.	-	0	ID=PVPAM_010015600.1:CDS:2;Parent=PVPAM_010015600.1
###
PVPAM_01	.	polypeptide	483821	484346	.	-	.	ID=PVPAM_010015600.1:pep;Derives_from=PVPAM_010015600.1;orthologous_to=PVP01_0102700.1;ortholog_cluster=ORTHOMCL4128;product=term%3Dconserved Plasmodium protein%2C unknown function%3Bevidence%3DIEA%3Bwith%3DGeneDB:PVP01_0102700.1
###
PVPAM_01	RATT	gene	494111	496063	.	+	.	ID=PVPAM_010015700;ratt_ortholog=PVP01_0102800;Name=CHT1
PVPAM_01	RATT	mRNA	494111	496063	.	+	.	ID=PVPAM_010015700.1;Parent=PVPAM_010015700
PVPAM_01	RATT	CDS	494111	496063	.	+	0	ID=PVPAM_010015700.1:CDS:1;Parent=PVPAM_010015700.1
###
PVPAM_01	.	polypeptide	494111	496063	.	+	.	ID=PVPAM_010015700.1:pep;Derives_from=PVPAM_010015700.1;orthologous_to=PVP01_0102800.1;ortholog_cluster=ORTHOMCL4432;product=term%3Dchitinase%3Bevidence%3DIEA%3Bwith%3DGeneDB:PVP01_0102800.1;Ontology_term=GO:0004553,GO:0005975
PVPAM_01	Pfam	protein_match	494621	495319	.	+	.	Parent=PVPAM_010015700.1:pep;Name=PF00704;signature_desc=Glycosyl hydrolases family 18;Ontology_term=GO:0004553,GO:0005975
###
PVPAM_01	Aragorn_1.2.36	gene	499859	499931	.	-	.	ID=PVPAM_010015800
PVPAM_01	Aragorn_1.2.36	tRNA	499859	499931	.	-	.	ID=PVPAM_010015800:tRNA;Parent=PVPAM_010015800;aa=Ala;anticodon=agc;gc_content=61.6
###
PVPAM_01	Aragorn_1.2.36	gene	500498	500581	.	+	.	ID=PVPAM_010015900
PVPAM_01	Aragorn_1.2.36	tRNA	500498	500581	.	+	.	ID=PVPAM_010015900:tRNA;Parent=PVPAM_010015900;aa=Thr;anticodon=tgt;gc_content=50.0
###
PVPAM_01	RATT	gene	502123	503026	.	-	.	ID=PVPAM_010016000;ratt_ortholog=PVP01_0103100
PVPAM_01	RATT	mRNA	502123	503026	.	-	.	ID=PVPAM_010016000.1;Parent=PVPAM_010016000
PVPAM_01	RATT	CDS	502123	502163	.	-	2	ID=PVPAM_010016000.1:CDS:1;Parent=PVPAM_010016000.1
PVPAM_01	RATT	CDS	502289	502390	.	-	2	ID=PVPAM_010016000.1:CDS:2;Parent=PVPAM_010016000.1
PVPAM_01	RATT	CDS	502728	502833	.	-	0	ID=PVPAM_010016000.1:CDS:3;Parent=PVPAM_010016000.1
PVPAM_01	RATT	CDS	502952	503026	.	-	0	ID=PVPAM_010016000.1:CDS:4;Parent=PVPAM_010016000.1
###
PVPAM_01	.	polypeptide	502123	503026	.	-	.	ID=PVPAM_010016000.1:pep;Derives_from=PVPAM_010016000.1;orthologous_to=PVP01_0103100.1;ortholog_cluster=ORTHOMCL5270;product=term%3Dcentrin%2C putative%3Bevidence%3DIEA%3Bwith%3DGeneDB:PVP01_0103100.1;Ontology_term=GO:0005509,GO:0005578,GO:0007165
PVPAM_01	Pfam	protein_match	502715	502777	.	-	.	Parent=PVPAM_010016000.1:pep;Name=PF13833;signature_desc=EF-hand domain pair
PVPAM_01	Pfam	protein_match	502718	502786	.	-	.	Parent=PVPAM_010016000.1:pep;Name=PF13202;signature_desc=EF hand;Ontology_term=GO:0005509
PVPAM_01	Pfam	protein_match	502721	502891	.	-	.	Parent=PVPAM_010016000.1:pep;Name=PF13499;signature_desc=EF-hand domain pair
PVPAM_01	Pfam	protein_match	502727	502957	.	-	.	Parent=PVPAM_010016000.1:pep;Name=PF10591;signature_desc=Secreted protein acidic and rich in cysteine Ca binding region;Ontology_term=GO:0005509,GO:0007165,GO:0005578
PVPAM_01	Pfam	protein_match	502811	502894	.	-	.	Parent=PVPAM_010016000.1:pep;Name=PF13833;signature_desc=EF-hand domain pair
PVPAM_01	Pfam	protein_match	502823	502873	.	-	.	Parent=PVPAM_010016000.1:pep;Name=PF13202;signature_desc=EF hand;Ontology_term=GO:0005509
###
PVPAM_01	RATT	gene	504683	510181	.	+	.	ID=PVPAM_010016100;ratt_ortholog=PVP01_0103200
PVPAM_01	RATT	mRNA	504683	510181	.	+	.	ID=PVPAM_010016100.1;Parent=PVPAM_010016100
PVPAM_01	RATT	CDS	504683	510181	.	+	0	ID=PVPAM_010016100.1:CDS:1;Parent=PVPAM_010016100.1
###
PVPAM_01	.	polypeptide	504683	510181	.	+	.	ID=PVPAM_010016100.1:pep;Derives_from=PVPAM_010016100.1;orthologous_to=PVP01_0103200.1;ortholog_cluster=ORTHOMCL5594;product=term%3Dconserved Plasmodium protein%2C unknown function%3Bevidence%3DIEA%3Bwith%3DGeneDB:PVP01_0103200.1
###
PVPAM_01	RATT	gene	511129	511665	.	+	.	ID=PVPAM_010016200;ratt_ortholog=PVP01_0103300;Name=CIA2
PVPAM_01	RATT	mRNA	511129	511665	.	+	.	ID=PVPAM_010016200.1;Parent=PVPAM_010016200
PVPAM_01	RATT	CDS	511129	511665	.	+	0	ID=PVPAM_010016200.1:CDS:1;Parent=PVPAM_010016200.1
###
PVPAM_01	.	polypeptide	511129	511665	.	+	.	ID=PVPAM_010016200.1:pep;Derives_from=PVPAM_010016200.1;orthologous_to=PVP01_0103300.1;ortholog_cluster=ORTHOMCL2720;product=term%3Dcytosolic iron-sulfur assembly component 2%2C putative%3Bevidence%3DIEA%3Bwith%3DGeneDB:PVP01_0103300.1
PVPAM_01	Pfam	protein_match	511288	511467	.	+	.	Parent=PVPAM_010016200.1:pep;Name=PF01883;signature_desc=Iron-sulfur cluster assembly protein
###
PVPAM_01	RATT	gene	512821	516804	.	-	.	ID=PVPAM_010016300;ratt_ortholog=PVP01_0103400
PVPAM_01	RATT	mRNA	512821	516804	.	-	.	ID=PVPAM_010016300.1;Parent=PVPAM_010016300
PVPAM_01	RATT	CDS	512821	516804	.	-	0	ID=PVPAM_010016300.1:CDS:1;Parent=PVPAM_010016300.1
###
PVPAM_01	.	polypeptide	512821	516804	.	-	.	ID=PVPAM_010016300.1:pep;Derives_from=PVPAM_010016300.1;orthologous_to=PVP01_0103400.1;ortholog_cluster=ORTHOMCL3059;product=term%3Dconserved Plasmodium protein%2C unknown function%3Bevidence%3DIEA%3Bwith%3DGeneDB:PVP01_0103400.1
###
PVPAM_01	RATT	gene	518457	518888	.	+	.	ID=PVPAM_010016400;ratt_ortholog=PVP01_0103500
PVPAM_01	RATT	mRNA	518457	518888	.	+	.	ID=PVPAM_010016400.1;Parent=PVPAM_010016400
PVPAM_01	RATT	CDS	518457	518888	.	+	0	ID=PVPAM_010016400.1:CDS:1;Parent=PVPAM_010016400.1
###
PVPAM_01	.	polypeptide	518457	518888	.	+	.	ID=PVPAM_010016400.1:pep;Derives_from=PVPAM_010016400.1;orthologous_to=PVP01_0103500.1;ortholog_cluster=ORTHOMCL2420;product=term%3Dconserved Plasmodium protein%2C unknown function%3Bevidence%3DIEA%3Bwith%3DGeneDB:PVP01_0103500.1
###
PVPAM_01	RATT	gene	519980	521917	.	-	.	ID=PVPAM_010016500;ratt_ortholog=PVP01_0103600
PVPAM_01	RATT	mRNA	519980	521917	.	-	.	ID=PVPAM_010016500.1;Parent=PVPAM_010016500
PVPAM_01	RATT	CDS	519980	521917	.	-	0	ID=PVPAM_010016500.1:CDS:1;Parent=PVPAM_010016500.1
###
PVPAM_01	.	polypeptide	519980	521917	.	-	.	ID=PVPAM_010016500.1:pep;Derives_from=PVPAM_010016500.1;orthologous_to=PVP01_0103600.1;ortholog_cluster=ORTHOMCL3689;product=term%3Dconserved Plasmodium protein%2C unknown function%3Bevidence%3DIEA%3Bwith%3DGeneDB:PVP01_0103600.1
###
PVPAM_01	RATT	gene	526960	533919	.	+	.	ID=PVPAM_010016600;ratt_ortholog=PVP01_0103700
PVPAM_01	RATT	mRNA	526960	533919	.	+	.	ID=PVPAM_010016600.1;Parent=PVPAM_010016600
PVPAM_01	RATT	CDS	526960	533919	.	+	0	ID=PVPAM_010016600.1:CDS:1;Parent=PVPAM_010016600.1
###
PVPAM_01	.	polypeptide	526960	533919	.	+	.	ID=PVPAM_010016600.1:pep;Derives_from=PVPAM_010016600.1;orthologous_to=PVP01_0103700.1;ortholog_cluster=ORTHOMCL509;product=term%3Derythrocyte membrane-associated antigen%2C putative%3Bevidence%3DIEA%3Bwith%3DGeneDB:PVP01_0103700.1;Ontology_term=GO:0005524,GO:0016787,GO:0003677
PVPAM_01	Pfam	protein_match	532393	532641	.	+	.	Parent=PVPAM_010016600.1:pep;Name=PF13086;signature_desc=AAA domain
PVPAM_01	Pfam	protein_match	532393	532935	.	+	.	Parent=PVPAM_010016600.1:pep;Name=PF13604;signature_desc=AAA domain
PVPAM_01	Pfam	protein_match	532408	532935	.	+	.	Parent=PVPAM_010016600.1:pep;Name=PF13245;signature_desc=AAA domain
PVPAM_01	Pfam	protein_match	532435	532845	.	+	.	Parent=PVPAM_010016600.1:pep;Name=PF04851;signature_desc=Type III restriction enzyme%2C res subunit;Ontology_term=GO:0003677,GO:0005524,GO:0016787
PVPAM_01	Pfam	protein_match	532666	532947	.	+	.	Parent=PVPAM_010016600.1:pep;Name=PF13086;signature_desc=AAA domain
PVPAM_01	Pfam	protein_match	532972	533571	.	+	.	Parent=PVPAM_010016600.1:pep;Name=PF13087;signature_desc=AAA domain
###
PVPAM_01	RATT	gene	536453	538576	.	+	.	ID=PVPAM_010016700;ratt_ortholog=PVP01_0103800
PVPAM_01	RATT	mRNA	536453	538576	.	+	.	ID=PVPAM_010016700.1;Parent=PVPAM_010016700
PVPAM_01	RATT	CDS	536453	536456	.	+	0	ID=PVPAM_010016700.1:CDS:1;Parent=PVPAM_010016700.1
PVPAM_01	RATT	CDS	536619	536683	.	+	2	ID=PVPAM_010016700.1:CDS:2;Parent=PVPAM_010016700.1
PVPAM_01	RATT	CDS	536847	536924	.	+	0	ID=PVPAM_010016700.1:CDS:3;Parent=PVPAM_010016700.1
PVPAM_01	RATT	CDS	537032	537121	.	+	0	ID=PVPAM_010016700.1:CDS:4;Parent=PVPAM_010016700.1
PVPAM_01	RATT	CDS	537305	537399	.	+	0	ID=PVPAM_010016700.1:CDS:5;Parent=PVPAM_010016700.1
PVPAM_01	RATT	CDS	537544	537636	.	+	1	ID=PVPAM_010016700.1:CDS:6;Parent=PVPAM_010016700.1
PVPAM_01	RATT	CDS	537749	537815	.	+	1	ID=PVPAM_010016700.1:CDS:7;Parent=PVPAM_010016700.1
PVPAM_01	RATT	CDS	537966	538102	.	+	0	ID=PVPAM_010016700.1:CDS:8;Parent=PVPAM_010016700.1
PVPAM_01	RATT	CDS	538283	538355	.	+	1	ID=PVPAM_010016700.1:CDS:9;Parent=PVPAM_010016700.1
PVPAM_01	RATT	CDS	538490	538576	.	+	0	ID=PVPAM_010016700.1:CDS:10;Parent=PVPAM_010016700.1
###
PVPAM_01	.	polypeptide	536453	538576	.	+	.	ID=PVPAM_010016700.1:pep;Derives_from=PVPAM_010016700.1;orthologous_to=PVP01_0103800.1;ortholog_cluster=ORTHOMCL4370;product=term%3Dconserved protein%2C unknown function%3Bevidence%3DIEA%3Bwith%3DGeneDB:PVP01_0103800.1
###
PVPAM_01	RATT	gene	539379	539993	.	-	.	ID=PVPAM_010016800;ratt_ortholog=PVP01_0103900
PVPAM_01	RATT	mRNA	539379	539993	.	-	.	ID=PVPAM_010016800.1;Parent=PVPAM_010016800
PVPAM_01	RATT	CDS	539379	539993	.	-	0	ID=PVPAM_010016800.1:CDS:1;Parent=PVPAM_010016800.1
###
PVPAM_01	.	polypeptide	539379	539993	.	-	.	ID=PVPAM_010016800.1:pep;Derives_from=PVPAM_010016800.1;orthologous_to=PVP01_0103900.1;ortholog_cluster=ORTHOMCL4605;product=term%3Dconserved protein%2C unknown function%3Bevidence%3DIEA%3Bwith%3DGeneDB:PVP01_0103900.1
###
PVPAM_01	RATT	gene	543070	546318	.	+	.	ID=PVPAM_010016900;ratt_ortholog=PVP01_0104000
PVPAM_01	RATT	mRNA	543070	546318	.	+	.	ID=PVPAM_010016900.1;Parent=PVPAM_010016900
PVPAM_01	RATT	CDS	543070	546318	.	+	0	ID=PVPAM_010016900.1:CDS:1;Parent=PVPAM_010016900.1
###
PVPAM_01	.	polypeptide	543070	546318	.	+	.	ID=PVPAM_010016900.1:pep;Derives_from=PVPAM_010016900.1;orthologous_to=PVP01_0104000.1;ortholog_cluster=ORTHOMCL4877;product=term%3Dconserved Plasmodium protein%2C unknown function%3Bevidence%3DIEA%3Bwith%3DGeneDB:PVP01_0104000.1
###
PVPAM_01	RATT	gene	547241	559345	.	-	.	ID=PVPAM_010017000;ratt_ortholog=PVP01_0104100
PVPAM_01	RATT	mRNA	547241	559345	.	-	.	ID=PVPAM_010017000.1;Parent=PVPAM_010017000
PVPAM_01	RATT	CDS	547241	559345	.	-	0	ID=PVPAM_010017000.1:CDS:1;Parent=PVPAM_010017000.1
###
PVPAM_01	.	polypeptide	547241	559345	.	-	.	ID=PVPAM_010017000.1:pep;Derives_from=PVPAM_010017000.1;orthologous_to=PVP01_0104100.1;ortholog_cluster=ORTHOMCL1496;product=term%3Dconserved Plasmodium protein%2C unknown function%3Bevidence%3DIEA%3Bwith%3DGeneDB:PVP01_0104100.1
###
PVPAM_01	RATT	gene	560805	569813	.	-	.	ID=PVPAM_010017100;ratt_ortholog=PVP01_0104200
PVPAM_01	RATT	mRNA	560805	569813	.	-	.	ID=PVPAM_010017100.1;Parent=PVPAM_010017100
PVPAM_01	RATT	CDS	560805	569813	.	-	0	ID=PVPAM_010017100.1:CDS:1;Parent=PVPAM_010017100.1
###
PVPAM_01	.	polypeptide	560805	569813	.	-	.	ID=PVPAM_010017100.1:pep;Derives_from=PVPAM_010017100.1;orthologous_to=PVP01_0104200.1;ortholog_cluster=ORTHOMCL4999;product=term%3Dconserved Plasmodium protein%2C unknown function%3Bevidence%3DIEA%3Bwith%3DGeneDB:PVP01_0104200.1
###
PVPAM_01	RATT	gene	572917	583269	.	+	.	ID=PVPAM_010017200;ratt_ortholog=PVP01_0104300;Name=BTP2
PVPAM_01	RATT	mRNA	572917	583269	.	+	.	ID=PVPAM_010017200.1;Parent=PVPAM_010017200
PVPAM_01	RATT	CDS	572917	583269	.	+	0	ID=PVPAM_010017200.1:CDS:1;Parent=PVPAM_010017200.1
###
PVPAM_01	.	polypeptide	572917	583269	.	+	.	ID=PVPAM_010017200.1:pep;Derives_from=PVPAM_010017200.1;orthologous_to=PVP01_0104300.1;ortholog_cluster=ORTHOMCL4826;product=term%3Dbasal complex transmembrane protein 2%2C putative%3Bevidence%3DIEA%3Bwith%3DGeneDB:PVP01_0104300.1
###
PVPAM_01	RATT	gene	584068	587418	.	-	.	ID=PVPAM_010017300;ratt_ortholog=PVP01_0104400;Name=NSUN1
PVPAM_01	RATT	mRNA	584068	587418	.	-	.	ID=PVPAM_010017300.1;Parent=PVPAM_010017300
PVPAM_01	RATT	CDS	584068	587418	.	-	0	ID=PVPAM_010017300.1:CDS:1;Parent=PVPAM_010017300.1
###
PVPAM_01	.	polypeptide	584068	587418	.	-	.	ID=PVPAM_010017300.1:pep;Derives_from=PVPAM_010017300.1;orthologous_to=PVP01_0104400.1;ortholog_cluster=ORTHOMCL2542;product=term%3DRNA cytosine C(5)-methyltransferase%2C putative%3Bevidence%3DIEA%3Bwith%3DGeneDB:PVP01_0104400.1;Ontology_term=GO:0008168
PVPAM_01	Pfam	protein_match	585856	586560	.	-	.	Parent=PVPAM_010017300.1:pep;Name=PF01189;signature_desc=16S rRNA methyltransferase RsmB/F;Ontology_term=GO:0008168
###
PVPAM_01	RATT	gene	590426	596395	.	+	.	ID=PVPAM_010017400;ratt_ortholog=PVP01_0104500
PVPAM_01	RATT	mRNA	590426	596395	.	+	.	ID=PVPAM_010017400.1;Parent=PVPAM_010017400
PVPAM_01	RATT	CDS	590426	596395	.	+	0	ID=PVPAM_010017400.1:CDS:1;Parent=PVPAM_010017400.1
###
PVPAM_01	.	polypeptide	590426	596395	.	+	.	ID=PVPAM_010017400.1:pep;Derives_from=PVPAM_010017400.1;orthologous_to=PVP01_0104500.1;ortholog_cluster=ORTHOMCL5144;product=term%3Dconserved Plasmodium protein%2C unknown function%3Bevidence%3DIEA%3Bwith%3DGeneDB:PVP01_0104500.1
###
PVPAM_01	RATT	gene	598554	600971	.	+	.	ID=PVPAM_010017500;ratt_ortholog=PVP01_0104600
PVPAM_01	RATT	mRNA	598554	600971	.	+	.	ID=PVPAM_010017500.1;Parent=PVPAM_010017500
PVPAM_01	RATT	CDS	598554	600971	.	+	0	ID=PVPAM_010017500.1:CDS:1;Parent=PVPAM_010017500.1
###
PVPAM_01	.	polypeptide	598554	600971	.	+	.	ID=PVPAM_010017500.1:pep;Derives_from=PVPAM_010017500.1;orthologous_to=PVP01_0104600.1;ortholog_cluster=ORTHOMCL894;product=term%3Dphosphoinositide-binding protein%2C putative%3Bevidence%3DIEA%3Bwith%3DGeneDB:PVP01_0104600.1;Ontology_term=GO:0005515,GO:0035091
PVPAM_01	Pfam	protein_match	598647	598862	.	+	.	Parent=PVPAM_010017500.1:pep;Name=PF00787;signature_desc=PX domain;Ontology_term=GO:0035091
PVPAM_01	Pfam	protein_match	599919	600017	.	+	.	Parent=PVPAM_010017500.1:pep;Name=PF00400;signature_desc=WD domain%2C G-beta repeat;Ontology_term=GO:0005515
###
PVPAM_01	RATT	gene	601815	605570	.	-	.	ID=PVPAM_010017600;ratt_ortholog=PVP01_0104700
PVPAM_01	RATT	mRNA	601815	605570	.	-	.	ID=PVPAM_010017600.1;Parent=PVPAM_010017600
PVPAM_01	RATT	CDS	601815	605570	.	-	0	ID=PVPAM_010017600.1:CDS:1;Parent=PVPAM_010017600.1
###
PVPAM_01	.	polypeptide	601815	605570	.	-	.	ID=PVPAM_010017600.1:pep;Derives_from=PVPAM_010017600.1;orthologous_to=PVP01_0104700.1;ortholog_cluster=ORTHOMCL4444;product=term%3Dserine/threonine protein kinase%2C putative%3Bevidence%3DIEA%3Bwith%3DGeneDB:PVP01_0104700.1;Ontology_term=GO:0004672,GO:0006468,GO:0005524
PVPAM_01	Pfam	protein_match	602919	603332	.	-	.	Parent=PVPAM_010017600.1:pep;Name=PF00069;signature_desc=Protein kinase domain;Ontology_term=GO:0004672,GO:0005524,GO:0006468
PVPAM_01	Pfam	protein_match	602928	603317	.	-	.	Parent=PVPAM_010017600.1:pep;Name=PF07714;signature_desc=Protein tyrosine and serine/threonine kinase;Ontology_term=GO:0004672,GO:0006468
###
PVPAM_01	RATT	gene	607785	620736	.	-	.	ID=PVPAM_010017700;ratt_ortholog=PVP01_0104800;Name=UT
PVPAM_01	RATT	mRNA	607785	620736	.	-	.	ID=PVPAM_010017700.1;Parent=PVPAM_010017700
PVPAM_01	RATT	CDS	607785	607810	.	-	2	ID=PVPAM_010017700.1:CDS:1;Parent=PVPAM_010017700.1
PVPAM_01	RATT	CDS	608024	608160	.	-	1	ID=PVPAM_010017700.1:CDS:2;Parent=PVPAM_010017700.1
PVPAM_01	RATT	CDS	608298	608432	.	-	1	ID=PVPAM_010017700.1:CDS:3;Parent=PVPAM_010017700.1
PVPAM_01	RATT	CDS	608638	608798	.	-	0	ID=PVPAM_010017700.1:CDS:4;Parent=PVPAM_010017700.1
PVPAM_01	RATT	CDS	608939	609060	.	-	2	ID=PVPAM_010017700.1:CDS:5;Parent=PVPAM_010017700.1
PVPAM_01	RATT	CDS	609242	609338	.	-	0	ID=PVPAM_010017700.1:CDS:6;Parent=PVPAM_010017700.1
PVPAM_01	RATT	CDS	609543	620276	.	-	0	ID=PVPAM_010017700.1:CDS:7;Parent=PVPAM_010017700.1
PVPAM_01	RATT	CDS	620656	620736	.	-	0	ID=PVPAM_010017700.1:CDS:8;Parent=PVPAM_010017700.1
###
PVPAM_01	.	polypeptide	607785	620736	.	-	.	ID=PVPAM_010017700.1:pep;Derives_from=PVPAM_010017700.1;orthologous_to=PVP01_0104800.1;ortholog_cluster=ORTHOMCL3424;product=term%3DHECT-type E3 ubiquitin ligase UT%2C putative%3Bevidence%3DIEA%3Bwith%3DGeneDB:PVP01_0104800.1;Ontology_term=GO:0004842
PVPAM_01	Pfam	protein_match	609250	610128	.	-	.	Parent=PVPAM_010017700.1:pep;Name=PF00632;signature_desc=HECT-domain (ubiquitin-transferase);Ontology_term=GO:0004842
###
PVPAM_01	RATT	gene	626136	630110	.	+	.	ID=PVPAM_010017800;ratt_ortholog=PVP01_0104900;Name=PPAT
PVPAM_01	RATT	mRNA	626136	630110	.	+	.	ID=PVPAM_010017800.1;Parent=PVPAM_010017800
PVPAM_01	RATT	CDS	626136	630110	.	+	0	ID=PVPAM_010017800.1:CDS:1;Parent=PVPAM_010017800.1
###
PVPAM_01	.	polypeptide	626136	630110	.	+	.	ID=PVPAM_010017800.1:pep;Derives_from=PVPAM_010017800.1;orthologous_to=PVP01_0104900.1;ortholog_cluster=ORTHOMCL1480;product=term%3Dphosphopantetheine adenylyltransferase%2C putative%3Bevidence%3DIEA%3Bwith%3DGeneDB:PVP01_0104900.1
###
PVPAM_01	RATT	gene	630772	634584	.	-	.	ID=PVPAM_010017900;ratt_ortholog=PVP01_0105000;Name=PPM12
PVPAM_01	RATT	mRNA	630772	634584	.	-	.	ID=PVPAM_010017900.1;Parent=PVPAM_010017900
PVPAM_01	RATT	CDS	630772	634584	.	-	0	ID=PVPAM_010017900.1:CDS:1;Parent=PVPAM_010017900.1
###
PVPAM_01	.	polypeptide	630772	634584	.	-	.	ID=PVPAM_010017900.1:pep;Derives_from=PVPAM_010017900.1;orthologous_to=PVP01_0105000.1;ortholog_cluster=ORTHOMCL4964;product=term%3Dprotein phosphatase PPM12%2C putative%3Bevidence%3DIEA%3Bwith%3DGeneDB:PVP01_0105000.1
###
PVPAM_01	RATT	gene	635776	636780	.	-	.	ID=PVPAM_010018000;ratt_ortholog=PVP01_0105100;Name=RF2
PVPAM_01	RATT	mRNA	635776	636780	.	-	.	ID=PVPAM_010018000.1;Parent=PVPAM_010018000
PVPAM_01	RATT	CDS	635776	636780	.	-	0	ID=PVPAM_010018000.1:CDS:1;Parent=PVPAM_010018000.1
###
PVPAM_01	.	polypeptide	635776	636780	.	-	.	ID=PVPAM_010018000.1:pep;Derives_from=PVPAM_010018000.1;orthologous_to=PVP01_0105100.1;ortholog_cluster=ORTHOMCL5682;product=term%3Dpeptide chain release factor 2%2C putative%3Bevidence%3DIEA%3Bwith%3DGeneDB:PVP01_0105100.1;Ontology_term=GO:0005737,GO:0006415,GO:0016149,GO:0003747
PVPAM_01	Pfam	protein_match	635866	636183	.	-	.	Parent=PVPAM_010018000.1:pep;Name=PF00472;signature_desc=RF-1 domain;Ontology_term=GO:0003747,GO:0006415
PVPAM_01	Pfam	protein_match	636304	636609	.	-	.	Parent=PVPAM_010018000.1:pep;Name=PF03462;signature_desc=PCRF domain;Ontology_term=GO:0016149,GO:0006415,GO:0005737
###
PVPAM_01	RATT	gene	638042	641585	.	-	.	ID=PVPAM_010018100;ratt_ortholog=PVP01_0105200
PVPAM_01	RATT	mRNA	638042	641585	.	-	.	ID=PVPAM_010018100.1;Parent=PVPAM_010018100
PVPAM_01	RATT	CDS	638042	638595	.	-	2	ID=PVPAM_010018100.1:CDS:1;Parent=PVPAM_010018100.1
PVPAM_01	RATT	CDS	638729	641585	.	-	0	ID=PVPAM_010018100.1:CDS:2;Parent=PVPAM_010018100.1
###
PVPAM_01	.	polypeptide	638042	641585	.	-	.	ID=PVPAM_010018100.1:pep;Derives_from=PVPAM_010018100.1;orthologous_to=PVP01_0105200.1;ortholog_cluster=ORTHOMCL1935;product=term%3DmRNA cap guanine-N7 methyltransferase%2C putative%3Bevidence%3DIEA%3Bwith%3DGeneDB:PVP01_0105200.1;Ontology_term=GO:0008152,GO:0008168
PVPAM_01	Pfam	protein_match	638559	639278	.	-	.	Parent=PVPAM_010018100.1:pep;Name=PF03291;signature_desc=mRNA capping enzyme
PVPAM_01	Pfam	protein_match	638769	639146	.	-	.	Parent=PVPAM_010018100.1:pep;Name=PF13847;signature_desc=Methyltransferase domain
PVPAM_01	Pfam	protein_match	638802	639137	.	-	.	Parent=PVPAM_010018100.1:pep;Name=PF08241;signature_desc=Methyltransferase domain;Ontology_term=GO:0008168,GO:0008152
PVPAM_01	Pfam	protein_match	638811	639140	.	-	.	Parent=PVPAM_010018100.1:pep;Name=PF13649;signature_desc=Methyltransferase domain
###
PVPAM_01	RATT	gene	643878	646301	.	+	.	ID=PVPAM_010018200;ratt_ortholog=PVP01_0105300
PVPAM_01	RATT	mRNA	643878	646301	.	+	.	ID=PVPAM_010018200.1;Parent=PVPAM_010018200
PVPAM_01	RATT	CDS	643878	646301	.	+	0	ID=PVPAM_010018200.1:CDS:1;Parent=PVPAM_010018200.1
###
PVPAM_01	.	polypeptide	643878	646301	.	+	.	ID=PVPAM_010018200.1:pep;Derives_from=PVPAM_010018200.1;orthologous_to=PVP01_0105300.1;ortholog_cluster=ORTHOMCL5014;product=term%3Dconserved Plasmodium protein%2C unknown function%3Bevidence%3DIEA%3Bwith%3DGeneDB:PVP01_0105300.1
###
PVPAM_01	RATT	gene	647446	651414	.	+	.	ID=PVPAM_010018300;ratt_ortholog=PVP01_0105400
PVPAM_01	RATT	mRNA	647446	651414	.	+	.	ID=PVPAM_010018300.1;Parent=PVPAM_010018300
PVPAM_01	RATT	CDS	647446	651414	.	+	0	ID=PVPAM_010018300.1:CDS:1;Parent=PVPAM_010018300.1
###
PVPAM_01	.	polypeptide	647446	651414	.	+	.	ID=PVPAM_010018300.1:pep;Derives_from=PVPAM_010018300.1;orthologous_to=PVP01_0105400.1;ortholog_cluster=ORTHOMCL1909;product=term%3Dconserved Plasmodium protein%2C unknown function%3Bevidence%3DIEA%3Bwith%3DGeneDB:PVP01_0105400.1
###
PVPAM_01	RATT	gene	652812	655412	.	+	.	ID=PVPAM_010018400;ratt_ortholog=PVP01_0105500;Name=ORC2
PVPAM_01	RATT	mRNA	652812	655412	.	+	.	ID=PVPAM_010018400.1;Parent=PVPAM_010018400
PVPAM_01	RATT	CDS	652812	655412	.	+	0	ID=PVPAM_010018400.1:CDS:1;Parent=PVPAM_010018400.1
###
PVPAM_01	.	polypeptide	652812	655412	.	+	.	ID=PVPAM_010018400.1:pep;Derives_from=PVPAM_010018400.1;orthologous_to=PVP01_0105500.1;ortholog_cluster=ORTHOMCL1699;product=term%3Dorigin recognition complex subunit 2%2C putative%3Bevidence%3DIEA%3Bwith%3DGeneDB:PVP01_0105500.1;Ontology_term=GO:0006260,GO:0000808,GO:0005634
PVPAM_01	Pfam	protein_match	654471	655382	.	+	.	Parent=PVPAM_010018400.1:pep;Name=PF04084;signature_desc=Origin recognition complex subunit 2;Ontology_term=GO:0006260,GO:0000808,GO:0005634
###
PVPAM_01	RATT	gene	655820	658318	.	-	.	ID=PVPAM_010018500;ratt_ortholog=PVP01_0105600;Name=MCM7
PVPAM_01	RATT	mRNA	655820	658318	.	-	.	ID=PVPAM_010018500.1;Parent=PVPAM_010018500
PVPAM_01	RATT	CDS	655820	658318	.	-	0	ID=PVPAM_010018500.1:CDS:1;Parent=PVPAM_010018500.1
###
PVPAM_01	.	polypeptide	655820	658318	.	-	.	ID=PVPAM_010018500.1:pep;Derives_from=PVPAM_010018500.1;orthologous_to=PVP01_0105600.1;ortholog_cluster=ORTHOMCL4384;product=term%3DDNA replication licensing factor MCM7%2C putative%3Bevidence%3DIEA%3Bwith%3DGeneDB:PVP01_0105600.1;Ontology_term=GO:0015995,GO:0005524,GO:0015979,GO:0006260,GO:0016851,GO:0003677
PVPAM_01	Pfam	protein_match	656174	656434	.	-	.	Parent=PVPAM_010018500.1:pep;Name=PF17855;signature_desc=MCM AAA-lid domain
PVPAM_01	Pfam	protein_match	656522	657181	.	-	.	Parent=PVPAM_010018500.1:pep;Name=PF00493;signature_desc=MCM P-loop domain;Ontology_term=GO:0003677,GO:0005524,GO:0006260
PVPAM_01	Pfam	protein_match	656660	656863	.	-	.	Parent=PVPAM_010018500.1:pep;Name=PF01078;signature_desc=Magnesium chelatase%2C subunit ChlI;Ontology_term=GO:0016851,GO:0015979,GO:0015995
PVPAM_01	Pfam	protein_match	657308	657694	.	-	.	Parent=PVPAM_010018500.1:pep;Name=PF17207;signature_desc=MCM OB domain
PVPAM_01	Pfam	protein_match	657914	658216	.	-	.	Parent=PVPAM_010018500.1:pep;Name=PF14551;signature_desc=MCM N-terminal domain
###
PVPAM_01	RATT	gene	660888	669339	.	-	.	ID=PVPAM_010018600;ratt_ortholog=PVP01_0105700
PVPAM_01	RATT	mRNA	660888	669339	.	-	.	ID=PVPAM_010018600.1;Parent=PVPAM_010018600
PVPAM_01	RATT	CDS	660888	661503	.	-	1	ID=PVPAM_010018600.1:CDS:1;Parent=PVPAM_010018600.1
PVPAM_01	RATT	CDS	661682	669339	.	-	0	ID=PVPAM_010018600.1:CDS:2;Parent=PVPAM_010018600.1
###
PVPAM_01	.	polypeptide	660888	669339	.	-	.	ID=PVPAM_010018600.1:pep;Derives_from=PVPAM_010018600.1;orthologous_to=PVP01_0105700.1;ortholog_cluster=ORTHOMCL3966;product=term%3Dinositol-phosphate phosphatase%2C putative%3Bevidence%3DIEA%3Bwith%3DGeneDB:PVP01_0105700.1;Ontology_term=GO:0042578
PVPAM_01	Pfam	protein_match	666091	667314	.	-	.	Parent=PVPAM_010018600.1:pep;Name=PF02383;signature_desc=SacI homology domain;Ontology_term=GO:0042578
###
PVPAM_01	RATT	gene	672335	675490	.	-	.	ID=PVPAM_010018700;ratt_ortholog=PVP01_0105800
PVPAM_01	RATT	mRNA	672335	675490	.	-	.	ID=PVPAM_010018700.1;Parent=PVPAM_010018700
PVPAM_01	RATT	CDS	672335	675490	.	-	0	ID=PVPAM_010018700.1:CDS:1;Parent=PVPAM_010018700.1
###
PVPAM_01	.	polypeptide	672335	675490	.	-	.	ID=PVPAM_010018700.1:pep;Derives_from=PVPAM_010018700.1;orthologous_to=PVP01_0105800.1;ortholog_cluster=ORTHOMCL5064;product=term%3DRNA helicase%2C putative%3Bevidence%3DIEA%3Bwith%3DGeneDB:PVP01_0105800.1
PVPAM_01	Pfam	protein_match	672959	673210	.	-	.	Parent=PVPAM_010018700.1:pep;Name=PF00271;signature_desc=Helicase conserved C-terminal domain
###
PVPAM_01	RATT	gene	676857	677678	.	-	.	ID=PVPAM_010018800;ratt_ortholog=PVP01_0105900
PVPAM_01	RATT	mRNA	676857	677678	.	-	.	ID=PVPAM_010018800.1;Parent=PVPAM_010018800
PVPAM_01	RATT	CDS	676857	676865	.	-	0	ID=PVPAM_010018800.1:CDS:1;Parent=PVPAM_010018800.1
PVPAM_01	RATT	CDS	677002	677101	.	-	1	ID=PVPAM_010018800.1:CDS:2;Parent=PVPAM_010018800.1
PVPAM_01	RATT	CDS	677623	677678	.	-	0	ID=PVPAM_010018800.1:CDS:3;Parent=PVPAM_010018800.1
###
PVPAM_01	.	polypeptide	676857	677678	.	-	.	ID=PVPAM_010018800.1:pep;Derives_from=PVPAM_010018800.1;orthologous_to=PVP01_0105900.1;ortholog_cluster=ORTHOMCL1395;product=term%3D40S ribosomal protein S29%2C putative%3Bevidence%3DIEA%3Bwith%3DGeneDB:PVP01_0105900.1;Ontology_term=GO:0005840,GO:0006412,GO:0003735,GO:0005622
PVPAM_01	Pfam	protein_match	677520	677660	.	-	.	Parent=PVPAM_010018800.1:pep;Name=PF00253;signature_desc=Ribosomal protein S14p/S29e;Ontology_term=GO:0003735,GO:0006412,GO:0005622,GO:0005840
###
PVPAM_01	RATT	gene	678851	680797	.	-	.	ID=PVPAM_010018900;ratt_ortholog=PVP01_0106000;Name=CRISP
PVPAM_01	RATT	mRNA	678851	680797	.	-	.	ID=PVPAM_010018900.1;Parent=PVPAM_010018900
PVPAM_01	RATT	CDS	678851	678949	.	-	0	ID=PVPAM_010018900.1:CDS:1;Parent=PVPAM_010018900.1
PVPAM_01	RATT	CDS	679131	679162	.	-	2	ID=PVPAM_010018900.1:CDS:2;Parent=PVPAM_010018900.1
PVPAM_01	RATT	CDS	679318	679396	.	-	0	ID=PVPAM_010018900.1:CDS:3;Parent=PVPAM_010018900.1
PVPAM_01	RATT	CDS	679579	679643	.	-	2	ID=PVPAM_010018900.1:CDS:4;Parent=PVPAM_010018900.1
PVPAM_01	RATT	CDS	680032	680167	.	-	0	ID=PVPAM_010018900.1:CDS:5;Parent=PVPAM_010018900.1
PVPAM_01	RATT	CDS	680364	680406	.	-	1	ID=PVPAM_010018900.1:CDS:6;Parent=PVPAM_010018900.1
PVPAM_01	RATT	CDS	680528	680592	.	-	0	ID=PVPAM_010018900.1:CDS:7;Parent=PVPAM_010018900.1
PVPAM_01	RATT	CDS	680690	680797	.	-	0	ID=PVPAM_010018900.1:CDS:8;Parent=PVPAM_010018900.1
###
PVPAM_01	.	polypeptide	678851	680797	.	-	.	ID=PVPAM_010018900.1:pep;Derives_from=PVPAM_010018900.1;orthologous_to=PVP01_0106000.1;ortholog_cluster=ORTHOMCL3202;product=term%3Dcysteine-rich secretory protein%2C putative%3Bevidence%3DIEA%3Bwith%3DGeneDB:PVP01_0106000.1
PVPAM_01	Pfam	protein_match	680327	680674	.	-	.	Parent=PVPAM_010018900.1:pep;Name=PF00188;signature_desc=Cysteine-rich secretory protein family
###
PVPAM_01	RATT	gene	681755	682956	.	-	.	ID=PVPAM_010019000;ratt_ortholog=PVP01_0106100
PVPAM_01	RATT	mRNA	681755	682956	.	-	.	ID=PVPAM_010019000.1;Parent=PVPAM_010019000
PVPAM_01	RATT	CDS	681755	681798	.	-	2	ID=PVPAM_010019000.1:CDS:1;Parent=PVPAM_010019000.1
PVPAM_01	RATT	CDS	681934	682054	.	-	0	ID=PVPAM_010019000.1:CDS:2;Parent=PVPAM_010019000.1
PVPAM_01	RATT	CDS	682296	682394	.	-	0	ID=PVPAM_010019000.1:CDS:3;Parent=PVPAM_010019000.1
PVPAM_01	RATT	CDS	682723	682956	.	-	0	ID=PVPAM_010019000.1:CDS:4;Parent=PVPAM_010019000.1
###
PVPAM_01	.	polypeptide	681755	682956	.	-	.	ID=PVPAM_010019000.1:pep;Derives_from=PVPAM_010019000.1;orthologous_to=PVP01_0106100.1;ortholog_cluster=ORTHOMCL2339;product=term%3DATP synthase subunit C%2C putative%3Bevidence%3DIEA%3Bwith%3DGeneDB:PVP01_0106100.1;Ontology_term=GO:0033177,GO:0015991,GO:0015078
PVPAM_01	Pfam	protein_match	682477	682656	.	-	.	Parent=PVPAM_010019000.1:pep;Name=PF00137;signature_desc=ATP synthase subunit C;Ontology_term=GO:0015078,GO:0015991,GO:0033177
###
PVPAM_01	RATT	gene	684683	688432	.	+	.	ID=PVPAM_010019100;ratt_ortholog=PVP01_0106200
PVPAM_01	RATT	mRNA	684683	688432	.	+	.	ID=PVPAM_010019100.1;Parent=PVPAM_010019100
PVPAM_01	RATT	CDS	684683	688432	.	+	0	ID=PVPAM_010019100.1:CDS:1;Parent=PVPAM_010019100.1
###
PVPAM_01	.	polypeptide	684683	688432	.	+	.	ID=PVPAM_010019100.1:pep;Derives_from=PVPAM_010019100.1;orthologous_to=PVP01_0106200.1;ortholog_cluster=ORTHOMCL2853;product=term%3Dimportin-7%2C putative%3Bevidence%3DIEA%3Bwith%3DGeneDB:PVP01_0106200.1;Ontology_term=GO:0008536,GO:0006886
PVPAM_01	Pfam	protein_match	684767	684922	.	+	.	Parent=PVPAM_010019100.1:pep;Name=PF03810;signature_desc=Importin-beta N-terminal domain;Ontology_term=GO:0008536,GO:0006886
###
PVPAM_01	RATT	gene	688658	694477	.	-	.	ID=PVPAM_010019200;ratt_ortholog=PVP01_0106300
PVPAM_01	RATT	mRNA	688658	694477	.	-	.	ID=PVPAM_010019200.1;Parent=PVPAM_010019200
PVPAM_01	RATT	CDS	688658	688670	.	-	1	ID=PVPAM_010019200.1:CDS:1;Parent=PVPAM_010019200.1
PVPAM_01	RATT	CDS	688804	688871	.	-	0	ID=PVPAM_010019200.1:CDS:2;Parent=PVPAM_010019200.1
PVPAM_01	RATT	CDS	689030	689125	.	-	0	ID=PVPAM_010019200.1:CDS:3;Parent=PVPAM_010019200.1
PVPAM_01	RATT	CDS	689306	689360	.	-	1	ID=PVPAM_010019200.1:CDS:4;Parent=PVPAM_010019200.1
PVPAM_01	RATT	CDS	689554	689653	.	-	2	ID=PVPAM_010019200.1:CDS:5;Parent=PVPAM_010019200.1
PVPAM_01	RATT	CDS	689797	690127	.	-	0	ID=PVPAM_010019200.1:CDS:6;Parent=PVPAM_010019200.1
PVPAM_01	RATT	CDS	690262	692634	.	-	0	ID=PVPAM_010019200.1:CDS:7;Parent=PVPAM_010019200.1
PVPAM_01	RATT	CDS	692835	693643	.	-	2	ID=PVPAM_010019200.1:CDS:8;Parent=PVPAM_010019200.1
PVPAM_01	RATT	CDS	693760	694477	.	-	0	ID=PVPAM_010019200.1:CDS:9;Parent=PVPAM_010019200.1
###
PVPAM_01	.	polypeptide	688658	694477	.	-	.	ID=PVPAM_010019200.1:pep;Derives_from=PVPAM_010019200.1;orthologous_to=PVP01_0106300.1;ortholog_cluster=ORTHOMCL1612;product=term%3Dconserved Plasmodium protein%2C unknown function%3Bevidence%3DIEA%3Bwith%3DGeneDB:PVP01_0106300.1
###
PVPAM_01	RATT	gene	695458	695995	.	+	.	ID=PVPAM_010019300;ratt_ortholog=PVP01_0106400
PVPAM_01	RATT	mRNA	695458	695995	.	+	.	ID=PVPAM_010019300.1;Parent=PVPAM_010019300
PVPAM_01	RATT	CDS	695458	695473	.	+	0	ID=PVPAM_010019300.1:CDS:1;Parent=PVPAM_010019300.1
PVPAM_01	RATT	CDS	695656	695740	.	+	2	ID=PVPAM_010019300.1:CDS:2;Parent=PVPAM_010019300.1
PVPAM_01	RATT	CDS	695908	695995	.	+	1	ID=PVPAM_010019300.1:CDS:3;Parent=PVPAM_010019300.1
###
PVPAM_01	.	polypeptide	695458	695995	.	+	.	ID=PVPAM_010019300.1:pep;Derives_from=PVPAM_010019300.1;orthologous_to=PVP01_0106400.1;ortholog_cluster=ORTHOMCL2586;product=term%3Dconserved protein%2C unknown function%3Bevidence%3DIEA%3Bwith%3DGeneDB:PVP01_0106400.1
###
PVPAM_01	RATT	gene	696866	697563	.	+	.	ID=PVPAM_010019400;ratt_ortholog=PVP01_0106500
PVPAM_01	RATT	mRNA	696866	697563	.	+	.	ID=PVPAM_010019400.1;Parent=PVPAM_010019400
PVPAM_01	RATT	CDS	696866	697300	.	+	0	ID=PVPAM_010019400.1:CDS:1;Parent=PVPAM_010019400.1
PVPAM_01	RATT	CDS	697510	697563	.	+	0	ID=PVPAM_010019400.1:CDS:2;Parent=PVPAM_010019400.1
###
PVPAM_01	.	polypeptide	696866	697563	.	+	.	ID=PVPAM_010019400.1:pep;Derives_from=PVPAM_010019400.1;orthologous_to=PVP01_0106500.1;ortholog_cluster=ORTHOMCL3331;product=term%3Dconserved Plasmodium protein%2C unknown function%3Bevidence%3DIEA%3Bwith%3DGeneDB:PVP01_0106500.1
###
PVPAM_01	RATT	gene	698762	699040	.	-	.	ID=PVPAM_010019500;ratt_ortholog=PVP01_0106600;Name=RPL37
PVPAM_01	RATT	mRNA	698762	699040	.	-	.	ID=PVPAM_010019500.1;Parent=PVPAM_010019500
PVPAM_01	RATT	CDS	698762	699040	.	-	0	ID=PVPAM_010019500.1:CDS:1;Parent=PVPAM_010019500.1
###
PVPAM_01	.	polypeptide	698762	699040	.	-	.	ID=PVPAM_010019500.1:pep;Derives_from=PVPAM_010019500.1;orthologous_to=PVP01_0106600.1;ortholog_cluster=ORTHOMCL2146;product=term%3D60S ribosomal protein L37%2C putative%3Bevidence%3DIEA%3Bwith%3DGeneDB:PVP01_0106600.1;Ontology_term=GO:0005840,GO:0006412,GO:0003735,GO:0005622
PVPAM_01	Pfam	protein_match	698873	699025	.	-	.	Parent=PVPAM_010019500.1:pep;Name=PF01907;signature_desc=Ribosomal protein L37e;Ontology_term=GO:0003735,GO:0006412,GO:0005622,GO:0005840
###
PVPAM_01	RATT	gene	701850	707717	.	-	.	ID=PVPAM_010019600;ratt_ortholog=PVP01_0106700
PVPAM_01	RATT	mRNA	701850	707717	.	-	.	ID=PVPAM_010019600.1;Parent=PVPAM_010019600
PVPAM_01	RATT	CDS	701850	707717	.	-	0	ID=PVPAM_010019600.1:CDS:1;Parent=PVPAM_010019600.1
###
PVPAM_01	.	polypeptide	701850	707717	.	-	.	ID=PVPAM_010019600.1:pep;Derives_from=PVPAM_010019600.1;orthologous_to=PVP01_0106700.1;ortholog_cluster=ORTHOMCL5230;product=term%3Dconserved Plasmodium protein%2C unknown function%3Bevidence%3DIEA%3Bwith%3DGeneDB:PVP01_0106700.1;Ontology_term=GO:0030261,GO:0003677
PVPAM_01	Pfam	protein_match	705273	705521	.	-	.	Parent=PVPAM_010019600.1:pep;Name=PF07382;signature_desc=Histone H1-like nucleoprotein HC2;Ontology_term=GO:0003677,GO:0030261
###
PVPAM_01	RATT	gene	715069	716862	.	+	.	ID=PVPAM_010019700;ratt_ortholog=PVP01_0106800
PVPAM_01	RATT	mRNA	715069	716862	.	+	.	ID=PVPAM_010019700.1;Parent=PVPAM_010019700
PVPAM_01	RATT	CDS	715069	716862	.	+	0	ID=PVPAM_010019700.1:CDS:1;Parent=PVPAM_010019700.1
###
PVPAM_01	.	polypeptide	715069	716862	.	+	.	ID=PVPAM_010019700.1:pep;Derives_from=PVPAM_010019700.1;orthologous_to=PVP01_0106800.1;ortholog_cluster=ORTHOMCL769;product=term%3Dconserved Plasmodium protein%2C unknown function%3Bevidence%3DIEA%3Bwith%3DGeneDB:PVP01_0106800.1
###
PVPAM_01	RATT	gene	717905	720562	.	+	.	ID=PVPAM_010019800;ratt_ortholog=PVP01_0106900
PVPAM_01	RATT	mRNA	717905	720562	.	+	.	ID=PVPAM_010019800.1;Parent=PVPAM_010019800
PVPAM_01	RATT	CDS	717905	720562	.	+	0	ID=PVPAM_010019800.1:CDS:1;Parent=PVPAM_010019800.1
###
PVPAM_01	.	polypeptide	717905	720562	.	+	.	ID=PVPAM_010019800.1:pep;Derives_from=PVPAM_010019800.1;orthologous_to=PVP01_0106900.1,PVP01_1321800.1,PVPAM_130037400.1;ortholog_cluster=ORTHOMCL141;product=term%3DDNA mismatch repair protein MSH2%2C putative%3Bevidence%3DIEA%3Bwith%3DGeneDB:PVP01_0106900.1|GeneDB:PVP01_1321800.1;Ontology_term=GO:0030983,GO:0006298,GO:0005524
PVPAM_01	Pfam	protein_match	718550	719584	.	+	.	Parent=PVPAM_010019800.1:pep;Name=PF05192;signature_desc=MutS domain III;Ontology_term=GO:0005524,GO:0030983,GO:0006298
PVPAM_01	Pfam	protein_match	719759	720322	.	+	.	Parent=PVPAM_010019800.1:pep;Name=PF00488;signature_desc=MutS domain V;Ontology_term=GO:0005524,GO:0030983,GO:0006298
###
PVPAM_01	Aragorn_1.2.36	gene	721021	721093	.	+	.	ID=PVPAM_010019900
PVPAM_01	Aragorn_1.2.36	tRNA	721021	721093	.	+	.	ID=PVPAM_010019900:tRNA;Parent=PVPAM_010019900;aa=Thr;anticodon=agt;gc_content=54.8
###
PVPAM_01	Aragorn_1.2.36	gene	721890	721961	.	-	.	ID=PVPAM_010020000
PVPAM_01	Aragorn_1.2.36	tRNA	721890	721961	.	-	.	ID=PVPAM_010020000:tRNA;Parent=PVPAM_010020000;aa=His;anticodon=gtg;gc_content=51.4
###
PVPAM_01	Aragorn_1.2.36	gene	722836	722908	.	+	.	ID=PVPAM_010020100
PVPAM_01	Aragorn_1.2.36	tRNA	722836	722908	.	+	.	ID=PVPAM_010020100:tRNA;Parent=PVPAM_010020100;aa=Lys;anticodon=ctt;gc_content=57.5
###
PVPAM_01	Aragorn_1.2.36	gene	724247	724319	.	-	.	ID=PVPAM_010020200
PVPAM_01	Aragorn_1.2.36	tRNA	724247	724319	.	-	.	ID=PVPAM_010020200:tRNA;Parent=PVPAM_010020200;aa=Lys;anticodon=ttt;gc_content=54.8
###
PVPAM_01	RATT	gene	725180	730936	.	-	.	ID=PVPAM_010020300;ratt_ortholog=PVP01_0107400
PVPAM_01	RATT	mRNA	725180	730936	.	-	.	ID=PVPAM_010020300.1;Parent=PVPAM_010020300
PVPAM_01	RATT	CDS	725180	730936	.	-	0	ID=PVPAM_010020300.1:CDS:1;Parent=PVPAM_010020300.1
###
PVPAM_01	.	polypeptide	725180	730936	.	-	.	ID=PVPAM_010020300.1:pep;Derives_from=PVPAM_010020300.1;orthologous_to=PVP01_0107400.1;ortholog_cluster=ORTHOMCL3837;product=term%3Dconserved Plasmodium protein%2C unknown function%3Bevidence%3DIEA%3Bwith%3DGeneDB:PVP01_0107400.1
###
PVPAM_01	AUGUSTUS	gene	734370	737576	1	+	.	ID=PVPAM_010020400;Name=RAMA
PVPAM_01	AUGUSTUS	mRNA	734370	737576	1	+	.	ID=PVPAM_010020400.1;Parent=PVPAM_010020400
PVPAM_01	AUGUSTUS	CDS	734370	734463	1	+	0	ID=PVPAM_010020400.1:CDS:1;Parent=PVPAM_010020400.1
PVPAM_01	AUGUSTUS	CDS	734764	735918	1	+	2	ID=PVPAM_010020400.1:CDS:2;Parent=PVPAM_010020400.1
PVPAM_01	AUGUSTUS	CDS	736134	736916	1	+	2	ID=PVPAM_010020400.1:CDS:3;Parent=PVPAM_010020400.1
PVPAM_01	AUGUSTUS	CDS	737054	737101	1	+	2	ID=PVPAM_010020400.1:CDS:4;Parent=PVPAM_010020400.1
PVPAM_01	AUGUSTUS	CDS	737297	737338	1	+	2	ID=PVPAM_010020400.1:CDS:5;Parent=PVPAM_010020400.1
PVPAM_01	AUGUSTUS	CDS	737488	737576	1	+	2	ID=PVPAM_010020400.1:CDS:6;Parent=PVPAM_010020400.1
###
PVPAM_01	.	polypeptide	734370	737576	.	+	.	ID=PVPAM_010020400.1:pep;Derives_from=PVPAM_010020400.1;orthologous_to=PVP01_0107500.1;ortholog_cluster=ORTHOMCL5124;product=term%3Drhoptry-associated membrane antigen%2C putative%3Bevidence%3DIEA%3Bwith%3DGeneDB:PVP01_0107500.1
###
PVPAM_01	RATT	gene	739478	741475	.	+	.	ID=PVPAM_010020500;ratt_ortholog=PVP01_0107600
PVPAM_01	RATT	mRNA	739478	741475	.	+	.	ID=PVPAM_010020500.1;Parent=PVPAM_010020500
PVPAM_01	RATT	CDS	739478	741475	.	+	0	ID=PVPAM_010020500.1:CDS:1;Parent=PVPAM_010020500.1
###
PVPAM_01	.	polypeptide	739478	741475	.	+	.	ID=PVPAM_010020500.1:pep;Derives_from=PVPAM_010020500.1;orthologous_to=PVP01_0107600.1;ortholog_cluster=ORTHOMCL1605;product=term%3DAAA family ATPase%2C putative%3Bevidence%3DIEA%3Bwith%3DGeneDB:PVP01_0107600.1;Ontology_term=GO:0005524
PVPAM_01	Pfam	protein_match	739538	740299	.	+	.	Parent=PVPAM_010020500.1:pep;Name=PF12037;signature_desc=ATPase family AAA domain-containing protein 3%2C N-terminal
PVPAM_01	Pfam	protein_match	740513	740899	.	+	.	Parent=PVPAM_010020500.1:pep;Name=PF00004;signature_desc=ATPase family associated with various cellular activities (AAA);Ontology_term=GO:0005524
###
PVPAM_01	RATT	gene	743790	747863	.	+	.	ID=PVPAM_010020600;ratt_ortholog=PVP01_0107700
PVPAM_01	RATT	mRNA	743790	747863	.	+	.	ID=PVPAM_010020600.1;Parent=PVPAM_010020600
PVPAM_01	RATT	CDS	743790	747863	.	+	0	ID=PVPAM_010020600.1:CDS:1;Parent=PVPAM_010020600.1
###
PVPAM_01	.	polypeptide	743790	747863	.	+	.	ID=PVPAM_010020600.1:pep;Derives_from=PVPAM_010020600.1;orthologous_to=PVP01_0107700.1;ortholog_cluster=ORTHOMCL1751;product=term%3Dconserved Plasmodium protein%2C unknown function%3Bevidence%3DIEA%3Bwith%3DGeneDB:PVP01_0107700.1
###
PVPAM_01	RATT	gene	749026	750003	.	+	.	ID=PVPAM_010020700;ratt_ortholog=PVP01_0107800;Name=MED10
PVPAM_01	RATT	mRNA	749026	750003	.	+	.	ID=PVPAM_010020700.1;Parent=PVPAM_010020700
PVPAM_01	RATT	CDS	749026	750003	.	+	0	ID=PVPAM_010020700.1:CDS:1;Parent=PVPAM_010020700.1
###
PVPAM_01	.	polypeptide	749026	750003	.	+	.	ID=PVPAM_010020700.1:pep;Derives_from=PVPAM_010020700.1;orthologous_to=PVP01_0107800.1;ortholog_cluster=ORTHOMCL1429;product=term%3Dmediator of RNA polymerase II transcription subunit 10%2C putative%3Bevidence%3DIEA%3Bwith%3DGeneDB:PVP01_0107800.1
###
PVPAM_01	RATT	gene	753759	757043	.	+	.	ID=PVPAM_010020800;ratt_ortholog=PVP01_0107900
PVPAM_01	RATT	mRNA	753759	757043	.	+	.	ID=PVPAM_010020800.1;Parent=PVPAM_010020800
PVPAM_01	RATT	CDS	753759	757043	.	+	0	ID=PVPAM_010020800.1:CDS:1;Parent=PVPAM_010020800.1
###
PVPAM_01	.	polypeptide	753759	757043	.	+	.	ID=PVPAM_010020800.1:pep;Derives_from=PVPAM_010020800.1;orthologous_to=PVP01_0107900.1;ortholog_cluster=ORTHOMCL1285;product=term%3DE3 ubiquitin-protein ligase%2C putative%3Bevidence%3DIEA%3Bwith%3DGeneDB:PVP01_0107900.1;Ontology_term=GO:0004842,GO:0016567
PVPAM_01	Pfam	protein_match	756810	757022	.	+	.	Parent=PVPAM_010020800.1:pep;Name=PF04564;signature_desc=U-box domain;Ontology_term=GO:0004842,GO:0016567
###
PVPAM_01	RATT	gene	758617	762004	.	+	.	ID=PVPAM_010020900;ratt_ortholog=PVP01_0108000
PVPAM_01	RATT	mRNA	758617	762004	.	+	.	ID=PVPAM_010020900.1;Parent=PVPAM_010020900
PVPAM_01	RATT	CDS	758617	761618	.	+	0	ID=PVPAM_010020900.1:CDS:1;Parent=PVPAM_010020900.1
PVPAM_01	RATT	CDS	761726	761785	.	+	1	ID=PVPAM_010020900.1:CDS:2;Parent=PVPAM_010020900.1
PVPAM_01	RATT	CDS	761914	762004	.	+	1	ID=PVPAM_010020900.1:CDS:3;Parent=PVPAM_010020900.1
###
PVPAM_01	.	polypeptide	758617	762004	.	+	.	ID=PVPAM_010020900.1:pep;Derives_from=PVPAM_010020900.1;orthologous_to=PVP01_0108000.1;ortholog_cluster=ORTHOMCL1254;product=term%3DRAP protein%2C putative%3Bevidence%3DIEA%3Bwith%3DGeneDB:PVP01_0108000.1
PVPAM_01	Pfam	protein_match	761530	761712	.	+	.	Parent=PVPAM_010020900.1:pep;Name=PF08373;signature_desc=RAP domain
###
PVPAM_01	RATT	gene	763364	764143	.	+	.	ID=PVPAM_010021000;ratt_ortholog=PVP01_0108100
PVPAM_01	RATT	mRNA	763364	764143	.	+	.	ID=PVPAM_010021000.1;Parent=PVPAM_010021000
PVPAM_01	RATT	CDS	763364	764143	.	+	0	ID=PVPAM_010021000.1:CDS:1;Parent=PVPAM_010021000.1
###
PVPAM_01	.	polypeptide	763364	764143	.	+	.	ID=PVPAM_010021000.1:pep;Derives_from=PVPAM_010021000.1;orthologous_to=PVP01_0108100.1;ortholog_cluster=ORTHOMCL4753;product=term%3Dribosomal protein S8e%2C putative%3Bevidence%3DIEA%3Bwith%3DGeneDB:PVP01_0108100.1
PVPAM_01	Pfam	protein_match	763472	764134	.	+	.	Parent=PVPAM_010021000.1:pep;Name=PF01201;signature_desc=Ribosomal protein S8e
###
PVPAM_01	RATT	gene	765585	768386	.	+	.	ID=PVPAM_010021100;ratt_ortholog=PVP01_0108200
PVPAM_01	RATT	mRNA	765585	768386	.	+	.	ID=PVPAM_010021100.1;Parent=PVPAM_010021100
PVPAM_01	RATT	CDS	765585	767679	.	+	0	ID=PVPAM_010021100.1:CDS:1;Parent=PVPAM_010021100.1
PVPAM_01	RATT	CDS	767823	768025	.	+	2	ID=PVPAM_010021100.1:CDS:2;Parent=PVPAM_010021100.1
PVPAM_01	RATT	CDS	768288	768386	.	+	0	ID=PVPAM_010021100.1:CDS:3;Parent=PVPAM_010021100.1
###
PVPAM_01	.	polypeptide	765585	768386	.	+	.	ID=PVPAM_010021100.1:pep;Derives_from=PVPAM_010021100.1;orthologous_to=PVP01_0108200.1;ortholog_cluster=ORTHOMCL1785;product=term%3Dcytoskeleton associated protein%2C putative%3Bevidence%3DIEA%3Bwith%3DGeneDB:PVP01_0108200.1;Ontology_term=GO:0005515
PVPAM_01	Pfam	protein_match	765846	765977	.	+	.	Parent=PVPAM_010021100.1:pep;Name=PF01302;signature_desc=CAP-Gly domain
PVPAM_01	Pfam	protein_match	767769	767963	.	+	.	Parent=PVPAM_010021100.1:pep;Name=PF14560;signature_desc=Ubiquitin-like domain;Ontology_term=GO:0005515
###
PVPAM_01	RATT	gene	769487	769822	.	+	.	ID=PVPAM_010021200;ratt_ortholog=PVP01_0108300
PVPAM_01	RATT	mRNA	769487	769822	.	+	.	ID=PVPAM_010021200.1;Parent=PVPAM_010021200
PVPAM_01	RATT	CDS	769487	769822	.	+	0	ID=PVPAM_010021200.1:CDS:1;Parent=PVPAM_010021200.1
###
PVPAM_01	.	polypeptide	769487	769822	.	+	.	ID=PVPAM_010021200.1:pep;Derives_from=PVPAM_010021200.1;orthologous_to=PVP01_0108300.1;ortholog_cluster=ORTHOMCL2582;product=term%3Dconserved Plasmodium protein%2C unknown function%3Bevidence%3DIEA%3Bwith%3DGeneDB:PVP01_0108300.1
###
PVPAM_01	RATT	gene	770169	770378	.	-	.	ID=PVPAM_010021300;ratt_ortholog=PVP01_0108400;Name=RPB10
PVPAM_01	RATT	mRNA	770169	770378	.	-	.	ID=PVPAM_010021300.1;Parent=PVPAM_010021300
PVPAM_01	RATT	CDS	770169	770378	.	-	0	ID=PVPAM_010021300.1:CDS:1;Parent=PVPAM_010021300.1
###
PVPAM_01	.	polypeptide	770169	770378	.	-	.	ID=PVPAM_010021300.1:pep;Derives_from=PVPAM_010021300.1;orthologous_to=PVP01_0108400.1;ortholog_cluster=ORTHOMCL542;product=term%3DDNA-directed RNA polymerases I%2C II%2C and III subunit RPABC5%2C putative%3Bevidence%3DIEA%3Bwith%3DGeneDB:PVP01_0108400.1;Ontology_term=GO:0006351,GO:0003899,GO:0003677
PVPAM_01	Pfam	protein_match	770205	770375	.	-	.	Parent=PVPAM_010021300.1:pep;Name=PF01194;signature_desc=RNA polymerases N / 8 kDa subunit;Ontology_term=GO:0003677,GO:0003899,GO:0006351
###
PVPAM_01	RATT	gene	771424	774491	.	-	.	ID=PVPAM_010021400;ratt_ortholog=PVP01_0108500
PVPAM_01	RATT	mRNA	771424	774491	.	-	.	ID=PVPAM_010021400.1;Parent=PVPAM_010021400
PVPAM_01	RATT	CDS	771424	772233	.	-	0	ID=PVPAM_010021400.1:CDS:1;Parent=PVPAM_010021400.1
PVPAM_01	RATT	CDS	772404	774491	.	-	0	ID=PVPAM_010021400.1:CDS:2;Parent=PVPAM_010021400.1
###
PVPAM_01	.	polypeptide	771424	774491	.	-	.	ID=PVPAM_010021400.1:pep;Derives_from=PVPAM_010021400.1;orthologous_to=PVP01_0108500.1;ortholog_cluster=ORTHOMCL2682;product=term%3Dconserved Plasmodium protein%2C unknown function%3Bevidence%3DIEA%3Bwith%3DGeneDB:PVP01_0108500.1
###
PVPAM_01	RATT	gene	775317	776662	.	+	.	ID=PVPAM_010021500;ratt_ortholog=PVP01_0108600;Name=BUD32
PVPAM_01	RATT	mRNA	775317	776662	.	+	.	ID=PVPAM_010021500.1;Parent=PVPAM_010021500
PVPAM_01	RATT	CDS	775317	775352	.	+	0	ID=PVPAM_010021500.1:CDS:1;Parent=PVPAM_010021500.1
PVPAM_01	RATT	CDS	775585	776073	.	+	0	ID=PVPAM_010021500.1:CDS:2;Parent=PVPAM_010021500.1
PVPAM_01	RATT	CDS	776229	776297	.	+	0	ID=PVPAM_010021500.1:CDS:3;Parent=PVPAM_010021500.1
PVPAM_01	RATT	CDS	776421	776493	.	+	0	ID=PVPAM_010021500.1:CDS:4;Parent=PVPAM_010021500.1
PVPAM_01	RATT	CDS	776625	776662	.	+	2	ID=PVPAM_010021500.1:CDS:5;Parent=PVPAM_010021500.1
###
PVPAM_01	.	polypeptide	775317	776662	.	+	.	ID=PVPAM_010021500.1:pep;Derives_from=PVPAM_010021500.1;orthologous_to=PVP01_0108600.1;ortholog_cluster=ORTHOMCL1427;product=term%3DEKC/KEOPS complex subunit BUD32%2C putative%3Bevidence%3DIEA%3Bwith%3DGeneDB:PVP01_0108600.1;Ontology_term=GO:0004672,GO:0003824,GO:0006468,GO:0005524
PVPAM_01	Pfam	protein_match	775332	775820	.	+	.	Parent=PVPAM_010021500.1:pep;Name=PF00069;signature_desc=Protein kinase domain;Ontology_term=GO:0004672,GO:0005524,GO:0006468
PVPAM_01	Pfam	protein_match	775392	775709	.	+	.	Parent=PVPAM_010021500.1:pep;Name=PF01163;signature_desc=RIO1 family;Ontology_term=GO:0003824,GO:0005524
###
PVPAM_01	RATT	gene	779796	782694	.	+	.	ID=PVPAM_010021600;ratt_ortholog=PVP01_0108700;Name=HSP90
PVPAM_01	RATT	mRNA	779796	782694	.	+	.	ID=PVPAM_010021600.1;Parent=PVPAM_010021600
PVPAM_01	RATT	CDS	779796	781235	.	+	0	ID=PVPAM_010021600.1:CDS:1;Parent=PVPAM_010021600.1
PVPAM_01	RATT	CDS	781888	782694	.	+	0	ID=PVPAM_010021600.1:CDS:2;Parent=PVPAM_010021600.1
###
PVPAM_01	.	polypeptide	779796	782694	.	+	.	ID=PVPAM_010021600.1:pep;Derives_from=PVPAM_010021600.1;orthologous_to=PVP01_0108700.1;ortholog_cluster=ORTHOMCL3377;product=term%3Dheat shock protein 90%2C putative%3Bevidence%3DIEA%3Bwith%3DGeneDB:PVP01_0108700.1;Ontology_term=GO:0006950,GO:0006457,GO:0051082,GO:0005524
PVPAM_01	Pfam	protein_match	779868	780227	.	+	.	Parent=PVPAM_010021600.1:pep;Name=PF13589;signature_desc=Histidine kinase-%2C DNA gyrase B-%2C and HSP90-like ATPase
PVPAM_01	Pfam	protein_match	779871	780332	.	+	.	Parent=PVPAM_010021600.1:pep;Name=PF02518;signature_desc=Histidine kinase-%2C DNA gyrase B-%2C and HSP90-like ATPase
PVPAM_01	Pfam	protein_match	780342	780539	.	+	.	Parent=PVPAM_010021600.1:pep;Name=PF00183;signature_desc=Hsp90 protein;Ontology_term=GO:0005524,GO:0051082,GO:0006457,GO:0006950
PVPAM_01	Pfam	protein_match	780567	781982	.	+	.	Parent=PVPAM_010021600.1:pep;Name=PF00183;signature_desc=Hsp90 protein;Ontology_term=GO:0005524,GO:0051082,GO:0006457,GO:0006950
###
PVPAM_01	RATT	gene	784033	786795	.	-	.	ID=PVPAM_010021700;ratt_ortholog=PVP01_0108800
PVPAM_01	RATT	mRNA	784033	786795	.	-	.	ID=PVPAM_010021700.1;Parent=PVPAM_010021700
PVPAM_01	RATT	CDS	784033	786795	.	-	0	ID=PVPAM_010021700.1:CDS:1;Parent=PVPAM_010021700.1
###
PVPAM_01	.	polypeptide	784033	786795	.	-	.	ID=PVPAM_010021700.1:pep;Derives_from=PVPAM_010021700.1;orthologous_to=PVP01_0108800.1;ortholog_cluster=ORTHOMCL5006;product=term%3Dheat shock protein 86 family protein%2C putative%3Bevidence%3DIEA%3Bwith%3DGeneDB:PVP01_0108800.1
PVPAM_01	Pfam	protein_match	784078	784374	.	-	.	Parent=PVPAM_010021700.1:pep;Name=PF06047;signature_desc=NF-kappa-B-activating protein C-terminal domain
###
PVPAM_01	RATT	gene	788148	789068	.	-	.	ID=PVPAM_010021800;ratt_ortholog=PVP01_0108900;Name=IMC1d
PVPAM_01	RATT	mRNA	788148	789068	.	-	.	ID=PVPAM_010021800.1;Parent=PVPAM_010021800
PVPAM_01	RATT	CDS	788148	788873	.	-	0	ID=PVPAM_010021800.1:CDS:1;Parent=PVPAM_010021800.1
PVPAM_01	RATT	CDS	789036	789068	.	-	0	ID=PVPAM_010021800.1:CDS:2;Parent=PVPAM_010021800.1
###
PVPAM_01	.	polypeptide	788148	789068	.	-	.	ID=PVPAM_010021800.1:pep;Derives_from=PVPAM_010021800.1;orthologous_to=PVP01_0108900.1;ortholog_cluster=ORTHOMCL4789;product=term%3Dinner membrane complex protein 1d%2C putative%3Bevidence%3DIEA%3Bwith%3DGeneDB:PVP01_0108900.1
###
PVPAM_01	RATT	gene	790191	790835	.	-	.	ID=PVPAM_010021900;ratt_ortholog=PVP01_0109000;Name=COX4
PVPAM_01	RATT	mRNA	790191	790835	.	-	.	ID=PVPAM_010021900.1;Parent=PVPAM_010021900
PVPAM_01	RATT	CDS	790191	790835	.	-	0	ID=PVPAM_010021900.1:CDS:1;Parent=PVPAM_010021900.1
###
PVPAM_01	.	polypeptide	790191	790835	.	-	.	ID=PVPAM_010021900.1:pep;Derives_from=PVPAM_010021900.1;orthologous_to=PVP01_0109000.1;ortholog_cluster=ORTHOMCL1679;product=term%3Dcytochrome c oxidase subunit 4%2C putative%3Bevidence%3DIEA%3Bwith%3DGeneDB:PVP01_0109000.1
###
PVPAM_01	RATT	gene	794746	797409	.	+	.	ID=PVPAM_010022000;ratt_ortholog=PVP01_0109100;Name=HSP110c
PVPAM_01	RATT	mRNA	794746	797409	.	+	.	ID=PVPAM_010022000.1;Parent=PVPAM_010022000
PVPAM_01	RATT	CDS	794746	797409	.	+	0	ID=PVPAM_010022000.1:CDS:1;Parent=PVPAM_010022000.1
###
PVPAM_01	.	polypeptide	794746	797409	.	+	.	ID=PVPAM_010022000.1:pep;Derives_from=PVPAM_010022000.1;orthologous_to=PVP01_0109100.1;ortholog_cluster=ORTHOMCL3354;product=term%3Dheat shock protein 110%2C putative%3Bevidence%3DIEA%3Bwith%3DGeneDB:PVP01_0109100.1
PVPAM_01	Pfam	protein_match	794752	795504	.	+	.	Parent=PVPAM_010022000.1:pep;Name=PF00012;signature_desc=Hsp70 protein
PVPAM_01	Pfam	protein_match	795589	796920	.	+	.	Parent=PVPAM_010022000.1:pep;Name=PF00012;signature_desc=Hsp70 protein
###
PVPAM_01	RATT	gene	798055	799011	.	-	.	ID=PVPAM_010022100;ratt_ortholog=PVP01_0109200;Name=SCO1
PVPAM_01	RATT	mRNA	798055	799011	.	-	.	ID=PVPAM_010022100.1;Parent=PVPAM_010022100
PVPAM_01	RATT	CDS	798055	799011	.	-	0	ID=PVPAM_010022100.1:CDS:1;Parent=PVPAM_010022100.1
###
PVPAM_01	.	polypeptide	798055	799011	.	-	.	ID=PVPAM_010022100.1:pep;Derives_from=PVPAM_010022100.1;orthologous_to=PVP01_0109200.1;ortholog_cluster=ORTHOMCL1936;product=term%3Dprotein SCO1%2C putative%3Bevidence%3DIEA%3Bwith%3DGeneDB:PVP01_0109200.1
PVPAM_01	Pfam	protein_match	798319	798648	.	-	.	Parent=PVPAM_010022100.1:pep;Name=PF02630;signature_desc=SCO1/SenC
###
PVPAM_01	RATT	gene	801377	804849	.	+	.	ID=PVPAM_010022200;ratt_ortholog=PVP01_0109300;Name=CRT
PVPAM_01	RATT	mRNA	801377	804849	.	+	.	ID=PVPAM_010022200.1;Parent=PVPAM_010022200
PVPAM_01	RATT	CDS	801377	801467	.	+	0	ID=PVPAM_010022200.1:CDS:1;Parent=PVPAM_010022200.1
PVPAM_01	RATT	CDS	801633	801898	.	+	2	ID=PVPAM_010022200.1:CDS:2;Parent=PVPAM_010022200.1
PVPAM_01	RATT	CDS	802128	802206	.	+	0	ID=PVPAM_010022200.1:CDS:3;Parent=PVPAM_010022200.1
PVPAM_01	RATT	CDS	802330	802423	.	+	2	ID=PVPAM_010022200.1:CDS:4;Parent=PVPAM_010022200.1
PVPAM_01	RATT	CDS	802599	802731	.	+	1	ID=PVPAM_010022200.1:CDS:5;Parent=PVPAM_010022200.1
PVPAM_01	RATT	CDS	802881	802952	.	+	0	ID=PVPAM_010022200.1:CDS:6;Parent=PVPAM_010022200.1
PVPAM_01	RATT	CDS	803082	803157	.	+	0	ID=PVPAM_010022200.1:CDS:7;Parent=PVPAM_010022200.1
PVPAM_01	RATT	CDS	803296	803378	.	+	2	ID=PVPAM_010022200.1:CDS:8;Parent=PVPAM_010022200.1
PVPAM_01	RATT	CDS	803515	803565	.	+	0	ID=PVPAM_010022200.1:CDS:9;Parent=PVPAM_010022200.1
PVPAM_01	RATT	CDS	803961	804017	.	+	0	ID=PVPAM_010022200.1:CDS:10;Parent=PVPAM_010022200.1
PVPAM_01	RATT	CDS	804193	804285	.	+	0	ID=PVPAM_010022200.1:CDS:11;Parent=PVPAM_010022200.1
PVPAM_01	RATT	CDS	804400	804444	.	+	0	ID=PVPAM_010022200.1:CDS:12;Parent=PVPAM_010022200.1
PVPAM_01	RATT	CDS	804577	804631	.	+	0	ID=PVPAM_010022200.1:CDS:13;Parent=PVPAM_010022200.1
PVPAM_01	RATT	CDS	804770	804849	.	+	2	ID=PVPAM_010022200.1:CDS:14;Parent=PVPAM_010022200.1
###
PVPAM_01	.	polypeptide	801377	804849	.	+	.	ID=PVPAM_010022200.1:pep;Derives_from=PVPAM_010022200.1;orthologous_to=PVP01_0109300.1;ortholog_cluster=ORTHOMCL2109;product=term%3Dchloroquine resistance transporter%3Bevidence%3DIEA%3Bwith%3DGeneDB:PVP01_0109300.1
PVPAM_01	Pfam	protein_match	801554	802543	.	+	.	Parent=PVPAM_010022200.1:pep;Name=PF08627;signature_desc=CRT-like%2C chloroquine-resistance transporter-like
###
PVPAM_01	RATT	gene	807577	810807	.	+	.	ID=PVPAM_010022300;ratt_ortholog=PVP01_0109400
PVPAM_01	RATT	mRNA	807577	810807	.	+	.	ID=PVPAM_010022300.1;Parent=PVPAM_010022300
PVPAM_01	RATT	CDS	807577	810807	.	+	0	ID=PVPAM_010022300.1:CDS:1;Parent=PVPAM_010022300.1
###
PVPAM_01	.	polypeptide	807577	810807	.	+	.	ID=PVPAM_010022300.1:pep;Derives_from=PVPAM_010022300.1;orthologous_to=PVP01_0109400.1;ortholog_cluster=ORTHOMCL4097;product=term%3Dcloroquine resistance associated protein cg1%2C putative%3Bevidence%3DIEA%3Bwith%3DGeneDB:PVP01_0109400.1;Ontology_term=GO:0003677
PVPAM_01	Pfam	protein_match	810295	810717	.	+	.	Parent=PVPAM_010022300.1:pep;Name=PF08755;signature_desc=Hemimethylated DNA-binding protein YccV like;Ontology_term=GO:0003677
###
PVPAM_01	RATT	gene	811481	812482	.	-	.	ID=PVPAM_010022400;ratt_ortholog=PVP01_0109500;Name=GLP3
PVPAM_01	RATT	mRNA	811481	812482	.	-	.	ID=PVPAM_010022400.1;Parent=PVPAM_010022400
PVPAM_01	RATT	CDS	811481	812482	.	-	0	ID=PVPAM_010022400.1:CDS:1;Parent=PVPAM_010022400.1
###
PVPAM_01	.	polypeptide	811481	812482	.	-	.	ID=PVPAM_010022400.1:pep;Derives_from=PVPAM_010022400.1;orthologous_to=PVP01_0109500.1;ortholog_cluster=ORTHOMCL3625;product=term%3Dglutaredoxin-like protein%3Bevidence%3DIEA%3Bwith%3DGeneDB:PVP01_0109500.1;Ontology_term=GO:0009055,GO:0045454,GO:0015035
PVPAM_01	Pfam	protein_match	811553	811747	.	-	.	Parent=PVPAM_010022400.1:pep;Name=PF00462;signature_desc=Glutaredoxin;Ontology_term=GO:0009055,GO:0015035,GO:0045454
###
PVPAM_01	RATT	gene	812867	820198	.	-	.	ID=PVPAM_010022500;ratt_ortholog=PVP01_0109600;Name=MED14
PVPAM_01	RATT	mRNA	812867	820198	.	-	.	ID=PVPAM_010022500.1;Parent=PVPAM_010022500
PVPAM_01	RATT	CDS	812867	820198	.	-	0	ID=PVPAM_010022500.1:CDS:1;Parent=PVPAM_010022500.1
###
PVPAM_01	.	polypeptide	812867	820198	.	-	.	ID=PVPAM_010022500.1:pep;Derives_from=PVPAM_010022500.1;orthologous_to=PVP01_0109600.1;ortholog_cluster=ORTHOMCL759;product=term%3Dmediator of RNA polymerase II transcription subunit 14%2C putative%3Bevidence%3DIEA%3Bwith%3DGeneDB:PVP01_0109600.1;Ontology_term=GO:0006357,GO:0016592,GO:0001104
PVPAM_01	Pfam	protein_match	819461	820045	.	-	.	Parent=PVPAM_010022500.1:pep;Name=PF08638;signature_desc=Mediator complex subunit MED14;Ontology_term=GO:0001104,GO:0006357,GO:0016592
###
PVPAM_01	AUGUSTUS	gene	821216	825155	1	-	.	ID=PVPAM_010022600
PVPAM_01	AUGUSTUS	mRNA	821216	825155	1	-	.	ID=PVPAM_010022600.1;Parent=PVPAM_010022600
PVPAM_01	AUGUSTUS	CDS	821216	823207	1	-	0	ID=PVPAM_010022600.1:CDS:1;Parent=PVPAM_010022600.1
PVPAM_01	AUGUSTUS	CDS	823332	825155	1	-	0	ID=PVPAM_010022600.1:CDS:2;Parent=PVPAM_010022600.1
###
PVPAM_01	.	polypeptide	821216	825155	.	-	.	ID=PVPAM_010022600.1:pep;Derives_from=PVPAM_010022600.1;orthologous_to=PVP01_0109700.1;ortholog_cluster=ORTHOMCL5415;product=term%3Dcloroquine resistance asscociatd protein Cg7%2C putative%3Bevidence%3DIEA%3Bwith%3DGeneDB:PVP01_0109700.1
###
PVPAM_01	RATT	gene	826280	826896	.	+	.	ID=PVPAM_010022700;ratt_ortholog=PVP01_0109800
PVPAM_01	RATT	mRNA	826280	826896	.	+	.	ID=PVPAM_010022700.1;Parent=PVPAM_010022700
PVPAM_01	RATT	CDS	826280	826520	.	+	0	ID=PVPAM_010022700.1:CDS:1;Parent=PVPAM_010022700.1
PVPAM_01	RATT	CDS	826688	826896	.	+	2	ID=PVPAM_010022700.1:CDS:2;Parent=PVPAM_010022700.1
###
PVPAM_01	.	polypeptide	826280	826896	.	+	.	ID=PVPAM_010022700.1:pep;Derives_from=PVPAM_010022700.1;orthologous_to=PVP01_0109800.1;ortholog_cluster=ORTHOMCL1728;product=term%3Dnucleic acid-binding protein%2C putative%3Bevidence%3DIEA%3Bwith%3DGeneDB:PVP01_0109800.1
###
PVPAM_01	AUGUSTUS	gene	827579	831500	1	-	.	ID=PVPAM_010022800;Name=POP1
PVPAM_01	AUGUSTUS	mRNA	827579	831500	1	-	.	ID=PVPAM_010022800.1;Parent=PVPAM_010022800
PVPAM_01	AUGUSTUS	CDS	827579	827622	1	-	2	ID=PVPAM_010022800.1:CDS:1;Parent=PVPAM_010022800.1
PVPAM_01	AUGUSTUS	CDS	827749	827841	1	-	2	ID=PVPAM_010022800.1:CDS:2;Parent=PVPAM_010022800.1
PVPAM_01	AUGUSTUS	CDS	827999	828373	1	-	2	ID=PVPAM_010022800.1:CDS:3;Parent=PVPAM_010022800.1
PVPAM_01	AUGUSTUS	CDS	828566	831500	1	-	0	ID=PVPAM_010022800.1:CDS:4;Parent=PVPAM_010022800.1
###
PVPAM_01	.	polypeptide	827579	831500	.	-	.	ID=PVPAM_010022800.1:pep;Derives_from=PVPAM_010022800.1;orthologous_to=PVP01_0109900.1;ortholog_cluster=ORTHOMCL2138;product=term%3Dribonucleases P/MRP protein subunit POP1%2C putative%3Bevidence%3DIEA%3Bwith%3DGeneDB:PVP01_0109900.1;Ontology_term=GO:0006396,GO:0004526,GO:0001682
PVPAM_01	Pfam	protein_match	828864	829136	.	-	.	Parent=PVPAM_010022800.1:pep;Name=PF08170;signature_desc=POPLD (NUC188) domain;Ontology_term=GO:0004526,GO:0006396
PVPAM_01	Pfam	protein_match	830718	830918	.	-	.	Parent=PVPAM_010022800.1:pep;Name=PF06978;signature_desc=Ribonucleases P/MRP protein subunit POP1;Ontology_term=GO:0004526,GO:0001682
PVPAM_01	Pfam	protein_match	830949	831122	.	-	.	Parent=PVPAM_010022800.1:pep;Name=PF06978;signature_desc=Ribonucleases P/MRP protein subunit POP1;Ontology_term=GO:0004526,GO:0001682
###
PVPAM_01	RATT	gene	833095	835359	.	-	.	ID=PVPAM_010022900;ratt_ortholog=PVP01_0110000
PVPAM_01	RATT	mRNA	833095	835359	.	-	.	ID=PVPAM_010022900.1;Parent=PVPAM_010022900
PVPAM_01	RATT	CDS	833095	835359	.	-	0	ID=PVPAM_010022900.1:CDS:1;Parent=PVPAM_010022900.1
###
PVPAM_01	.	polypeptide	833095	835359	.	-	.	ID=PVPAM_010022900.1:pep;Derives_from=PVPAM_010022900.1;orthologous_to=PVP01_0110000.1;ortholog_cluster=ORTHOMCL922;product=term%3Dlysophospholipase%2C putative%3Bevidence%3DIEA%3Bwith%3DGeneDB:PVP01_0110000.1
PVPAM_01	Pfam	protein_match	833164	833694	.	-	.	Parent=PVPAM_010022900.1:pep;Name=PF12146;signature_desc=Serine aminopeptidase%2C S33
PVPAM_01	Pfam	protein_match	833992	834135	.	-	.	Parent=PVPAM_010022900.1:pep;Name=PF12146;signature_desc=Serine aminopeptidase%2C S33
###
PVPAM_01	RATT	gene	837143	838297	.	-	.	ID=PVPAM_010023000;ratt_ortholog=PVP01_0110100;Name=PARE
PVPAM_01	RATT	mRNA	837143	838297	.	-	.	ID=PVPAM_010023000.1;Parent=PVPAM_010023000
PVPAM_01	RATT	CDS	837143	838297	.	-	0	ID=PVPAM_010023000.1:CDS:1;Parent=PVPAM_010023000.1
###
PVPAM_01	.	polypeptide	837143	838297	.	-	.	ID=PVPAM_010023000.1:pep;Derives_from=PVPAM_010023000.1;orthologous_to=PVP01_0110100.1;ortholog_cluster=ORTHOMCL3008;product=term%3Dprodrug activation and resistance esterase%2C putative%3Bevidence%3DIEA%3Bwith%3DGeneDB:PVP01_0110100.1
PVPAM_01	Pfam	protein_match	837200	837730	.	-	.	Parent=PVPAM_010023000.1:pep;Name=PF12146;signature_desc=Serine aminopeptidase%2C S33
PVPAM_01	Pfam	protein_match	837551	838042	.	-	.	Parent=PVPAM_010023000.1:pep;Name=PF00561;signature_desc=alpha/beta hydrolase fold
PVPAM_01	Pfam	protein_match	837875	838036	.	-	.	Parent=PVPAM_010023000.1:pep;Name=PF12146;signature_desc=Serine aminopeptidase%2C S33
###
PVPAM_01	RATT	gene	840617	840829	.	+	.	ID=PVPAM_010023100;ratt_ortholog=PVP01_0110200
PVPAM_01	RATT	mRNA	840617	840829	.	+	.	ID=PVPAM_010023100.1;Parent=PVPAM_010023100
PVPAM_01	RATT	CDS	840617	840829	.	+	0	ID=PVPAM_010023100.1:CDS:1;Parent=PVPAM_010023100.1
###
PVPAM_01	.	polypeptide	840617	840829	.	+	.	ID=PVPAM_010023100.1:pep;Derives_from=PVPAM_010023100.1;orthologous_to=PVP01_0110200.1;ortholog_cluster=ORTHOMCL1645;product=term%3Dconserved protein%2C unknown function%3Bevidence%3DIEA%3Bwith%3DGeneDB:PVP01_0110200.1
PVPAM_01	Pfam	protein_match	840617	840745	.	+	.	Parent=PVPAM_010023100.1:pep;Name=PF14990;signature_desc=Domain of unknown function (DUF4516)
###
PVPAM_01	AUGUSTUS	gene	841454	849522	1	-	.	ID=PVPAM_010023200
PVPAM_01	AUGUSTUS	mRNA	841454	849522	1	-	.	ID=PVPAM_010023200.1;Parent=PVPAM_010023200
PVPAM_01	AUGUSTUS	CDS	841454	842463	1	-	2	ID=PVPAM_010023200.1:CDS:1;Parent=PVPAM_010023200.1
PVPAM_01	AUGUSTUS	CDS	843258	846368	1	-	2	ID=PVPAM_010023200.1:CDS:2;Parent=PVPAM_010023200.1
PVPAM_01	AUGUSTUS	CDS	846507	849522	1	-	0	ID=PVPAM_010023200.1:CDS:3;Parent=PVPAM_010023200.1
###
PVPAM_01	.	polypeptide	841454	849522	.	-	.	ID=PVPAM_010023200.1:pep;Derives_from=PVPAM_010023200.1;orthologous_to=PVP01_0110300.1;ortholog_cluster=ORTHOMCL5384;product=term%3Dhydrolase%2C putative%3Bevidence%3DIEA%3Bwith%3DGeneDB:PVP01_0110300.1
PVPAM_01	Pfam	protein_match	843091	843618	.	-	.	Parent=PVPAM_010023200.1:pep;Name=PF05990;signature_desc=Alpha/beta hydrolase of unknown function (DUF900)
###
PVPAM_01	RATT	gene	852153	862322	.	-	.	ID=PVPAM_010023300;ratt_ortholog=PVP01_0110400
PVPAM_01	RATT	mRNA	852153	862322	.	-	.	ID=PVPAM_010023300.1;Parent=PVPAM_010023300
PVPAM_01	RATT	CDS	852153	856871	.	-	0	ID=PVPAM_010023300.1:CDS:1;Parent=PVPAM_010023300.1
PVPAM_01	RATT	CDS	856990	857221	.	-	1	ID=PVPAM_010023300.1:CDS:2;Parent=PVPAM_010023300.1
PVPAM_01	RATT	CDS	857419	858146	.	-	0	ID=PVPAM_010023300.1:CDS:3;Parent=PVPAM_010023300.1
PVPAM_01	RATT	CDS	858290	858434	.	-	1	ID=PVPAM_010023300.1:CDS:4;Parent=PVPAM_010023300.1
PVPAM_01	RATT	CDS	858576	858703	.	-	0	ID=PVPAM_010023300.1:CDS:5;Parent=PVPAM_010023300.1
PVPAM_01	RATT	CDS	858830	859558	.	-	0	ID=PVPAM_010023300.1:CDS:6;Parent=PVPAM_010023300.1
PVPAM_01	RATT	CDS	859752	862322	.	-	0	ID=PVPAM_010023300.1:CDS:7;Parent=PVPAM_010023300.1
###
PVPAM_01	.	polypeptide	852153	862322	.	-	.	ID=PVPAM_010023300.1:pep;Derives_from=PVPAM_010023300.1;orthologous_to=PVP01_0110400.1;ortholog_cluster=ORTHOMCL3178;product=term%3Dconserved Plasmodium protein%2C unknown function%3Bevidence%3DIEA%3Bwith%3DGeneDB:PVP01_0110400.1
###
PVPAM_01	RATT	gene	863843	865468	.	+	.	ID=PVPAM_010023400;ratt_ortholog=PVP01_0110500
PVPAM_01	RATT	mRNA	863843	865468	.	+	.	ID=PVPAM_010023400.1;Parent=PVPAM_010023400
PVPAM_01	RATT	CDS	863843	865468	.	+	0	ID=PVPAM_010023400.1:CDS:1;Parent=PVPAM_010023400.1
###
PVPAM_01	.	polypeptide	863843	865468	.	+	.	ID=PVPAM_010023400.1:pep;Derives_from=PVPAM_010023400.1;orthologous_to=PVP01_0110500.1;ortholog_cluster=ORTHOMCL4597;product=term%3Dconserved protein%2C unknown function%3Bevidence%3DIEA%3Bwith%3DGeneDB:PVP01_0110500.1
###
PVPAM_01	RATT	gene	867586	872910	.	+	.	ID=PVPAM_010023500;ratt_ortholog=PVP01_0110600
PVPAM_01	RATT	mRNA	867586	872910	.	+	.	ID=PVPAM_010023500.1;Parent=PVPAM_010023500
PVPAM_01	RATT	CDS	867586	872910	.	+	0	ID=PVPAM_010023500.1:CDS:1;Parent=PVPAM_010023500.1
###
PVPAM_01	.	polypeptide	867586	872910	.	+	.	ID=PVPAM_010023500.1:pep;Derives_from=PVPAM_010023500.1;orthologous_to=PVP01_0110600.1;ortholog_cluster=ORTHOMCL736;product=term%3Dconserved Plasmodium protein%2C unknown function%3Bevidence%3DIEA%3Bwith%3DGeneDB:PVP01_0110600.1
###
PVPAM_01	RATT	gene	873542	874689	.	-	.	ID=PVPAM_010023600;ratt_ortholog=PVP01_0110700
PVPAM_01	RATT	mRNA	873542	874689	.	-	.	ID=PVPAM_010023600.1;Parent=PVPAM_010023600
PVPAM_01	RATT	CDS	873542	873721	.	-	0	ID=PVPAM_010023600.1:CDS:1;Parent=PVPAM_010023600.1
PVPAM_01	RATT	CDS	874007	874175	.	-	1	ID=PVPAM_010023600.1:CDS:2;Parent=PVPAM_010023600.1
PVPAM_01	RATT	CDS	874314	874493	.	-	1	ID=PVPAM_010023600.1:CDS:3;Parent=PVPAM_010023600.1
PVPAM_01	RATT	CDS	874604	874689	.	-	0	ID=PVPAM_010023600.1:CDS:4;Parent=PVPAM_010023600.1
###
PVPAM_01	.	polypeptide	873542	874689	.	-	.	ID=PVPAM_010023600.1:pep;Derives_from=PVPAM_010023600.1;orthologous_to=PVP01_0110700.1;ortholog_cluster=ORTHOMCL2256;product=term%3Dconserved protein%2C unknown function%3Bevidence%3DIEA%3Bwith%3DGeneDB:PVP01_0110700.1
###
PVPAM_01	RATT	gene	875593	876948	.	+	.	ID=PVPAM_010023700;ratt_ortholog=PVP01_0110800;Name=RAD14
PVPAM_01	RATT	mRNA	875593	876948	.	+	.	ID=PVPAM_010023700.1;Parent=PVPAM_010023700
PVPAM_01	RATT	CDS	875593	876948	.	+	0	ID=PVPAM_010023700.1:CDS:1;Parent=PVPAM_010023700.1
###
PVPAM_01	.	polypeptide	875593	876948	.	+	.	ID=PVPAM_010023700.1:pep;Derives_from=PVPAM_010023700.1;orthologous_to=PVP01_0110800.1;ortholog_cluster=ORTHOMCL4205;product=term%3DDNA repair protein RAD14%2C putative%3Bevidence%3DIEA%3Bwith%3DGeneDB:PVP01_0110800.1
PVPAM_01	Pfam	protein_match	876124	876228	.	+	.	Parent=PVPAM_010023700.1:pep;Name=PF00805;signature_desc=Pentapeptide repeats (8 copies)
###
PVPAM_01	RATT	gene	877182	878638	.	-	.	ID=PVPAM_010023800;ratt_ortholog=PVP01_0110900
PVPAM_01	RATT	mRNA	877182	878638	.	-	.	ID=PVPAM_010023800.1;Parent=PVPAM_010023800
PVPAM_01	RATT	CDS	877182	877258	.	-	2	ID=PVPAM_010023800.1:CDS:1;Parent=PVPAM_010023800.1
PVPAM_01	RATT	CDS	877388	877474	.	-	2	ID=PVPAM_010023800.1:CDS:2;Parent=PVPAM_010023800.1
PVPAM_01	RATT	CDS	877704	877868	.	-	2	ID=PVPAM_010023800.1:CDS:3;Parent=PVPAM_010023800.1
PVPAM_01	RATT	CDS	877981	878215	.	-	0	ID=PVPAM_010023800.1:CDS:4;Parent=PVPAM_010023800.1
PVPAM_01	RATT	CDS	878342	878638	.	-	0	ID=PVPAM_010023800.1:CDS:5;Parent=PVPAM_010023800.1
###
PVPAM_01	.	polypeptide	877182	878638	.	-	.	ID=PVPAM_010023800.1:pep;Derives_from=PVPAM_010023800.1;orthologous_to=PVP01_0110900.1;ortholog_cluster=ORTHOMCL4866;product=term%3Dconserved protein%2C unknown function%3Bevidence%3DIEA%3Bwith%3DGeneDB:PVP01_0110900.1
###
PVPAM_01	RATT	gene	879770	880770	.	-	.	ID=PVPAM_010023900;ratt_ortholog=PVP01_0111000;Name=RPL34
PVPAM_01	RATT	mRNA	879770	880770	.	-	.	ID=PVPAM_010023900.1;Parent=PVPAM_010023900
PVPAM_01	RATT	CDS	879770	880063	.	-	0	ID=PVPAM_010023900.1:CDS:1;Parent=PVPAM_010023900.1
PVPAM_01	RATT	CDS	880612	880770	.	-	0	ID=PVPAM_010023900.1:CDS:2;Parent=PVPAM_010023900.1
###
PVPAM_01	.	polypeptide	879770	880770	.	-	.	ID=PVPAM_010023900.1:pep;Derives_from=PVPAM_010023900.1;orthologous_to=PVP01_0111000.1;ortholog_cluster=ORTHOMCL876;product=term%3D60S ribosomal protein L34%2C putative%3Bevidence%3DIEA%3Bwith%3DGeneDB:PVP01_0111000.1;Ontology_term=GO:0005840,GO:0006412,GO:0003735,GO:0005622
PVPAM_01	Pfam	protein_match	880492	880770	.	-	.	Parent=PVPAM_010023900.1:pep;Name=PF01199;signature_desc=Ribosomal protein L34e;Ontology_term=GO:0003735,GO:0006412,GO:0005622,GO:0005840
###
PVPAM_01	RATT	gene	883024	883872	.	-	.	ID=PVPAM_010024000;ratt_ortholog=PVP01_0111100
PVPAM_01	RATT	mRNA	883024	883872	.	-	.	ID=PVPAM_010024000.1;Parent=PVPAM_010024000
PVPAM_01	RATT	CDS	883024	883872	.	-	0	ID=PVPAM_010024000.1:CDS:1;Parent=PVPAM_010024000.1
###
PVPAM_01	.	polypeptide	883024	883872	.	-	.	ID=PVPAM_010024000.1:pep;Derives_from=PVPAM_010024000.1;orthologous_to=PVP01_0111100.1;ortholog_cluster=ORTHOMCL3587;product=term%3Dconserved Plasmodium protein%2C unknown function%3Bevidence%3DIEA%3Bwith%3DGeneDB:PVP01_0111100.1
###
PVPAM_01	RATT	gene	884623	885591	.	-	.	ID=PVPAM_010024100;ratt_ortholog=PVP01_0111200;Name=USE1
PVPAM_01	RATT	mRNA	884623	885591	.	-	.	ID=PVPAM_010024100.1;Parent=PVPAM_010024100
PVPAM_01	RATT	CDS	884623	885591	.	-	0	ID=PVPAM_010024100.1:CDS:1;Parent=PVPAM_010024100.1
###
PVPAM_01	.	polypeptide	884623	885591	.	-	.	ID=PVPAM_010024100.1:pep;Derives_from=PVPAM_010024100.1;orthologous_to=PVP01_0111200.1;ortholog_cluster=ORTHOMCL2258;product=term%3Dprotein transport protein USE1%2C putative%3Bevidence%3DIEA%3Bwith%3DGeneDB:PVP01_0111200.1
PVPAM_01	Pfam	protein_match	884653	885138	.	-	.	Parent=PVPAM_010024100.1:pep;Name=PF09753;signature_desc=Membrane fusion protein Use1
###
PVPAM_01	RATT	gene	886206	887393	.	+	.	ID=PVPAM_010024200;ratt_ortholog=PVP01_0111300;Name=RPL1
PVPAM_01	RATT	mRNA	886206	887393	.	+	.	ID=PVPAM_010024200.1;Parent=PVPAM_010024200
PVPAM_01	RATT	CDS	886206	887393	.	+	0	ID=PVPAM_010024200.1:CDS:1;Parent=PVPAM_010024200.1
###
PVPAM_01	.	polypeptide	886206	887393	.	+	.	ID=PVPAM_010024200.1:pep;Derives_from=PVPAM_010024200.1;orthologous_to=PVP01_0111300.1;ortholog_cluster=ORTHOMCL2910;product=term%3D50S ribosomal protein L1%2C mitochondrial%2C putative%3Bevidence%3DIEA%3Bwith%3DGeneDB:PVP01_0111300.1
PVPAM_01	Pfam	protein_match	886593	887135	.	+	.	Parent=PVPAM_010024200.1:pep;Name=PF00687;signature_desc=Ribosomal protein L1p/L10e family
###
PVPAM_01	RATT	gene	887950	891219	.	-	.	ID=PVPAM_010024300;ratt_ortholog=PVP01_0111400;Name=Cdc48
PVPAM_01	RATT	mRNA	887950	891219	.	-	.	ID=PVPAM_010024300.1;Parent=PVPAM_010024300
PVPAM_01	RATT	CDS	887950	891219	.	-	0	ID=PVPAM_010024300.1:CDS:1;Parent=PVPAM_010024300.1
###
PVPAM_01	.	polypeptide	887950	891219	.	-	.	ID=PVPAM_010024300.1:pep;Derives_from=PVPAM_010024300.1;orthologous_to=PVPAM_110034300.1,PVP01_0111400.1,PVP01_1130100.1;ortholog_cluster=ORTHOMCL90;product=term%3DAAA family ATPase%2C CDC48 subfamily%2C putative%3Bevidence%3DIEA%3Bwith%3DGeneDB:PVP01_0111400.1%3Bis_preferred%3Dtrue,term%3Dcell division cycle protein 48 homologue%2C putative%3Bevidence%3DIEA%3Bwith%3DGeneDB:PVP01_1130100.1%3Brank%3D1;Ontology_term=GO:0005524
PVPAM_01	Pfam	protein_match	888145	888264	.	-	.	Parent=PVPAM_010024300.1:pep;Name=PF17862;signature_desc=AAA+ lid domain
PVPAM_01	Pfam	protein_match	888334	888723	.	-	.	Parent=PVPAM_010024300.1:pep;Name=PF00004;signature_desc=ATPase family associated with various cellular activities (AAA);Ontology_term=GO:0005524
PVPAM_01	Pfam	protein_match	889093	889227	.	-	.	Parent=PVPAM_010024300.1:pep;Name=PF17862;signature_desc=AAA+ lid domain
PVPAM_01	Pfam	protein_match	889297	889683	.	-	.	Parent=PVPAM_010024300.1:pep;Name=PF00004;signature_desc=ATPase family associated with various cellular activities (AAA);Ontology_term=GO:0005524
PVPAM_01	Pfam	protein_match	889405	889680	.	-	.	Parent=PVPAM_010024300.1:pep;Name=PF07724;signature_desc=AAA domain (Cdc48 subfamily);Ontology_term=GO:0005524
###
PVPAM_01	RATT	gene	893037	893585	.	-	.	ID=PVPAM_010024400;ratt_ortholog=PVP01_0111500
PVPAM_01	RATT	mRNA	893037	893585	.	-	.	ID=PVPAM_010024400.1;Parent=PVPAM_010024400
PVPAM_01	RATT	CDS	893037	893585	.	-	0	ID=PVPAM_010024400.1:CDS:1;Parent=PVPAM_010024400.1
###
PVPAM_01	.	polypeptide	893037	893585	.	-	.	ID=PVPAM_010024400.1:pep;Derives_from=PVPAM_010024400.1;orthologous_to=PVP01_0111500.1;ortholog_cluster=ORTHOMCL3263;product=term%3Dconserved protein%2C unknown function%3Bevidence%3DIEA%3Bwith%3DGeneDB:PVP01_0111500.1
###
PVPAM_01	AUGUSTUS	gene	893752	894111	0.95	+	.	ID=PVPAM_010024500
PVPAM_01	AUGUSTUS	mRNA	893752	894111	0.95	+	.	ID=PVPAM_010024500.1;Parent=PVPAM_010024500
PVPAM_01	AUGUSTUS	CDS	893752	894111	0.95	+	0	ID=PVPAM_010024500.1:CDS:1;Parent=PVPAM_010024500.1
###
PVPAM_01	.	polypeptide	893752	894111	.	+	.	ID=PVPAM_010024500.1:pep;Derives_from=PVPAM_010024500.1;product=term%3Dhypothetical protein
###
PVPAM_01	RATT	gene	896937	899531	.	+	.	ID=PVPAM_010024600;ratt_ortholog=PVP01_0111600
PVPAM_01	RATT	mRNA	896937	899531	.	+	.	ID=PVPAM_010024600.1;Parent=PVPAM_010024600
PVPAM_01	RATT	CDS	896937	899531	.	+	0	ID=PVPAM_010024600.1:CDS:1;Parent=PVPAM_010024600.1
###
PVPAM_01	.	polypeptide	896937	899531	.	+	.	ID=PVPAM_010024600.1:pep;Derives_from=PVPAM_010024600.1;orthologous_to=PVP01_0111600.1;ortholog_cluster=ORTHOMCL3758;product=term%3Dconserved Plasmodium protein%2C unknown function%3Bevidence%3DIEA%3Bwith%3DGeneDB:PVP01_0111600.1
###
PVPAM_01	RATT	gene	900513	900998	.	+	.	ID=PVPAM_010024700;ratt_ortholog=PVP01_0111700
PVPAM_01	RATT	mRNA	900513	900998	.	+	.	ID=PVPAM_010024700.1;Parent=PVPAM_010024700
PVPAM_01	RATT	CDS	900513	900998	.	+	0	ID=PVPAM_010024700.1:CDS:1;Parent=PVPAM_010024700.1
###
PVPAM_01	.	polypeptide	900513	900998	.	+	.	ID=PVPAM_010024700.1:pep;Derives_from=PVPAM_010024700.1;orthologous_to=PVP01_0111700.1;ortholog_cluster=ORTHOMCL5792;product=term%3Dconserved Plasmodium protein%2C unknown function%3Bevidence%3DIEA%3Bwith%3DGeneDB:PVP01_0111700.1
###
PVPAM_01	RATT	gene	901295	903631	.	-	.	ID=PVPAM_010024800;ratt_ortholog=PVP01_0111800;Name=SAP18
PVPAM_01	RATT	mRNA	901295	903631	.	-	.	ID=PVPAM_010024800.1;Parent=PVPAM_010024800
PVPAM_01	RATT	CDS	901295	903631	.	-	0	ID=PVPAM_010024800.1:CDS:1;Parent=PVPAM_010024800.1
###
PVPAM_01	.	polypeptide	901295	903631	.	-	.	ID=PVPAM_010024800.1:pep;Derives_from=PVPAM_010024800.1;orthologous_to=PVP01_0111800.1;ortholog_cluster=ORTHOMCL699;product=term%3Dhistone deacetylase complex subunit SAP18%2C putative%3Bevidence%3DIEA%3Bwith%3DGeneDB:PVP01_0111800.1
PVPAM_01	Pfam	protein_match	901325	901675	.	-	.	Parent=PVPAM_010024800.1:pep;Name=PF06487;signature_desc=Sin3 associated polypeptide p18 (SAP18)
###
PVPAM_01	RATT	gene	906783	908843	.	+	.	ID=PVPAM_010024900;ratt_ortholog=PVP01_0111900
PVPAM_01	RATT	mRNA	906783	908843	.	+	.	ID=PVPAM_010024900.1;Parent=PVPAM_010024900
PVPAM_01	RATT	CDS	906783	908843	.	+	0	ID=PVPAM_010024900.1:CDS:1;Parent=PVPAM_010024900.1
###
PVPAM_01	.	polypeptide	906783	908843	.	+	.	ID=PVPAM_010024900.1:pep;Derives_from=PVPAM_010024900.1;orthologous_to=PVP01_0111900.1;ortholog_cluster=ORTHOMCL4038;product=term%3Dregulator of chromosome condensation%2C putative%3Bevidence%3DIEA%3Bwith%3DGeneDB:PVP01_0111900.1
PVPAM_01	Pfam	protein_match	906951	907112	.	+	.	Parent=PVPAM_010024900.1:pep;Name=PF00415;signature_desc=Regulator of chromosome condensation (RCC1) repeat
PVPAM_01	Pfam	protein_match	907074	907163	.	+	.	Parent=PVPAM_010024900.1:pep;Name=PF13540;signature_desc=Regulator of chromosome condensation (RCC1) repeat
PVPAM_01	Pfam	protein_match	907830	907904	.	+	.	Parent=PVPAM_010024900.1:pep;Name=PF13540;signature_desc=Regulator of chromosome condensation (RCC1) repeat
###
PVPAM_01	RATT	gene	910621	911124	.	+	.	ID=PVPAM_010025000;ratt_ortholog=PVP01_0111950;Name=MPODD
PVPAM_01	RATT	mRNA	910621	911124	.	+	.	ID=PVPAM_010025000.1;Parent=PVPAM_010025000
PVPAM_01	RATT	CDS	910621	910749	.	+	0	ID=PVPAM_010025000.1:CDS:1;Parent=PVPAM_010025000.1
PVPAM_01	RATT	CDS	910981	911124	.	+	0	ID=PVPAM_010025000.1:CDS:2;Parent=PVPAM_010025000.1
###
PVPAM_01	.	polypeptide	910621	911124	.	+	.	ID=PVPAM_010025000.1:pep;Derives_from=PVPAM_010025000.1;orthologous_to=PVP01_0111950.1;ortholog_cluster=ORTHOMCL654;product=term%3Dprotein MPODD%2C putative%3Bevidence%3DIEA%3Bwith%3DGeneDB:PVP01_0111950.1
###
PVPAM_01	RATT	gene	911191	912241	.	-	.	ID=PVPAM_010025100;ratt_ortholog=PVP01_0112000;Name=SEC28
PVPAM_01	RATT	mRNA	911191	912241	.	-	.	ID=PVPAM_010025100.1;Parent=PVPAM_010025100
PVPAM_01	RATT	CDS	911191	912045	.	-	0	ID=PVPAM_010025100.1:CDS:1;Parent=PVPAM_010025100.1
PVPAM_01	RATT	CDS	912224	912241	.	-	0	ID=PVPAM_010025100.1:CDS:2;Parent=PVPAM_010025100.1
###
PVPAM_01	.	polypeptide	911191	912241	.	-	.	ID=PVPAM_010025100.1:pep;Derives_from=PVPAM_010025100.1;orthologous_to=PVP01_0112000.1;ortholog_cluster=ORTHOMCL1611;product=term%3Dcoatomer subunit epsilon%2C putative%3Bevidence%3DIEA%3Bwith%3DGeneDB:PVP01_0112000.1;Ontology_term=GO:0006890,GO:0005198
PVPAM_01	Pfam	protein_match	911378	912226	.	-	.	Parent=PVPAM_010025100.1:pep;Name=PF04733;signature_desc=Coatomer epsilon subunit;Ontology_term=GO:0005198,GO:0006890
PVPAM_01	Pfam	protein_match	911438	911590	.	-	.	Parent=PVPAM_010025100.1:pep;Name=PF14559;signature_desc=Tetratricopeptide repeat
###
PVPAM_01	RATT	gene	913197	914252	.	-	.	ID=PVPAM_010025200;ratt_ortholog=PVP01_0112100
PVPAM_01	RATT	mRNA	913197	914252	.	-	.	ID=PVPAM_010025200.1;Parent=PVPAM_010025200
PVPAM_01	RATT	CDS	913197	913905	.	-	1	ID=PVPAM_010025200.1:CDS:1;Parent=PVPAM_010025200.1
PVPAM_01	RATT	CDS	914239	914252	.	-	0	ID=PVPAM_010025200.1:CDS:2;Parent=PVPAM_010025200.1
###
PVPAM_01	.	polypeptide	913197	914252	.	-	.	ID=PVPAM_010025200.1:pep;Derives_from=PVPAM_010025200.1;orthologous_to=PVP01_0112100.1;ortholog_cluster=ORTHOMCL2673;product=term%3Dubiquitin regulatory protein%2C putative%3Bevidence%3DIEA%3Bwith%3DGeneDB:PVP01_0112100.1;Ontology_term=GO:0005515
PVPAM_01	Pfam	protein_match	913566	913757	.	-	.	Parent=PVPAM_010025200.1:pep;Name=PF00789;signature_desc=UBX domain;Ontology_term=GO:0005515
PVPAM_01	Pfam	protein_match	913866	914084	.	-	.	Parent=PVPAM_010025200.1:pep;Name=PF08059;signature_desc=SEP domain
###
PVPAM_01	RATT	gene	917382	919019	.	+	.	ID=PVPAM_010025300;ratt_ortholog=PVP01_0112200;Name=PMX
PVPAM_01	RATT	mRNA	917382	919019	.	+	.	ID=PVPAM_010025300.1;Parent=PVPAM_010025300
PVPAM_01	RATT	CDS	917382	919019	.	+	0	ID=PVPAM_010025300.1:CDS:1;Parent=PVPAM_010025300.1
###
PVPAM_01	.	polypeptide	917382	919019	.	+	.	ID=PVPAM_010025300.1:pep;Derives_from=PVPAM_010025300.1;orthologous_to=PVP01_0112200.1;ortholog_cluster=ORTHOMCL2919;product=term%3Dplasmepsin X%2C putative%3Bevidence%3DIEA%3Bwith%3DGeneDB:PVP01_0112200.1;Ontology_term=GO:0004190,GO:0006508
PVPAM_01	Pfam	protein_match	918015	918938	.	+	.	Parent=PVPAM_010025300.1:pep;Name=PF00026;signature_desc=Eukaryotic aspartyl protease;Ontology_term=GO:0004190,GO:0006508
###
PVPAM_01	AUGUSTUS	gene	919447	919731	0.72	-	.	ID=PVPAM_010025400
PVPAM_01	AUGUSTUS	mRNA	919447	919731	0.72	-	.	ID=PVPAM_010025400.1;Parent=PVPAM_010025400
PVPAM_01	AUGUSTUS	CDS	919447	919731	0.72	-	0	ID=PVPAM_010025400.1:CDS:1;Parent=PVPAM_010025400.1
###
PVPAM_01	.	polypeptide	919447	919731	.	-	.	ID=PVPAM_010025400.1:pep;Derives_from=PVPAM_010025400.1;product=term%3Dhypothetical protein
###
PVPAM_01	RATT	gene	920118	924702	.	-	.	ID=PVPAM_010025500;ratt_ortholog=PVP01_0112300
PVPAM_01	RATT	mRNA	920118	924702	.	-	.	ID=PVPAM_010025500.1;Parent=PVPAM_010025500
PVPAM_01	RATT	CDS	920118	920329	.	-	2	ID=PVPAM_010025500.1:CDS:1;Parent=PVPAM_010025500.1
PVPAM_01	RATT	CDS	920470	920701	.	-	0	ID=PVPAM_010025500.1:CDS:2;Parent=PVPAM_010025500.1
PVPAM_01	RATT	CDS	920878	924702	.	-	0	ID=PVPAM_010025500.1:CDS:3;Parent=PVPAM_010025500.1
###
PVPAM_01	.	polypeptide	920118	924702	.	-	.	ID=PVPAM_010025500.1:pep;Derives_from=PVPAM_010025500.1;orthologous_to=PVP01_0112300.1;ortholog_cluster=ORTHOMCL5788;product=term%3DAP-3 complex subunit delta%2C putative%3Bevidence%3DIEA%3Bwith%3DGeneDB:PVP01_0112300.1;Ontology_term=GO:0016192,GO:0006886,GO:0030117
PVPAM_01	Pfam	protein_match	922753	924078	.	-	.	Parent=PVPAM_010025500.1:pep;Name=PF01602;signature_desc=Adaptin N terminal region;Ontology_term=GO:0006886,GO:0016192,GO:0030117
###
PVPAM_01	RATT	gene	925848	929192	.	-	.	ID=PVPAM_010025600;ratt_ortholog=PVP01_0112400
PVPAM_01	RATT	mRNA	925848	929192	.	-	.	ID=PVPAM_010025600.1;Parent=PVPAM_010025600
PVPAM_01	RATT	CDS	925848	929192	.	-	0	ID=PVPAM_010025600.1:CDS:1;Parent=PVPAM_010025600.1
###
PVPAM_01	.	polypeptide	925848	929192	.	-	.	ID=PVPAM_010025600.1:pep;Derives_from=PVPAM_010025600.1;orthologous_to=PVP01_0112400.1;ortholog_cluster=ORTHOMCL2142;product=term%3Dconserved Plasmodium protein%2C unknown function%3Bevidence%3DIEA%3Bwith%3DGeneDB:PVP01_0112400.1
###
PVPAM_01	AUGUSTUS	gene	930115	931651	1	-	.	ID=PVPAM_010025700;Name=TyrRS
PVPAM_01	AUGUSTUS	mRNA	930115	931651	1	-	.	ID=PVPAM_010025700.1;Parent=PVPAM_010025700
PVPAM_01	AUGUSTUS	CDS	930115	930308	1	-	2	ID=PVPAM_010025700.1:CDS:1;Parent=PVPAM_010025700.1
PVPAM_01	AUGUSTUS	CDS	930467	931174	1	-	2	ID=PVPAM_010025700.1:CDS:2;Parent=PVPAM_010025700.1
PVPAM_01	AUGUSTUS	CDS	931411	931651	1	-	0	ID=PVPAM_010025700.1:CDS:3;Parent=PVPAM_010025700.1
###
PVPAM_01	.	polypeptide	930115	931651	.	-	.	ID=PVPAM_010025700.1:pep;Derives_from=PVPAM_010025700.1;orthologous_to=PVP01_0112500.1;ortholog_cluster=ORTHOMCL747;product=term%3Dtyrosine--tRNA ligase%2C putative%3Bevidence%3DIEA%3Bwith%3DGeneDB:PVP01_0112500.1;Ontology_term=GO:0004812,GO:0006418,GO:0000166,GO:0005524
PVPAM_01	Pfam	protein_match	930593	931471	.	-	.	Parent=PVPAM_010025700.1:pep;Name=PF00579;signature_desc=tRNA synthetases class I (W and Y);Ontology_term=GO:0000166,GO:0004812,GO:0005524,GO:0006418
###
PVPAM_01	RATT	gene	932932	934612	.	+	.	ID=PVPAM_010025800;ratt_ortholog=PVP01_0112600;Name=RPN10
PVPAM_01	RATT	mRNA	932932	934612	.	+	.	ID=PVPAM_010025800.1;Parent=PVPAM_010025800
PVPAM_01	RATT	CDS	932932	933021	.	+	0	ID=PVPAM_010025800.1:CDS:1;Parent=PVPAM_010025800.1
PVPAM_01	RATT	CDS	933251	934612	.	+	0	ID=PVPAM_010025800.1:CDS:2;Parent=PVPAM_010025800.1
###
PVPAM_01	.	polypeptide	932932	934612	.	+	.	ID=PVPAM_010025800.1:pep;Derives_from=PVPAM_010025800.1;orthologous_to=PVP01_0112600.1;ortholog_cluster=ORTHOMCL4411;product=term%3D26S proteasome regulatory subunit RPN10%2C putative%3Bevidence%3DIEA%3Bwith%3DGeneDB:PVP01_0112600.1
PVPAM_01	Pfam	protein_match	932950	933273	.	+	.	Parent=PVPAM_010025800.1:pep;Name=PF13519;signature_desc=von Willebrand factor type A domain
###
PVPAM_01	RATT	gene	935188	938637	.	+	.	ID=PVPAM_010025900;ratt_ortholog=PVP01_0112700;Name=DegP
PVPAM_01	RATT	mRNA	935188	938637	.	+	.	ID=PVPAM_010025900.1;Parent=PVPAM_010025900
PVPAM_01	RATT	CDS	935188	936184	.	+	0	ID=PVPAM_010025900.1:CDS:1;Parent=PVPAM_010025900.1
PVPAM_01	RATT	CDS	936346	936655	.	+	2	ID=PVPAM_010025900.1:CDS:2;Parent=PVPAM_010025900.1
PVPAM_01	RATT	CDS	936769	936855	.	+	1	ID=PVPAM_010025900.1:CDS:3;Parent=PVPAM_010025900.1
PVPAM_01	RATT	CDS	936973	937212	.	+	1	ID=PVPAM_010025900.1:CDS:4;Parent=PVPAM_010025900.1
PVPAM_01	RATT	CDS	937305	938637	.	+	1	ID=PVPAM_010025900.1:CDS:5;Parent=PVPAM_010025900.1
###
PVPAM_01	.	polypeptide	935188	938637	.	+	.	ID=PVPAM_010025900.1:pep;Derives_from=PVPAM_010025900.1;orthologous_to=PVP01_0112700.1;ortholog_cluster=ORTHOMCL3669;product=term%3Dserine protease DegP%2C putative%3Bevidence%3DIEA%3Bwith%3DGeneDB:PVP01_0112700.1;Ontology_term=GO:0004252,GO:0006508
PVPAM_01	Pfam	protein_match	936493	936903	.	+	.	Parent=PVPAM_010025900.1:pep;Name=PF13365;signature_desc=Trypsin-like peptidase domain
PVPAM_01	Pfam	protein_match	936493	936963	.	+	.	Parent=PVPAM_010025900.1:pep;Name=PF00089;signature_desc=Trypsin;Ontology_term=GO:0004252,GO:0006508
PVPAM_01	Pfam	protein_match	937558	938130	.	+	.	Parent=PVPAM_010025900.1:pep;Name=PF17815;signature_desc=PDZ domain
###
PVPAM_01	AUGUSTUS	gene	939764	944668	1	+	.	ID=PVPAM_010026000
PVPAM_01	AUGUSTUS	mRNA	939764	944668	1	+	.	ID=PVPAM_010026000.1;Parent=PVPAM_010026000
PVPAM_01	AUGUSTUS	CDS	939764	940007	1	+	0	ID=PVPAM_010026000.1:CDS:1;Parent=PVPAM_010026000.1
PVPAM_01	AUGUSTUS	CDS	940146	940448	1	+	2	ID=PVPAM_010026000.1:CDS:2;Parent=PVPAM_010026000.1
PVPAM_01	AUGUSTUS	CDS	940560	944143	1	+	2	ID=PVPAM_010026000.1:CDS:3;Parent=PVPAM_010026000.1
PVPAM_01	AUGUSTUS	CDS	944408	944439	1	+	0	ID=PVPAM_010026000.1:CDS:4;Parent=PVPAM_010026000.1
PVPAM_01	AUGUSTUS	CDS	944575	944668	1	+	1	ID=PVPAM_010026000.1:CDS:5;Parent=PVPAM_010026000.1
###
PVPAM_01	.	polypeptide	939764	944668	.	+	.	ID=PVPAM_010026000.1:pep;Derives_from=PVPAM_010026000.1;orthologous_to=PVP01_0112800.1;ortholog_cluster=ORTHOMCL5161;product=term%3Dconserved Plasmodium protein%2C unknown function%3Bevidence%3DIEA%3Bwith%3DGeneDB:PVP01_0112800.1
###
PVPAM_01	AUGUSTUS	gene	945649	947062	1	-	.	ID=PVPAM_010026100
PVPAM_01	AUGUSTUS	mRNA	945649	947062	1	-	.	ID=PVPAM_010026100.1;Parent=PVPAM_010026100
PVPAM_01	AUGUSTUS	CDS	945649	946004	1	-	2	ID=PVPAM_010026100.1:CDS:1;Parent=PVPAM_010026100.1
PVPAM_01	AUGUSTUS	CDS	946383	946733	1	-	2	ID=PVPAM_010026100.1:CDS:2;Parent=PVPAM_010026100.1
PVPAM_01	AUGUSTUS	CDS	946987	947062	1	-	0	ID=PVPAM_010026100.1:CDS:3;Parent=PVPAM_010026100.1
###
PVPAM_01	.	polypeptide	945649	947062	.	-	.	ID=PVPAM_010026100.1:pep;Derives_from=PVPAM_010026100.1;orthologous_to=PVP01_0112900.1;ortholog_cluster=ORTHOMCL2187;product=term%3Dproteasome subunit alpha type-6%2C putative%3Bevidence%3DIEA%3Bwith%3DGeneDB:PVP01_0112900.1;Ontology_term=GO:0004175,GO:0006511,GO:0005839,GO:0051603,GO:0004298,GO:0019773
PVPAM_01	Pfam	protein_match	946364	946954	.	-	.	Parent=PVPAM_010026100.1:pep;Name=PF00227;signature_desc=Proteasome subunit;Ontology_term=GO:0004298,GO:0051603,GO:0005839
PVPAM_01	Pfam	protein_match	946973	947038	.	-	.	Parent=PVPAM_010026100.1:pep;Name=PF10584;signature_desc=Proteasome subunit A N-terminal signature;Ontology_term=GO:0004175,GO:0006511,GO:0019773
###
PVPAM_01	RATT	gene	948276	949488	.	-	.	ID=PVPAM_010026200;ratt_ortholog=PVP01_0113000;Name=COQ10
PVPAM_01	RATT	mRNA	948276	949488	.	-	.	ID=PVPAM_010026200.1;Parent=PVPAM_010026200
PVPAM_01	RATT	CDS	948276	948419	.	-	0	ID=PVPAM_010026200.1:CDS:1;Parent=PVPAM_010026200.1
PVPAM_01	RATT	CDS	948555	948620	.	-	0	ID=PVPAM_010026200.1:CDS:2;Parent=PVPAM_010026200.1
PVPAM_01	RATT	CDS	948782	948817	.	-	0	ID=PVPAM_010026200.1:CDS:3;Parent=PVPAM_010026200.1
PVPAM_01	RATT	CDS	948965	949084	.	-	0	ID=PVPAM_010026200.1:CDS:4;Parent=PVPAM_010026200.1
PVPAM_01	RATT	CDS	949228	949488	.	-	0	ID=PVPAM_010026200.1:CDS:5;Parent=PVPAM_010026200.1
###
PVPAM_01	.	polypeptide	948276	949488	.	-	.	ID=PVPAM_010026200.1:pep;Derives_from=PVPAM_010026200.1;orthologous_to=PVP01_0113000.1;ortholog_cluster=ORTHOMCL4899;product=term%3Dcoenzyme Q-binding protein COQ10 homolog%2C mitochondrial%2C putative%3Bevidence%3DIEA%3Bwith%3DGeneDB:PVP01_0113000.1
PVPAM_01	Pfam	protein_match	948934	949275	.	-	.	Parent=PVPAM_010026200.1:pep;Name=PF03364;signature_desc=Polyketide cyclase / dehydrase and lipid transport
###
PVPAM_01	RATT	gene	951416	952500	.	-	.	ID=PVPAM_010026300;ratt_ortholog=PVP01_0113100;Name=RAB18
PVPAM_01	RATT	mRNA	951416	952500	.	-	.	ID=PVPAM_010026300.1;Parent=PVPAM_010026300
PVPAM_01	RATT	CDS	951416	951752	.	-	1	ID=PVPAM_010026300.1:CDS:1;Parent=PVPAM_010026300.1
PVPAM_01	RATT	CDS	951877	952015	.	-	2	ID=PVPAM_010026300.1:CDS:2;Parent=PVPAM_010026300.1
PVPAM_01	RATT	CDS	952151	952216	.	-	2	ID=PVPAM_010026300.1:CDS:3;Parent=PVPAM_010026300.1
PVPAM_01	RATT	CDS	952437	952500	.	-	0	ID=PVPAM_010026300.1:CDS:4;Parent=PVPAM_010026300.1
###
PVPAM_01	.	polypeptide	951416	952500	.	-	.	ID=PVPAM_010026300.1:pep;Derives_from=PVPAM_010026300.1;orthologous_to=PVP01_0113100.1;ortholog_cluster=ORTHOMCL5120;product=term%3Dras-related protein Rab-18%2C putative%3Bevidence%3DIEA%3Bwith%3DGeneDB:PVP01_0113100.1;Ontology_term=GO:0005525,GO:0005737,GO:0005634,GO:0007264,GO:0005622
PVPAM_01	Pfam	protein_match	951988	952467	.	-	.	Parent=PVPAM_010026300.1:pep;Name=PF00071;signature_desc=Ras family;Ontology_term=GO:0005525,GO:0007264
PVPAM_01	Pfam	protein_match	952093	952476	.	-	.	Parent=PVPAM_010026300.1:pep;Name=PF00025;signature_desc=ADP-ribosylation factor family;Ontology_term=GO:0005525
PVPAM_01	Pfam	protein_match	952096	952467	.	-	.	Parent=PVPAM_010026300.1:pep;Name=PF04670;signature_desc=Gtr1/RagA G protein conserved region;Ontology_term=GO:0005525,GO:0005634,GO:0005737
PVPAM_01	Pfam	protein_match	952123	952467	.	-	.	Parent=PVPAM_010026300.1:pep;Name=PF08477;signature_desc=Ras of Complex%2C Roc%2C domain of DAPkinase;Ontology_term=GO:0005525,GO:0007264,GO:0005622
PVPAM_01	Pfam	protein_match	952129	952464	.	-	.	Parent=PVPAM_010026300.1:pep;Name=PF01926;signature_desc=50S ribosome-binding GTPase;Ontology_term=GO:0005525
###
PVPAM_01	AUGUSTUS	gene	952620	953091	0.71	+	.	ID=PVPAM_010026400
PVPAM_01	AUGUSTUS	mRNA	952620	953091	0.71	+	.	ID=PVPAM_010026400.1;Parent=PVPAM_010026400
PVPAM_01	AUGUSTUS	CDS	952620	952837	0.71	+	0	ID=PVPAM_010026400.1:CDS:1;Parent=PVPAM_010026400.1
PVPAM_01	AUGUSTUS	CDS	953034	953091	0.98	+	1	ID=PVPAM_010026400.1:CDS:2;Parent=PVPAM_010026400.1
###
PVPAM_01	.	polypeptide	952620	953091	.	+	.	ID=PVPAM_010026400.1:pep;Derives_from=PVPAM_010026400.1;product=term%3Dhypothetical protein
###
PVPAM_01	RATT	gene	955171	956552	.	-	.	ID=PVPAM_010026500;ratt_ortholog=PVP01_0113200
PVPAM_01	RATT	mRNA	955171	956552	.	-	.	ID=PVPAM_010026500.1;Parent=PVPAM_010026500
PVPAM_01	RATT	CDS	955171	955985	.	-	2	ID=PVPAM_010026500.1:CDS:1;Parent=PVPAM_010026500.1
PVPAM_01	RATT	CDS	956123	956552	.	-	0	ID=PVPAM_010026500.1:CDS:2;Parent=PVPAM_010026500.1
###
PVPAM_01	.	polypeptide	955171	956552	.	-	.	ID=PVPAM_010026500.1:pep;Derives_from=PVPAM_010026500.1;orthologous_to=PVP01_0113200.1;ortholog_cluster=ORTHOMCL5730;product=term%3Dconserved Plasmodium protein%2C unknown function%3Bevidence%3DIEA%3Bwith%3DGeneDB:PVP01_0113200.1
###
PVPAM_01	.	pseudogene	958012	961741	6.92e+03	+	.	ID=PVPAM_010026600:pseudogene;has_internal_stop=false;has_frameshift=true;has_start=true;has_stop=true;Target=PVP01_0113300.1 1 1262;original_prot_length=1262
PVPAM_01	.	pseudogenic_transcript	958012	961741	.	+	.	ID=PVPAM_010026600.1;Parent=PVPAM_010026600:pseudogene
PVPAM_01	.	pseudogenic_exon	958012	959550	.	+	.	ID=PVPAM_010026600.1:pseudogenic_exon:1;Parent=PVPAM_010026600.1
PVPAM_01	.	pseudogenic_exon	959552	961741	.	+	.	ID=PVPAM_010026600.1:pseudogenic_exon:2;Parent=PVPAM_010026600.1
###
PVPAM_01	.	polypeptide	958012	961741	.	+	.	ID=PVPAM_010026600.1:pep;Derives_from=PVPAM_010026600.1;orthologous_to=PVP01_0113300.1;ortholog_cluster=ORTHOMCL3152;product=term%3DDNA helicase PSH3%2C putative%3Bevidence%3DIEA%3Bwith%3DGeneDB:PVP01_0113300.1;Ontology_term=GO:0003676,GO:0005524
PVPAM_01	Pfam	protein_match	958165	958488	.	+	.	Parent=PVPAM_010026600.1:pep;Name=PF00270;signature_desc=DEAD/DEAH box helicase;Ontology_term=GO:0003676,GO:0005524
PVPAM_01	Pfam	protein_match	958657	959001	.	+	.	Parent=PVPAM_010026600.1:pep;Name=PF00270;signature_desc=DEAD/DEAH box helicase;Ontology_term=GO:0003676,GO:0005524
PVPAM_01	Pfam	protein_match	959788	960099	.	+	.	Parent=PVPAM_010026600.1:pep;Name=PF00271;signature_desc=Helicase conserved C-terminal domain
###
PVPAM_01	.	pseudogene	962393	963541	647	-	.	ID=PVPAM_010026700:pseudogene;has_internal_stop=true;has_frameshift=true;Target=PVP01_0113400.1 1 200;original_prot_length=222
PVPAM_01	.	pseudogenic_transcript	962393	963541	.	-	.	ID=PVPAM_010026700.1;Parent=PVPAM_010026700:pseudogene
PVPAM_01	.	pseudogenic_exon	962393	962605	.	-	.	ID=PVPAM_010026700.1:pseudogenic_exon:1;Parent=PVPAM_010026700.1
PVPAM_01	.	pseudogenic_exon	962608	962709	.	-	.	ID=PVPAM_010026700.1:pseudogenic_exon:2;Parent=PVPAM_010026700.1
PVPAM_01	.	pseudogenic_exon	962804	963091	.	-	.	ID=PVPAM_010026700.1:pseudogenic_exon:3;Parent=PVPAM_010026700.1
PVPAM_01	.	pseudogenic_exon	963225	963359	.	-	.	ID=PVPAM_010026700.1:pseudogenic_exon:4;Parent=PVPAM_010026700.1
PVPAM_01	.	pseudogenic_exon	963467	963541	.	-	.	ID=PVPAM_010026700.1:pseudogenic_exon:5;Parent=PVPAM_010026700.1
###
PVPAM_01	.	polypeptide	962393	963541	.	-	.	ID=PVPAM_010026700.1:pep;Derives_from=PVPAM_010026700.1;orthologous_to=PVP01_0113400.1;ortholog_cluster=ORTHOMCL5102;product=term%3DYEATS domain-containing protein%2C putative%3Bevidence%3DIEA%3Bwith%3DGeneDB:PVP01_0113400.1;Ontology_term=GO:0005634,GO:0006355
PVPAM_01	Pfam	protein_match	963215	963442	.	-	.	Parent=PVPAM_010026700.1:pep;Name=PF03366;signature_desc=YEATS family;Ontology_term=GO:0006355,GO:0005634
PVPAM_01	Pfam	protein_match	963254	963397	.	-	.	Parent=PVPAM_010026700.1:pep;Name=PF20305;signature_desc=prokaryotic YEATS domain
###
PVPAM_01	RATT	gene	964379	965689	.	+	.	ID=PVPAM_010026800;ratt_ortholog=PVP01_0113500
PVPAM_01	RATT	mRNA	964379	965689	.	+	.	ID=PVPAM_010026800.1;Parent=PVPAM_010026800
PVPAM_01	RATT	CDS	964379	965689	.	+	0	ID=PVPAM_010026800.1:CDS:1;Parent=PVPAM_010026800.1
###
PVPAM_01	.	polypeptide	964379	965689	.	+	.	ID=PVPAM_010026800.1:pep;Derives_from=PVPAM_010026800.1;orthologous_to=PVP01_0113500.1;ortholog_cluster=ORTHOMCL2311;product=term%3Dconserved protein%2C unknown function%3Bevidence%3DIEA%3Bwith%3DGeneDB:PVP01_0113500.1
###
PVPAM_01	RATT	gene	967965	971039	.	+	.	ID=PVPAM_010026900;ratt_ortholog=PVP01_0113600
PVPAM_01	RATT	mRNA	967965	971039	.	+	.	ID=PVPAM_010026900.1;Parent=PVPAM_010026900
PVPAM_01	RATT	CDS	967965	971039	.	+	0	ID=PVPAM_010026900.1:CDS:1;Parent=PVPAM_010026900.1
###
PVPAM_01	.	polypeptide	967965	971039	.	+	.	ID=PVPAM_010026900.1:pep;Derives_from=PVPAM_010026900.1;orthologous_to=PVP01_0113600.1;ortholog_cluster=ORTHOMCL2884;product=term%3DV-type proton ATPase subunit a%2C putative%3Bevidence%3DIEA%3Bwith%3DGeneDB:PVP01_0113600.1;Ontology_term=GO:0033179,GO:0015991,GO:0015078
PVPAM_01	Pfam	protein_match	968160	971006	.	+	.	Parent=PVPAM_010026900.1:pep;Name=PF01496;signature_desc=V-type ATPase 116kDa subunit family;Ontology_term=GO:0015078,GO:0015991,GO:0033179
###
PVPAM_01	RATT	gene	971730	973136	.	-	.	ID=PVPAM_010027000;ratt_ortholog=PVP01_0113700;Name=PTP2
PVPAM_01	RATT	mRNA	971730	973136	.	-	.	ID=PVPAM_010027000.1;Parent=PVPAM_010027000
PVPAM_01	RATT	CDS	971730	973136	.	-	0	ID=PVPAM_010027000.1:CDS:1;Parent=PVPAM_010027000.1
###
PVPAM_01	.	polypeptide	971730	973136	.	-	.	ID=PVPAM_010027000.1:pep;Derives_from=PVPAM_010027000.1;orthologous_to=PVP01_0113700.1;ortholog_cluster=ORTHOMCL1732;product=term%3Dprotein tyrosine phosphatase%2C putative%3Bevidence%3DIEA%3Bwith%3DGeneDB:PVP01_0113700.1;Ontology_term=GO:0008138,GO:0006470
PVPAM_01	Pfam	protein_match	972276	972629	.	-	.	Parent=PVPAM_010027000.1:pep;Name=PF00782;signature_desc=Dual specificity phosphatase%2C catalytic domain;Ontology_term=GO:0008138,GO:0006470
###
PVPAM_01	.	pseudogene	974582	981086	1.14e+04	-	.	ID=PVPAM_010027100:pseudogene;has_internal_stop=true;has_frameshift=true;Target=PVP01_0113800.1 1 2097;original_prot_length=2097
PVPAM_01	.	pseudogenic_transcript	974582	981086	.	-	.	ID=PVPAM_010027100.1;Parent=PVPAM_010027100:pseudogene
PVPAM_01	.	pseudogenic_exon	974582	975001	.	-	.	ID=PVPAM_010027100.1:pseudogenic_exon:1;Parent=PVPAM_010027100.1
PVPAM_01	.	pseudogenic_exon	975130	976653	.	-	.	ID=PVPAM_010027100.1:pseudogenic_exon:2;Parent=PVPAM_010027100.1
PVPAM_01	.	pseudogenic_exon	976656	981086	.	-	.	ID=PVPAM_010027100.1:pseudogenic_exon:3;Parent=PVPAM_010027100.1
###
PVPAM_01	.	polypeptide	974582	981086	.	-	.	ID=PVPAM_010027100.1:pep;Derives_from=PVPAM_010027100.1;orthologous_to=PVP01_0113800.1;ortholog_cluster=ORTHOMCL1592;product=term%3Dconserved Plasmodium protein%2C unknown function%3Bevidence%3DIEA%3Bwith%3DGeneDB:PVP01_0113800.1
###
PVPAM_01	RATT	gene	981936	985140	.	+	.	ID=PVPAM_010027200;ratt_ortholog=PVP01_0113900
PVPAM_01	RATT	mRNA	981936	985140	.	+	.	ID=PVPAM_010027200.1;Parent=PVPAM_010027200
PVPAM_01	RATT	CDS	981936	981987	.	+	0	ID=PVPAM_010027200.1:CDS:1;Parent=PVPAM_010027200.1
PVPAM_01	RATT	CDS	982398	983130	.	+	2	ID=PVPAM_010027200.1:CDS:2;Parent=PVPAM_010027200.1
PVPAM_01	RATT	CDS	983257	983491	.	+	1	ID=PVPAM_010027200.1:CDS:3;Parent=PVPAM_010027200.1
PVPAM_01	RATT	CDS	983603	983728	.	+	0	ID=PVPAM_010027200.1:CDS:4;Parent=PVPAM_010027200.1
PVPAM_01	RATT	CDS	983902	985140	.	+	0	ID=PVPAM_010027200.1:CDS:5;Parent=PVPAM_010027200.1
###
PVPAM_01	.	polypeptide	981936	985140	.	+	.	ID=PVPAM_010027200.1:pep;Derives_from=PVPAM_010027200.1;orthologous_to=PVP01_0113900.1;ortholog_cluster=ORTHOMCL1374;product=term%3Dkinesin-like protein%2C putative%3Bevidence%3DIEA%3Bwith%3DGeneDB:PVP01_0113900.1;Ontology_term=GO:0007018,GO:0008017,GO:0003777,GO:0005524
PVPAM_01	Pfam	protein_match	982161	982550	.	+	.	Parent=PVPAM_010027200.1:pep;Name=PF16796;signature_desc=Microtubule binding
PVPAM_01	Pfam	protein_match	982224	983123	.	+	.	Parent=PVPAM_010027200.1:pep;Name=PF00225;signature_desc=Kinesin motor domain;Ontology_term=GO:0003777,GO:0005524,GO:0008017,GO:0007018
###
PVPAM_01	RATT	gene	986919	989459	.	+	.	ID=PVPAM_010027300;ratt_ortholog=PVP01_0114000
PVPAM_01	RATT	mRNA	986919	989459	.	+	.	ID=PVPAM_010027300.1;Parent=PVPAM_010027300
PVPAM_01	RATT	CDS	986919	989459	.	+	0	ID=PVPAM_010027300.1:CDS:1;Parent=PVPAM_010027300.1
###
PVPAM_01	.	polypeptide	986919	989459	.	+	.	ID=PVPAM_010027300.1:pep;Derives_from=PVPAM_010027300.1;orthologous_to=PVP01_0114000.1;ortholog_cluster=ORTHOMCL3964;product=term%3DDnaJ protein%2C putative%3Bevidence%3DIEA%3Bwith%3DGeneDB:PVP01_0114000.1
PVPAM_01	Pfam	protein_match	987798	987983	.	+	.	Parent=PVPAM_010027300.1:pep;Name=PF00226;signature_desc=DnaJ domain
PVPAM_01	Pfam	protein_match	988191	989342	.	+	.	Parent=PVPAM_010027300.1:pep;Name=PF14308;signature_desc=X-domain of DnaJ-containing
###
PVPAM_01	RATT	gene	990485	991045	.	-	.	ID=PVPAM_010027400;ratt_ortholog=PVP01_0114100;Name=ALG13
PVPAM_01	RATT	mRNA	990485	991045	.	-	.	ID=PVPAM_010027400.1;Parent=PVPAM_010027400
PVPAM_01	RATT	CDS	990485	991045	.	-	0	ID=PVPAM_010027400.1:CDS:1;Parent=PVPAM_010027400.1
###
PVPAM_01	.	polypeptide	990485	991045	.	-	.	ID=PVPAM_010027400.1:pep;Derives_from=PVPAM_010027400.1;orthologous_to=PVP01_0114100.1;ortholog_cluster=ORTHOMCL3646;product=term%3DUDP-N-acetylglucosamine transferase subunit ALG13%2C putative%3Bevidence%3DIEA%3Bwith%3DGeneDB:PVP01_0114100.1;Ontology_term=GO:0030259,GO:0005975,GO:0016758,GO:0030246
PVPAM_01	Pfam	protein_match	990563	991006	.	-	.	Parent=PVPAM_010027400.1:pep;Name=PF04101;signature_desc=Glycosyltransferase family 28 C-terminal domain;Ontology_term=GO:0016758,GO:0030246,GO:0005975,GO:0030259
###
PVPAM_01	.	pseudogene	992234	997421	9.40e+03	+	.	ID=PVPAM_010027500:pseudogene;has_internal_stop=false;has_frameshift=true;has_start=true;Target=PVP01_0114200.1 1 1690;original_prot_length=1711
PVPAM_01	.	pseudogenic_transcript	992234	997421	.	+	.	ID=PVPAM_010027500.1;Parent=PVPAM_010027500:pseudogene
PVPAM_01	.	pseudogenic_exon	992234	995281	.	+	.	ID=PVPAM_010027500.1:pseudogenic_exon:1;Parent=PVPAM_010027500.1
PVPAM_01	.	pseudogenic_exon	995283	997421	.	+	.	ID=PVPAM_010027500.1:pseudogenic_exon:2;Parent=PVPAM_010027500.1
###
PVPAM_01	.	polypeptide	992234	997421	.	+	.	ID=PVPAM_010027500.1:pep;Derives_from=PVPAM_010027500.1;orthologous_to=PVP01_0114200.1;ortholog_cluster=ORTHOMCL3823;product=term%3Dferlin-like protein%2C putative%3Bevidence%3DIEA%3Bwith%3DGeneDB:PVP01_0114200.1;Ontology_term=GO:0005515
PVPAM_01	Pfam	protein_match	992261	992542	.	+	.	Parent=PVPAM_010027500.1:pep;Name=PF00168;signature_desc=C2 domain;Ontology_term=GO:0005515
PVPAM_01	Pfam	protein_match	992861	993163	.	+	.	Parent=PVPAM_010027500.1:pep;Name=PF00168;signature_desc=C2 domain;Ontology_term=GO:0005515
PVPAM_01	Pfam	protein_match	994226	994495	.	+	.	Parent=PVPAM_010027500.1:pep;Name=PF00168;signature_desc=C2 domain;Ontology_term=GO:0005515
PVPAM_01	Pfam	protein_match	996227	996514	.	+	.	Parent=PVPAM_010027500.1:pep;Name=PF00168;signature_desc=C2 domain;Ontology_term=GO:0005515
PVPAM_01	Pfam	protein_match	996707	996991	.	+	.	Parent=PVPAM_010027500.1:pep;Name=PF00168;signature_desc=C2 domain;Ontology_term=GO:0005515
###
PVPAM_01	RATT	gene	997778	1002126	.	-	.	ID=PVPAM_010027600;ratt_ortholog=PVP01_0114300;Name=DPY19
PVPAM_01	RATT	mRNA	997778	1002126	.	-	.	ID=PVPAM_010027600.1;Parent=PVPAM_010027600
PVPAM_01	RATT	CDS	997778	999347	.	-	1	ID=PVPAM_010027600.1:CDS:1;Parent=PVPAM_010027600.1
PVPAM_01	RATT	CDS	999473	1000479	.	-	0	ID=PVPAM_010027600.1:CDS:2;Parent=PVPAM_010027600.1
PVPAM_01	RATT	CDS	1000633	1000715	.	-	2	ID=PVPAM_010027600.1:CDS:3;Parent=PVPAM_010027600.1
PVPAM_01	RATT	CDS	1000877	1000957	.	-	2	ID=PVPAM_010027600.1:CDS:4;Parent=PVPAM_010027600.1
PVPAM_01	RATT	CDS	1001079	1001135	.	-	2	ID=PVPAM_010027600.1:CDS:5;Parent=PVPAM_010027600.1
PVPAM_01	RATT	CDS	1001279	1001359	.	-	2	ID=PVPAM_010027600.1:CDS:6;Parent=PVPAM_010027600.1
PVPAM_01	RATT	CDS	1001491	1001555	.	-	1	ID=PVPAM_010027600.1:CDS:7;Parent=PVPAM_010027600.1
PVPAM_01	RATT	CDS	1001704	1001777	.	-	0	ID=PVPAM_010027600.1:CDS:8;Parent=PVPAM_010027600.1
PVPAM_01	RATT	CDS	1001884	1001971	.	-	1	ID=PVPAM_010027600.1:CDS:9;Parent=PVPAM_010027600.1
PVPAM_01	RATT	CDS	1002080	1002126	.	-	0	ID=PVPAM_010027600.1:CDS:10;Parent=PVPAM_010027600.1
###
PVPAM_01	.	polypeptide	997778	1002126	.	-	.	ID=PVPAM_010027600.1:pep;Derives_from=PVPAM_010027600.1;orthologous_to=PVP01_0114300.1;ortholog_cluster=ORTHOMCL3562;product=term%3DDpy-19-like C-mannosyltransferase%2C putative%3Bevidence%3DIEA%3Bwith%3DGeneDB:PVP01_0114300.1;Ontology_term=GO:0016021
PVPAM_01	Pfam	protein_match	999985	1002084	.	-	.	Parent=PVPAM_010027600.1:pep;Name=PF10034;signature_desc=Q-cell neuroblast polarisation;Ontology_term=GO:0016021
###
PVPAM_01	RATT	gene	1002988	1004484	.	-	.	ID=PVPAM_010027700;ratt_ortholog=PVP01_0114400
PVPAM_01	RATT	mRNA	1002988	1004484	.	-	.	ID=PVPAM_010027700.1;Parent=PVPAM_010027700
PVPAM_01	RATT	CDS	1002988	1004484	.	-	0	ID=PVPAM_010027700.1:CDS:1;Parent=PVPAM_010027700.1
###
PVPAM_01	.	polypeptide	1002988	1004484	.	-	.	ID=PVPAM_010027700.1:pep;Derives_from=PVPAM_010027700.1;orthologous_to=PVP01_0114400.1;ortholog_cluster=ORTHOMCL4291;product=term%3Dconserved Plasmodium protein%2C unknown function%3Bevidence%3DIEA%3Bwith%3DGeneDB:PVP01_0114400.1
###
PVPAM_01	RATT	gene	1005291	1008466	.	+	.	ID=PVPAM_010027800;ratt_ortholog=PVP01_0114500
PVPAM_01	RATT	mRNA	1005291	1008466	.	+	.	ID=PVPAM_010027800.1;Parent=PVPAM_010027800
PVPAM_01	RATT	CDS	1005291	1008225	.	+	0	ID=PVPAM_010027800.1:CDS:1;Parent=PVPAM_010027800.1
PVPAM_01	RATT	CDS	1008399	1008466	.	+	2	ID=PVPAM_010027800.1:CDS:2;Parent=PVPAM_010027800.1
###
PVPAM_01	.	polypeptide	1005291	1008466	.	+	.	ID=PVPAM_010027800.1:pep;Derives_from=PVPAM_010027800.1;orthologous_to=PVP01_0114500.1;ortholog_cluster=ORTHOMCL5330;product=term%3DAAA family ATPase%2C putative%3Bevidence%3DIEA%3Bwith%3DGeneDB:PVP01_0114500.1;Ontology_term=GO:0005524
PVPAM_01	Pfam	protein_match	1007571	1007996	.	+	.	Parent=PVPAM_010027800.1:pep;Name=PF00004;signature_desc=ATPase family associated with various cellular activities (AAA);Ontology_term=GO:0005524
###
PVPAM_01	RATT	gene	1009198	1010746	.	+	.	ID=PVPAM_010027900;ratt_ortholog=PVP01_0114600
PVPAM_01	RATT	mRNA	1009198	1010746	.	+	.	ID=PVPAM_010027900.1;Parent=PVPAM_010027900
PVPAM_01	RATT	CDS	1009198	1009250	.	+	0	ID=PVPAM_010027900.1:CDS:1;Parent=PVPAM_010027900.1
PVPAM_01	RATT	CDS	1009427	1009577	.	+	1	ID=PVPAM_010027900.1:CDS:2;Parent=PVPAM_010027900.1
PVPAM_01	RATT	CDS	1009777	1009869	.	+	0	ID=PVPAM_010027900.1:CDS:3;Parent=PVPAM_010027900.1
PVPAM_01	RATT	CDS	1009998	1010138	.	+	0	ID=PVPAM_010027900.1:CDS:4;Parent=PVPAM_010027900.1
PVPAM_01	RATT	CDS	1010357	1010746	.	+	0	ID=PVPAM_010027900.1:CDS:5;Parent=PVPAM_010027900.1
###
PVPAM_01	.	polypeptide	1009198	1010746	.	+	.	ID=PVPAM_010027900.1:pep;Derives_from=PVPAM_010027900.1;orthologous_to=PVP01_0114600.1;ortholog_cluster=ORTHOMCL2781;product=term%3Dconserved protein%2C unknown function%3Bevidence%3DIEA%3Bwith%3DGeneDB:PVP01_0114600.1
PVPAM_01	Pfam	protein_match	1009357	1009683	.	+	.	Parent=PVPAM_010027900.1:pep;Name=PF09725;signature_desc=Folate-sensitive fragile site protein Fra10Ac1
###
PVPAM_01	RATT	gene	1011727	1013025	.	+	.	ID=PVPAM_010028000;ratt_ortholog=PVP01_0114700
PVPAM_01	RATT	mRNA	1011727	1013025	.	+	.	ID=PVPAM_010028000.1;Parent=PVPAM_010028000
PVPAM_01	RATT	CDS	1011727	1013025	.	+	0	ID=PVPAM_010028000.1:CDS:1;Parent=PVPAM_010028000.1
###
PVPAM_01	.	polypeptide	1011727	1013025	.	+	.	ID=PVPAM_010028000.1:pep;Derives_from=PVPAM_010028000.1;orthologous_to=PVP01_0114700.1;ortholog_cluster=ORTHOMCL2546;product=term%3Dconserved Plasmodium protein%2C unknown function%3Bevidence%3DIEA%3Bwith%3DGeneDB:PVP01_0114700.1;Ontology_term=GO:0005515
PVPAM_01	Pfam	protein_match	1011850	1012155	.	+	.	Parent=PVPAM_010028000.1:pep;Name=PF00307;signature_desc=Calponin homology (CH) domain;Ontology_term=GO:0005515
###
PVPAM_01	RATT	gene	1018533	1023076	.	+	.	ID=PVPAM_010028100;ratt_ortholog=PVP01_0114800;Name=FIKK
PVPAM_01	RATT	mRNA	1018533	1023076	.	+	.	ID=PVPAM_010028100.1;Parent=PVPAM_010028100
PVPAM_01	RATT	CDS	1018533	1022681	.	+	0	ID=PVPAM_010028100.1:CDS:1;Parent=PVPAM_010028100.1
PVPAM_01	RATT	CDS	1022993	1023076	.	+	0	ID=PVPAM_010028100.1:CDS:2;Parent=PVPAM_010028100.1
###
PVPAM_01	.	polypeptide	1018533	1023076	.	+	.	ID=PVPAM_010028100.1:pep;Derives_from=PVPAM_010028100.1;orthologous_to=PVP01_0114800.1;ortholog_cluster=ORTHOMCL3413;product=term%3Dserine/threonine protein kinase%2C FIKK family%3Bevidence%3DIEA%3Bwith%3DGeneDB:PVP01_0114800.1;Ontology_term=GO:0004672,GO:0006468,GO:0005524
PVPAM_01	Pfam	protein_match	1022043	1022291	.	+	.	Parent=PVPAM_010028100.1:pep;Name=PF00069;signature_desc=Protein kinase domain;Ontology_term=GO:0004672,GO:0005524,GO:0006468
###
PVPAM_01	RATT	gene	1024517	1025458	.	-	.	ID=PVPAM_010028200;ratt_ortholog=PVP01_0114900;Name=PAP2
PVPAM_01	RATT	mRNA	1024517	1025458	.	-	.	ID=PVPAM_010028200.1;Parent=PVPAM_010028200
PVPAM_01	RATT	CDS	1024517	1025458	.	-	0	ID=PVPAM_010028200.1:CDS:1;Parent=PVPAM_010028200.1
###
PVPAM_01	.	polypeptide	1024517	1025458	.	-	.	ID=PVPAM_010028200.1:pep;Derives_from=PVPAM_010028200.1;orthologous_to=PVP01_0114900.1;ortholog_cluster=ORTHOMCL5640;product=term%3Dphosphatidic acid phosphatase 2%2C putative%3Bevidence%3DIEA%3Bwith%3DGeneDB:PVP01_0114900.1;Ontology_term=GO:0003824,GO:0016020
PVPAM_01	Pfam	protein_match	1024553	1024795	.	-	.	Parent=PVPAM_010028200.1:pep;Name=PF01569;signature_desc=PAP2 superfamily;Ontology_term=GO:0003824,GO:0016020
###
PVPAM_01	RATT	gene	1029597	1033049	.	+	.	ID=PVPAM_010028300;ratt_ortholog=PVP01_0115000
PVPAM_01	RATT	mRNA	1029597	1033049	.	+	.	ID=PVPAM_010028300.1;Parent=PVPAM_010028300
PVPAM_01	RATT	CDS	1029597	1033049	.	+	0	ID=PVPAM_010028300.1:CDS:1;Parent=PVPAM_010028300.1
###
PVPAM_01	.	polypeptide	1029597	1033049	.	+	.	ID=PVPAM_010028300.1:pep;Derives_from=PVPAM_010028300.1;orthologous_to=PVP01_0115000.1;ortholog_cluster=ORTHOMCL1786;product=term%3Dconserved Plasmodium protein%2C unknown function%3Bevidence%3DIEA%3Bwith%3DGeneDB:PVP01_0115000.1
###
PVPAM_01	RATT	gene	1033603	1034795	.	+	.	ID=PVPAM_010028400;ratt_ortholog=PVP01_0115100
PVPAM_01	RATT	mRNA	1033603	1034795	.	+	.	ID=PVPAM_010028400.1;Parent=PVPAM_010028400
PVPAM_01	RATT	CDS	1033603	1033926	.	+	0	ID=PVPAM_010028400.1:CDS:1;Parent=PVPAM_010028400.1
PVPAM_01	RATT	CDS	1034046	1034136	.	+	0	ID=PVPAM_010028400.1:CDS:2;Parent=PVPAM_010028400.1
PVPAM_01	RATT	CDS	1034275	1034316	.	+	2	ID=PVPAM_010028400.1:CDS:3;Parent=PVPAM_010028400.1
PVPAM_01	RATT	CDS	1034402	1034460	.	+	2	ID=PVPAM_010028400.1:CDS:4;Parent=PVPAM_010028400.1
PVPAM_01	RATT	CDS	1034564	1034603	.	+	0	ID=PVPAM_010028400.1:CDS:5;Parent=PVPAM_010028400.1
PVPAM_01	RATT	CDS	1034701	1034795	.	+	2	ID=PVPAM_010028400.1:CDS:6;Parent=PVPAM_010028400.1
###
PVPAM_01	.	polypeptide	1033603	1034795	.	+	.	ID=PVPAM_010028400.1:pep;Derives_from=PVPAM_010028400.1;orthologous_to=PVP01_0115100.1;ortholog_cluster=ORTHOMCL4311;product=term%3DN-acetyltransferase%2C GNAT family%2C putative%3Bevidence%3DIEA%3Bwith%3DGeneDB:PVP01_0115100.1;Ontology_term=GO:0016747,GO:0008080
PVPAM_01	Pfam	protein_match	1033831	1034178	.	+	.	Parent=PVPAM_010028400.1:pep;Name=PF00583;signature_desc=Acetyltransferase (GNAT) family;Ontology_term=GO:0008080
PVPAM_01	Pfam	protein_match	1033951	1034181	.	+	.	Parent=PVPAM_010028400.1:pep;Name=PF13508;signature_desc=Acetyltransferase (GNAT) domain;Ontology_term=GO:0008080
PVPAM_01	Pfam	protein_match	1033987	1034244	.	+	.	Parent=PVPAM_010028400.1:pep;Name=PF13673;signature_desc=Acetyltransferase (GNAT) domain;Ontology_term=GO:0008080
PVPAM_01	Pfam	protein_match	1034002	1034187	.	+	.	Parent=PVPAM_010028400.1:pep;Name=PF08445;signature_desc=FR47-like protein;Ontology_term=GO:0016747
###
PVPAM_01	RATT	gene	1042460	1046059	.	+	.	ID=PVPAM_010028500;ratt_ortholog=PVP01_0115200
PVPAM_01	RATT	mRNA	1042460	1046059	.	+	.	ID=PVPAM_010028500.1;Parent=PVPAM_010028500
PVPAM_01	RATT	CDS	1042460	1046059	.	+	0	ID=PVPAM_010028500.1:CDS:1;Parent=PVPAM_010028500.1
###
PVPAM_01	.	polypeptide	1042460	1046059	.	+	.	ID=PVPAM_010028500.1:pep;Derives_from=PVPAM_010028500.1;orthologous_to=PVP01_0115200.1;ortholog_cluster=ORTHOMCL4791;product=term%3Dzinc finger protein%2C putative%3Bevidence%3DIEA%3Bwith%3DGeneDB:PVP01_0115200.1
###
PVPAM_01	RATT	gene	1048275	1048565	.	-	.	ID=PVPAM_010028600;ratt_ortholog=PVP01_0115300;Name=GAMER
PVPAM_01	RATT	mRNA	1048275	1048565	.	-	.	ID=PVPAM_010028600.1;Parent=PVPAM_010028600
PVPAM_01	RATT	CDS	1048275	1048565	.	-	0	ID=PVPAM_010028600.1:CDS:1;Parent=PVPAM_010028600.1
###
PVPAM_01	.	polypeptide	1048275	1048565	.	-	.	ID=PVPAM_010028600.1:pep;Derives_from=PVPAM_010028600.1;orthologous_to=PVP01_0115300.1;ortholog_cluster=ORTHOMCL1087;product=term%3Dgamete release protein%2C putative%3Bevidence%3DIEA%3Bwith%3DGeneDB:PVP01_0115300.1
###
PVPAM_01	RATT	gene	1051242	1053092	.	-	.	ID=PVPAM_010028700;ratt_ortholog=PVP01_0115400
PVPAM_01	RATT	mRNA	1051242	1053092	.	-	.	ID=PVPAM_010028700.1;Parent=PVPAM_010028700
PVPAM_01	RATT	CDS	1051242	1053092	.	-	0	ID=PVPAM_010028700.1:CDS:1;Parent=PVPAM_010028700.1
###
PVPAM_01	.	polypeptide	1051242	1053092	.	-	.	ID=PVPAM_010028700.1:pep;Derives_from=PVPAM_010028700.1;orthologous_to=PVP01_0115400.1;ortholog_cluster=ORTHOMCL2058;product=term%3Dconserved protein%2C unknown function%3Bevidence%3DIEA%3Bwith%3DGeneDB:PVP01_0115400.1
###
PVPAM_01	RATT	gene	1055990	1057863	.	+	.	ID=PVPAM_010028800;ratt_ortholog=PVP01_0115500
PVPAM_01	RATT	mRNA	1055990	1057863	.	+	.	ID=PVPAM_010028800.1;Parent=PVPAM_010028800
PVPAM_01	RATT	CDS	1055990	1056117	.	+	0	ID=PVPAM_010028800.1:CDS:1;Parent=PVPAM_010028800.1
PVPAM_01	RATT	CDS	1056287	1056408	.	+	1	ID=PVPAM_010028800.1:CDS:2;Parent=PVPAM_010028800.1
PVPAM_01	RATT	CDS	1056655	1056721	.	+	2	ID=PVPAM_010028800.1:CDS:3;Parent=PVPAM_010028800.1
PVPAM_01	RATT	CDS	1056823	1056884	.	+	1	ID=PVPAM_010028800.1:CDS:4;Parent=PVPAM_010028800.1
PVPAM_01	RATT	CDS	1057021	1057160	.	+	2	ID=PVPAM_010028800.1:CDS:5;Parent=PVPAM_010028800.1
PVPAM_01	RATT	CDS	1057333	1057407	.	+	0	ID=PVPAM_010028800.1:CDS:6;Parent=PVPAM_010028800.1
PVPAM_01	RATT	CDS	1057726	1057863	.	+	0	ID=PVPAM_010028800.1:CDS:7;Parent=PVPAM_010028800.1
###
PVPAM_01	.	polypeptide	1055990	1057863	.	+	.	ID=PVPAM_010028800.1:pep;Derives_from=PVPAM_010028800.1;orthologous_to=PVP01_0115500.1;ortholog_cluster=ORTHOMCL3786;product=term%3Dalpha/beta hydrolase%2C putative%3Bevidence%3DIEA%3Bwith%3DGeneDB:PVP01_0115500.1
PVPAM_01	Pfam	protein_match	1056092	1056373	.	+	.	Parent=PVPAM_010028800.1:pep;Name=PF05677;signature_desc=Chlamydia CHLPS protein (DUF818)
PVPAM_01	Pfam	protein_match	1056131	1056439	.	+	.	Parent=PVPAM_010028800.1:pep;Name=PF12146;signature_desc=Serine aminopeptidase%2C S33
###
PVPAM_01	RATT	gene	1060312	1061709	.	+	.	ID=PVPAM_010028900;ratt_ortholog=PVP01_0115600
PVPAM_01	RATT	mRNA	1060312	1061709	.	+	.	ID=PVPAM_010028900.1;Parent=PVPAM_010028900
PVPAM_01	RATT	CDS	1060312	1061709	.	+	0	ID=PVPAM_010028900.1:CDS:1;Parent=PVPAM_010028900.1
###
PVPAM_01	.	polypeptide	1060312	1061709	.	+	.	ID=PVPAM_010028900.1:pep;Derives_from=PVPAM_010028900.1;orthologous_to=PVP01_0115600.1;ortholog_cluster=ORTHOMCL798;product=term%3DGTPase-activating protein%2C putative%3Bevidence%3DIEA%3Bwith%3DGeneDB:PVP01_0115600.1;Ontology_term=GO:0008060,GO:0008270,GO:0032312
PVPAM_01	Pfam	protein_match	1060390	1060680	.	+	.	Parent=PVPAM_010028900.1:pep;Name=PF01412;signature_desc=Putative GTPase activating protein for Arf;Ontology_term=GO:0008060,GO:0008270,GO:0032312
###
PVPAM_01	RATT	gene	1062352	1063140	.	-	.	ID=PVPAM_010029000;ratt_ortholog=PVP01_0115700;Name=CYP24
PVPAM_01	RATT	mRNA	1062352	1063140	.	-	.	ID=PVPAM_010029000.1;Parent=PVPAM_010029000
PVPAM_01	RATT	CDS	1062352	1063140	.	-	0	ID=PVPAM_010029000.1:CDS:1;Parent=PVPAM_010029000.1
###
PVPAM_01	.	polypeptide	1062352	1063140	.	-	.	ID=PVPAM_010029000.1:pep;Derives_from=PVPAM_010029000.1;orthologous_to=PVP01_0115700.1;ortholog_cluster=ORTHOMCL5691;product=term%3Dpeptidyl-prolyl cis-trans isomerase precursor%2C putative%3Bevidence%3DIEA%3Bwith%3DGeneDB:PVP01_0115700.1;Ontology_term=GO:0000413,GO:0003755,GO:0006457
PVPAM_01	Pfam	protein_match	1062364	1062852	.	-	.	Parent=PVPAM_010029000.1:pep;Name=PF00160;signature_desc=Cyclophilin type peptidyl-prolyl cis-trans isomerase/CLD;Ontology_term=GO:0003755,GO:0000413,GO:0006457
###
PVPAM_01	RATT	gene	1064341	1070457	.	+	.	ID=PVPAM_010029100;ratt_ortholog=PVP01_0115800
PVPAM_01	RATT	mRNA	1064341	1070457	.	+	.	ID=PVPAM_010029100.1;Parent=PVPAM_010029100
PVPAM_01	RATT	CDS	1064341	1070457	.	+	0	ID=PVPAM_010029100.1:CDS:1;Parent=PVPAM_010029100.1
###
PVPAM_01	.	polypeptide	1064341	1070457	.	+	.	ID=PVPAM_010029100.1:pep;Derives_from=PVPAM_010029100.1;orthologous_to=PVP01_0115800.1;ortholog_cluster=ORTHOMCL4902;product=term%3Dconserved Plasmodium protein%2C unknown function%3Bevidence%3DIEA%3Bwith%3DGeneDB:PVP01_0115800.1
###
PVPAM_01	RATT	gene	1071810	1073688	.	+	.	ID=PVPAM_010029200;ratt_ortholog=PVP01_0115900
PVPAM_01	RATT	mRNA	1071810	1073688	.	+	.	ID=PVPAM_010029200.1;Parent=PVPAM_010029200
PVPAM_01	RATT	CDS	1071810	1073386	.	+	0	ID=PVPAM_010029200.1:CDS:1;Parent=PVPAM_010029200.1
PVPAM_01	RATT	CDS	1073544	1073688	.	+	1	ID=PVPAM_010029200.1:CDS:2;Parent=PVPAM_010029200.1
###
PVPAM_01	.	polypeptide	1071810	1073688	.	+	.	ID=PVPAM_010029200.1:pep;Derives_from=PVPAM_010029200.1;orthologous_to=PVP01_0115900.1;ortholog_cluster=ORTHOMCL5096;product=term%3DtRNA pseudouridine synthase%2C putative%3Bevidence%3DIEA%3Bwith%3DGeneDB:PVP01_0115900.1;Ontology_term=GO:0003723,GO:0009982,GO:0009451,GO:0001522
PVPAM_01	Pfam	protein_match	1072947	1073237	.	+	.	Parent=PVPAM_010029200.1:pep;Name=PF01416;signature_desc=tRNA pseudouridine synthase;Ontology_term=GO:0003723,GO:0009982,GO:0001522,GO:0009451
###
PVPAM_01	RATT	gene	1074016	1089657	.	-	.	ID=PVPAM_010029300;ratt_ortholog=PVP01_0116000
PVPAM_01	RATT	mRNA	1074016	1089657	.	-	.	ID=PVPAM_010029300.1;Parent=PVPAM_010029300
PVPAM_01	RATT	CDS	1074016	1074882	.	-	0	ID=PVPAM_010029300.1:CDS:1;Parent=PVPAM_010029300.1
PVPAM_01	RATT	CDS	1075036	1089657	.	-	0	ID=PVPAM_010029300.1:CDS:2;Parent=PVPAM_010029300.1
###
PVPAM_01	.	polypeptide	1074016	1089657	.	-	.	ID=PVPAM_010029300.1:pep;Derives_from=PVPAM_010029300.1;orthologous_to=PVP01_0116000.1;ortholog_cluster=ORTHOMCL5798;product=term%3Dconserved Plasmodium protein%2C unknown function%3Bevidence%3DIEA%3Bwith%3DGeneDB:PVP01_0116000.1
PVPAM_01	Pfam	protein_match	1083070	1083342	.	-	.	Parent=PVPAM_010029300.1:pep;Name=PF12234;signature_desc=RAVE protein 1 C terminal
###
PVPAM_01	RATT	gene	1091329	1093404	.	-	.	ID=PVPAM_010029400;ratt_ortholog=PVP01_0116100;Name=METAP1c
PVPAM_01	RATT	mRNA	1091329	1093404	.	-	.	ID=PVPAM_010029400.1;Parent=PVPAM_010029400
PVPAM_01	RATT	CDS	1091329	1093404	.	-	0	ID=PVPAM_010029400.1:CDS:1;Parent=PVPAM_010029400.1
###
PVPAM_01	.	polypeptide	1091329	1093404	.	-	.	ID=PVPAM_010029400.1:pep;Derives_from=PVPAM_010029400.1;orthologous_to=PVP01_0116100.1;ortholog_cluster=ORTHOMCL2028;product=term%3Dmethionine aminopeptidase 1c%2C putative%3Bevidence%3DIEA%3Bwith%3DGeneDB:PVP01_0116100.1
PVPAM_01	Pfam	protein_match	1091407	1091856	.	-	.	Parent=PVPAM_010029400.1:pep;Name=PF00557;signature_desc=Metallopeptidase family M24
PVPAM_01	Pfam	protein_match	1092280	1092630	.	-	.	Parent=PVPAM_010029400.1:pep;Name=PF00557;signature_desc=Metallopeptidase family M24
###
PVPAM_01	RATT	gene	1094351	1096402	.	-	.	ID=PVPAM_010029500;ratt_ortholog=PVP01_0116200
PVPAM_01	RATT	mRNA	1094351	1096402	.	-	.	ID=PVPAM_010029500.1;Parent=PVPAM_010029500
PVPAM_01	RATT	CDS	1094351	1096402	.	-	0	ID=PVPAM_010029500.1:CDS:1;Parent=PVPAM_010029500.1
###
PVPAM_01	.	polypeptide	1094351	1096402	.	-	.	ID=PVPAM_010029500.1:pep;Derives_from=PVPAM_010029500.1;orthologous_to=PVP01_0116200.1;ortholog_cluster=ORTHOMCL1738;product=term%3Dzinc finger protein%2C putative%3Bevidence%3DIEA%3Bwith%3DGeneDB:PVP01_0116200.1
###
PVPAM_01	RATT	gene	1097345	1100642	.	-	.	ID=PVPAM_010029600;ratt_ortholog=PVP01_0116300
PVPAM_01	RATT	mRNA	1097345	1100642	.	-	.	ID=PVPAM_010029600.1;Parent=PVPAM_010029600
PVPAM_01	RATT	CDS	1097345	1098224	.	-	1	ID=PVPAM_010029600.1:CDS:1;Parent=PVPAM_010029600.1
PVPAM_01	RATT	CDS	1098655	1099096	.	-	2	ID=PVPAM_010029600.1:CDS:2;Parent=PVPAM_010029600.1
PVPAM_01	RATT	CDS	1099481	1100642	.	-	0	ID=PVPAM_010029600.1:CDS:3;Parent=PVPAM_010029600.1
###
PVPAM_01	.	polypeptide	1097345	1100642	.	-	.	ID=PVPAM_010029600.1:pep;Derives_from=PVPAM_010029600.1;orthologous_to=PVP01_0116300.1;ortholog_cluster=ORTHOMCL2044;product=term%3Dcactin homolog%2C putative%3Bevidence%3DIEA%3Bwith%3DGeneDB:PVP01_0116300.1;Ontology_term=GO:0005515
PVPAM_01	Pfam	protein_match	1098165	1098515	.	-	.	Parent=PVPAM_010029600.1:pep;Name=PF09732;signature_desc=Cactus-binding C-terminus of cactin protein;Ontology_term=GO:0005515
PVPAM_01	Pfam	protein_match	1099098	1099694	.	-	.	Parent=PVPAM_010029600.1:pep;Name=PF10312;signature_desc=Conserved mid region of cactin
###
PVPAM_01	RATT	gene	1103661	1104585	.	+	.	ID=PVPAM_010029700;ratt_ortholog=PVP01_0116400
PVPAM_01	RATT	mRNA	1103661	1104585	.	+	.	ID=PVPAM_010029700.1;Parent=PVPAM_010029700
PVPAM_01	RATT	CDS	1103661	1103745	.	+	0	ID=PVPAM_010029700.1:CDS:1;Parent=PVPAM_010029700.1
PVPAM_01	RATT	CDS	1103900	1104585	.	+	2	ID=PVPAM_010029700.1:CDS:2;Parent=PVPAM_010029700.1
###
PVPAM_01	.	polypeptide	1103661	1104585	.	+	.	ID=PVPAM_010029700.1:pep;Derives_from=PVPAM_010029700.1;orthologous_to=PVP01_0116400.1;ortholog_cluster=ORTHOMCL3209;product=term%3Dproteasome subunit beta type-4%2C putative%3Bevidence%3DIEA%3Bwith%3DGeneDB:PVP01_0116400.1;Ontology_term=GO:0051603,GO:0005839,GO:0004298
PVPAM_01	Pfam	protein_match	1103679	1103915	.	+	.	Parent=PVPAM_010029700.1:pep;Name=PF00227;signature_desc=Proteasome subunit;Ontology_term=GO:0004298,GO:0051603,GO:0005839
PVPAM_01	Pfam	protein_match	1104111	1104317	.	+	.	Parent=PVPAM_010029700.1:pep;Name=PF00227;signature_desc=Proteasome subunit;Ontology_term=GO:0004298,GO:0051603,GO:0005839
###
PVPAM_01	RATT	gene	1105182	1106540	.	-	.	ID=PVPAM_010029800;ratt_ortholog=PVP01_0116500;Name=g-tub
PVPAM_01	RATT	mRNA	1105182	1106540	.	-	.	ID=PVPAM_010029800.1;Parent=PVPAM_010029800
PVPAM_01	RATT	CDS	1105182	1106540	.	-	0	ID=PVPAM_010029800.1:CDS:1;Parent=PVPAM_010029800.1
###
PVPAM_01	.	polypeptide	1105182	1106540	.	-	.	ID=PVPAM_010029800.1:pep;Derives_from=PVPAM_010029800.1;orthologous_to=PVP01_0116500.1;ortholog_cluster=ORTHOMCL1687;product=term%3Dtubulin gamma chain%2C putative%3Bevidence%3DIEA%3Bwith%3DGeneDB:PVP01_0116500.1;Ontology_term=GO:0003924
PVPAM_01	Pfam	protein_match	1105377	1105748	.	-	.	Parent=PVPAM_010029800.1:pep;Name=PF03953;signature_desc=Tubulin C-terminal domain
PVPAM_01	Pfam	protein_match	1105902	1106531	.	-	.	Parent=PVPAM_010029800.1:pep;Name=PF00091;signature_desc=Tubulin/FtsZ family%2C GTPase domain;Ontology_term=GO:0003924
###
PVPAM_01	AUGUSTUS	gene	1108280	1116664	1	-	.	ID=PVPAM_010029900
PVPAM_01	AUGUSTUS	mRNA	1108280	1116664	1	-	.	ID=PVPAM_010029900.1;Parent=PVPAM_010029900
PVPAM_01	AUGUSTUS	CDS	1108280	1108380	1	-	2	ID=PVPAM_010029900.1:CDS:1;Parent=PVPAM_010029900.1
PVPAM_01	AUGUSTUS	CDS	1108504	1111371	1	-	2	ID=PVPAM_010029900.1:CDS:2;Parent=PVPAM_010029900.1
PVPAM_01	AUGUSTUS	CDS	1112429	1112565	1	-	1	ID=PVPAM_010029900.1:CDS:3;Parent=PVPAM_010029900.1
PVPAM_01	AUGUSTUS	CDS	1112712	1112764	1	-	0	ID=PVPAM_010029900.1:CDS:4;Parent=PVPAM_010029900.1
PVPAM_01	AUGUSTUS	CDS	1112945	1113030	1	-	2	ID=PVPAM_010029900.1:CDS:5;Parent=PVPAM_010029900.1
PVPAM_01	AUGUSTUS	CDS	1113234	1113253	1	-	1	ID=PVPAM_010029900.1:CDS:6;Parent=PVPAM_010029900.1
PVPAM_01	AUGUSTUS	CDS	1113518	1113592	1	-	1	ID=PVPAM_010029900.1:CDS:7;Parent=PVPAM_010029900.1
PVPAM_01	AUGUSTUS	CDS	1113803	1113939	1	-	0	ID=PVPAM_010029900.1:CDS:8;Parent=PVPAM_010029900.1
PVPAM_01	AUGUSTUS	CDS	1114129	1114161	1	-	0	ID=PVPAM_010029900.1:CDS:9;Parent=PVPAM_010029900.1
PVPAM_01	AUGUSTUS	CDS	1114399	1114500	1	-	0	ID=PVPAM_010029900.1:CDS:10;Parent=PVPAM_010029900.1
PVPAM_01	AUGUSTUS	CDS	1114668	1114736	1	-	0	ID=PVPAM_010029900.1:CDS:11;Parent=PVPAM_010029900.1
PVPAM_01	AUGUSTUS	CDS	1114881	1114917	1	-	1	ID=PVPAM_010029900.1:CDS:12;Parent=PVPAM_010029900.1
PVPAM_01	AUGUSTUS	CDS	1115046	1115420	1	-	1	ID=PVPAM_010029900.1:CDS:13;Parent=PVPAM_010029900.1
PVPAM_01	AUGUSTUS	CDS	1115539	1115595	1	-	1	ID=PVPAM_010029900.1:CDS:14;Parent=PVPAM_010029900.1
PVPAM_01	AUGUSTUS	CDS	1115775	1116664	1	-	0	ID=PVPAM_010029900.1:CDS:15;Parent=PVPAM_010029900.1
###
PVPAM_01	.	polypeptide	1108280	1116664	.	-	.	ID=PVPAM_010029900.1:pep;Derives_from=PVPAM_010029900.1;orthologous_to=PVP01_0116600.1;ortholog_cluster=ORTHOMCL2873;product=term%3Dconserved Plasmodium protein%2C unknown function%3Bevidence%3DIEA%3Bwith%3DGeneDB:PVP01_0116600.1
PVPAM_01	Pfam	protein_match	1113056	1113331	.	-	.	Parent=PVPAM_010029900.1:pep;Name=PF02893;signature_desc=GRAM domain
###
PVPAM_01	RATT	gene	1117779	1121294	.	-	.	ID=PVPAM_010030000;ratt_ortholog=PVP01_0116700
PVPAM_01	RATT	mRNA	1117779	1121294	.	-	.	ID=PVPAM_010030000.1;Parent=PVPAM_010030000
PVPAM_01	RATT	CDS	1117779	1121294	.	-	0	ID=PVPAM_010030000.1:CDS:1;Parent=PVPAM_010030000.1
###
PVPAM_01	.	polypeptide	1117779	1121294	.	-	.	ID=PVPAM_010030000.1:pep;Derives_from=PVPAM_010030000.1;orthologous_to=PVP01_0116700.1;ortholog_cluster=ORTHOMCL1877;product=term%3DAAA family ATPase%2C putative%3Bevidence%3DIEA%3Bwith%3DGeneDB:PVP01_0116700.1;Ontology_term=GO:0005524
PVPAM_01	Pfam	protein_match	1118841	1118942	.	-	.	Parent=PVPAM_010030000.1:pep;Name=PF00004;signature_desc=ATPase family associated with various cellular activities (AAA);Ontology_term=GO:0005524
PVPAM_01	Pfam	protein_match	1119168	1119503	.	-	.	Parent=PVPAM_010030000.1:pep;Name=PF00004;signature_desc=ATPase family associated with various cellular activities (AAA);Ontology_term=GO:0005524
###
PVPAM_01	RATT	gene	1123148	1126369	.	-	.	ID=PVPAM_010030100;ratt_ortholog=PVP01_0116800;Name=RAD54
PVPAM_01	RATT	mRNA	1123148	1126369	.	-	.	ID=PVPAM_010030100.1;Parent=PVPAM_010030100
PVPAM_01	RATT	CDS	1123148	1126369	.	-	0	ID=PVPAM_010030100.1:CDS:1;Parent=PVPAM_010030100.1
###
PVPAM_01	.	polypeptide	1123148	1126369	.	-	.	ID=PVPAM_010030100.1:pep;Derives_from=PVPAM_010030100.1;orthologous_to=PVP01_0116800.1;ortholog_cluster=ORTHOMCL1242;product=term%3DDNA repair and recombination protein RAD54%2C putative%3Bevidence%3DIEA%3Bwith%3DGeneDB:PVP01_0116800.1;Ontology_term=GO:0005524,GO:0016787,GO:0003677
PVPAM_01	Pfam	protein_match	1124453	1124770	.	-	.	Parent=PVPAM_010030100.1:pep;Name=PF00271;signature_desc=Helicase conserved C-terminal domain
PVPAM_01	Pfam	protein_match	1125080	1125934	.	-	.	Parent=PVPAM_010030100.1:pep;Name=PF00176;signature_desc=SNF2-related domain;Ontology_term=GO:0003677,GO:0005524
PVPAM_01	Pfam	protein_match	1125479	1125991	.	-	.	Parent=PVPAM_010030100.1:pep;Name=PF04851;signature_desc=Type III restriction enzyme%2C res subunit;Ontology_term=GO:0003677,GO:0005524,GO:0016787
###
PVPAM_01	RATT	gene	1127417	1129495	.	-	.	ID=PVPAM_010030200;ratt_ortholog=PVP01_0116900
PVPAM_01	RATT	mRNA	1127417	1129495	.	-	.	ID=PVPAM_010030200.1;Parent=PVPAM_010030200
PVPAM_01	RATT	CDS	1127417	1127862	.	-	2	ID=PVPAM_010030200.1:CDS:1;Parent=PVPAM_010030200.1
PVPAM_01	RATT	CDS	1127963	1128156	.	-	1	ID=PVPAM_010030200.1:CDS:2;Parent=PVPAM_010030200.1
PVPAM_01	RATT	CDS	1128408	1128561	.	-	2	ID=PVPAM_010030200.1:CDS:3;Parent=PVPAM_010030200.1
PVPAM_01	RATT	CDS	1128786	1128854	.	-	2	ID=PVPAM_010030200.1:CDS:4;Parent=PVPAM_010030200.1
PVPAM_01	RATT	CDS	1128970	1129035	.	-	2	ID=PVPAM_010030200.1:CDS:5;Parent=PVPAM_010030200.1
PVPAM_01	RATT	CDS	1129142	1129258	.	-	2	ID=PVPAM_010030200.1:CDS:6;Parent=PVPAM_010030200.1
PVPAM_01	RATT	CDS	1129444	1129495	.	-	0	ID=PVPAM_010030200.1:CDS:7;Parent=PVPAM_010030200.1
###
PVPAM_01	.	polypeptide	1127417	1129495	.	-	.	ID=PVPAM_010030200.1:pep;Derives_from=PVPAM_010030200.1;orthologous_to=PVP01_0116900.1;ortholog_cluster=ORTHOMCL1093;product=term%3Dmitogen-activated protein kinase organizer 1%2C putative%3Bevidence%3DIEA%3Bwith%3DGeneDB:PVP01_0116900.1;Ontology_term=GO:0005515
PVPAM_01	Pfam	protein_match	1129235	1129333	.	-	.	Parent=PVPAM_010030200.1:pep;Name=PF00400;signature_desc=WD domain%2C G-beta repeat;Ontology_term=GO:0005515
PVPAM_01	Pfam	protein_match	1129364	1129471	.	-	.	Parent=PVPAM_010030200.1:pep;Name=PF00400;signature_desc=WD domain%2C G-beta repeat;Ontology_term=GO:0005515
###
PVPAM_01	RATT	gene	1131760	1133788	.	+	.	ID=PVPAM_010030300;ratt_ortholog=PVP01_0117000
PVPAM_01	RATT	mRNA	1131760	1133788	.	+	.	ID=PVPAM_010030300.1;Parent=PVPAM_010030300
PVPAM_01	RATT	CDS	1131760	1133430	.	+	0	ID=PVPAM_010030300.1:CDS:1;Parent=PVPAM_010030300.1
PVPAM_01	RATT	CDS	1133552	1133788	.	+	0	ID=PVPAM_010030300.1:CDS:2;Parent=PVPAM_010030300.1
###
PVPAM_01	.	polypeptide	1131760	1133788	.	+	.	ID=PVPAM_010030300.1:pep;Derives_from=PVPAM_010030300.1;orthologous_to=PVP01_0117000.1;ortholog_cluster=ORTHOMCL5847;product=term%3Dfilament assembling protein%2C putative%3Bevidence%3DIEA%3Bwith%3DGeneDB:PVP01_0117000.1
PVPAM_01	Pfam	protein_match	1132921	1133658	.	+	.	Parent=PVPAM_010030300.1:pep;Name=PF06705;signature_desc=SF-assemblin/beta giardin
###
PVPAM_01	AUGUSTUS	gene	1135108	1137814	0.87	+	.	ID=PVPAM_010030400;Name=UTP14
PVPAM_01	AUGUSTUS	mRNA	1135108	1137814	0.87	+	.	ID=PVPAM_010030400.1;Parent=PVPAM_010030400
PVPAM_01	AUGUSTUS	CDS	1135108	1136672	0.99	+	0	ID=PVPAM_010030400.1:CDS:1;Parent=PVPAM_010030400.1
PVPAM_01	AUGUSTUS	CDS	1136758	1137814	0.87	+	1	ID=PVPAM_010030400.1:CDS:2;Parent=PVPAM_010030400.1
###
PVPAM_01	.	polypeptide	1135108	1137814	.	+	.	ID=PVPAM_010030400.1:pep;Derives_from=PVPAM_010030400.1;orthologous_to=PVP01_0117100.1;ortholog_cluster=ORTHOMCL5637;product=term%3DU3 small nucleolar RNA-associated protein 14%2C putative%3Bevidence%3DIEA%3Bwith%3DGeneDB:PVP01_0117100.1;Ontology_term=GO:0006364,GO:0032040
PVPAM_01	Pfam	protein_match	1137472	1137663	.	+	.	Parent=PVPAM_010030400.1:pep;Name=PF04615;signature_desc=Utp14 protein;Ontology_term=GO:0006364,GO:0032040
###
PVPAM_01	RATT	gene	1138008	1139756	.	-	.	ID=PVPAM_010030500;ratt_ortholog=PVP01_0117200;Name=CYP81
PVPAM_01	RATT	mRNA	1138008	1139756	.	-	.	ID=PVPAM_010030500.1;Parent=PVPAM_010030500
PVPAM_01	RATT	CDS	1138008	1139756	.	-	0	ID=PVPAM_010030500.1:CDS:1;Parent=PVPAM_010030500.1
###
PVPAM_01	.	polypeptide	1138008	1139756	.	-	.	ID=PVPAM_010030500.1:pep;Derives_from=PVPAM_010030500.1;orthologous_to=PVP01_0117200.1;ortholog_cluster=ORTHOMCL4358;product=term%3Dpeptidyl-prolyl cis-trans isomerase%2C putative%3Bevidence%3DIEA%3Bwith%3DGeneDB:PVP01_0117200.1;Ontology_term=GO:0000413,GO:0003755,GO:0006457
PVPAM_01	Pfam	protein_match	1138023	1138415	.	-	.	Parent=PVPAM_010030500.1:pep;Name=PF08231;signature_desc=SYF2 splicing factor
PVPAM_01	Pfam	protein_match	1139184	1139729	.	-	.	Parent=PVPAM_010030500.1:pep;Name=PF00160;signature_desc=Cyclophilin type peptidyl-prolyl cis-trans isomerase/CLD;Ontology_term=GO:0003755,GO:0000413,GO:0006457
###
PVPAM_01	RATT	gene	1140587	1141091	.	+	.	ID=PVPAM_010030600;ratt_ortholog=PVP01_0117300
PVPAM_01	RATT	mRNA	1140587	1141091	.	+	.	ID=PVPAM_010030600.1;Parent=PVPAM_010030600
PVPAM_01	RATT	CDS	1140587	1140911	.	+	0	ID=PVPAM_010030600.1:CDS:1;Parent=PVPAM_010030600.1
PVPAM_01	RATT	CDS	1141006	1141091	.	+	2	ID=PVPAM_010030600.1:CDS:2;Parent=PVPAM_010030600.1
###
PVPAM_01	.	polypeptide	1140587	1141091	.	+	.	ID=PVPAM_010030600.1:pep;Derives_from=PVPAM_010030600.1;orthologous_to=PVP01_0117300.1;ortholog_cluster=ORTHOMCL2301;product=term%3Dconserved Plasmodium protein%2C unknown function%3Bevidence%3DIEA%3Bwith%3DGeneDB:PVP01_0117300.1
###
PVPAM_01	RATT	gene	1141578	1143819	.	-	.	ID=PVPAM_010030700;ratt_ortholog=PVP01_0117400;Name=CNA
PVPAM_01	RATT	mRNA	1141578	1143819	.	-	.	ID=PVPAM_010030700.1;Parent=PVPAM_010030700
PVPAM_01	RATT	CDS	1141578	1143206	.	-	0	ID=PVPAM_010030700.1:CDS:1;Parent=PVPAM_010030700.1
PVPAM_01	RATT	CDS	1143754	1143819	.	-	0	ID=PVPAM_010030700.1:CDS:2;Parent=PVPAM_010030700.1
###
PVPAM_01	.	polypeptide	1141578	1143819	.	-	.	ID=PVPAM_010030700.1:pep;Derives_from=PVPAM_010030700.1;orthologous_to=PVP01_0117400.1;ortholog_cluster=ORTHOMCL5130;product=term%3Dserine/threonine protein phosphatase 2B catalytic subunit A%2C putative%3Bevidence%3DIEA%3Bwith%3DGeneDB:PVP01_0117400.1;Ontology_term=GO:0016787
PVPAM_01	Pfam	protein_match	1142977	1143579	.	-	.	Parent=PVPAM_010030700.1:pep;Name=PF00149;signature_desc=Calcineurin-like phosphoesterase;Ontology_term=GO:0016787
###
PVPAM_01	RATT	gene	1145740	1147256	.	-	.	ID=PVPAM_010030800;ratt_ortholog=PVP01_0117500
PVPAM_01	RATT	mRNA	1145740	1147256	.	-	.	ID=PVPAM_010030800.1;Parent=PVPAM_010030800
PVPAM_01	RATT	CDS	1145740	1145835	.	-	0	ID=PVPAM_010030800.1:CDS:1;Parent=PVPAM_010030800.1
PVPAM_01	RATT	CDS	1145945	1146280	.	-	0	ID=PVPAM_010030800.1:CDS:2;Parent=PVPAM_010030800.1
PVPAM_01	RATT	CDS	1146389	1146562	.	-	0	ID=PVPAM_010030800.1:CDS:3;Parent=PVPAM_010030800.1
PVPAM_01	RATT	CDS	1146673	1146887	.	-	2	ID=PVPAM_010030800.1:CDS:4;Parent=PVPAM_010030800.1
PVPAM_01	RATT	CDS	1147127	1147256	.	-	0	ID=PVPAM_010030800.1:CDS:5;Parent=PVPAM_010030800.1
###
PVPAM_01	.	polypeptide	1145740	1147256	.	-	.	ID=PVPAM_010030800.1:pep;Derives_from=PVPAM_010030800.1;orthologous_to=PVP01_0117500.1;ortholog_cluster=ORTHOMCL1338;product=term%3Dconserved Plasmodium protein%2C unknown function%3Bevidence%3DIEA%3Bwith%3DGeneDB:PVP01_0117500.1
###
PVPAM_01	AUGUSTUS	gene	1147679	1154133	0.46	-	.	ID=PVPAM_010030900;Name=ACbeta
PVPAM_01	AUGUSTUS	mRNA	1147679	1154133	0.46	-	.	ID=PVPAM_010030900.1;Parent=PVPAM_010030900
PVPAM_01	AUGUSTUS	CDS	1147679	1147753	1	-	0	ID=PVPAM_010030900.1:CDS:1;Parent=PVPAM_010030900.1
PVPAM_01	AUGUSTUS	CDS	1148013	1148399	1	-	0	ID=PVPAM_010030900.1:CDS:2;Parent=PVPAM_010030900.1
PVPAM_01	AUGUSTUS	CDS	1148515	1153034	0.85	-	2	ID=PVPAM_010030900.1:CDS:3;Parent=PVPAM_010030900.1
PVPAM_01	AUGUSTUS	CDS	1153132	1153363	0.46	-	0	ID=PVPAM_010030900.1:CDS:4;Parent=PVPAM_010030900.1
PVPAM_01	AUGUSTUS	CDS	1153509	1153760	1	-	0	ID=PVPAM_010030900.1:CDS:5;Parent=PVPAM_010030900.1
PVPAM_01	AUGUSTUS	CDS	1154041	1154133	1	-	0	ID=PVPAM_010030900.1:CDS:6;Parent=PVPAM_010030900.1
###
PVPAM_01	.	polypeptide	1147679	1154133	.	-	.	ID=PVPAM_010030900.1:pep;Derives_from=PVPAM_010030900.1;orthologous_to=PVP01_0117600.1;ortholog_cluster=ORTHOMCL2336;product=term%3Dadenylyl cyclase beta%2C putative%3Bevidence%3DIEA%3Bwith%3DGeneDB:PVP01_0117600.1;Ontology_term=GO:0016849,GO:0009190,GO:0035556
PVPAM_01	Pfam	protein_match	1152334	1152582	.	-	.	Parent=PVPAM_010030900.1:pep;Name=PF00211;signature_desc=Adenylate and Guanylate cyclase catalytic domain;Ontology_term=GO:0016849,GO:0009190,GO:0035556
###
PVPAM_01	RATT	gene	1155325	1159242	.	+	.	ID=PVPAM_010031000;ratt_ortholog=PVP01_0117700
PVPAM_01	RATT	mRNA	1155325	1159242	.	+	.	ID=PVPAM_010031000.1;Parent=PVPAM_010031000
PVPAM_01	RATT	CDS	1155325	1159242	.	+	0	ID=PVPAM_010031000.1:CDS:1;Parent=PVPAM_010031000.1
###
PVPAM_01	.	polypeptide	1155325	1159242	.	+	.	ID=PVPAM_010031000.1:pep;Derives_from=PVPAM_010031000.1;orthologous_to=PVP01_0117700.1;ortholog_cluster=ORTHOMCL1755;product=term%3Dinositol 5-phosphatase%2C putative%3Bevidence%3DIEA%3Bwith%3DGeneDB:PVP01_0117700.1;Ontology_term=GO:0042578
PVPAM_01	Pfam	protein_match	1155547	1156428	.	+	.	Parent=PVPAM_010031000.1:pep;Name=PF02383;signature_desc=SacI homology domain;Ontology_term=GO:0042578
###
PVPAM_01	RATT	gene	1159362	1162406	.	-	.	ID=PVPAM_010031100;ratt_ortholog=PVP01_0117800
PVPAM_01	RATT	mRNA	1159362	1162406	.	-	.	ID=PVPAM_010031100.1;Parent=PVPAM_010031100
PVPAM_01	RATT	CDS	1159362	1159413	.	-	1	ID=PVPAM_010031100.1:CDS:1;Parent=PVPAM_010031100.1
PVPAM_01	RATT	CDS	1159578	1159635	.	-	2	ID=PVPAM_010031100.1:CDS:2;Parent=PVPAM_010031100.1
PVPAM_01	RATT	CDS	1159751	1162406	.	-	0	ID=PVPAM_010031100.1:CDS:3;Parent=PVPAM_010031100.1
###
PVPAM_01	.	polypeptide	1159362	1162406	.	-	.	ID=PVPAM_010031100.1:pep;Derives_from=PVPAM_010031100.1;orthologous_to=PVP01_0117800.1;ortholog_cluster=ORTHOMCL604;product=term%3Dcyclin-like protein%2C putative%3Bevidence%3DIEA%3Bwith%3DGeneDB:PVP01_0117800.1
###
PVPAM_01	RATT	gene	1164327	1167542	.	+	.	ID=PVPAM_010031200;ratt_ortholog=PVP01_0117900;Name=PWP2
PVPAM_01	RATT	mRNA	1164327	1167542	.	+	.	ID=PVPAM_010031200.1;Parent=PVPAM_010031200
PVPAM_01	RATT	CDS	1164327	1167542	.	+	0	ID=PVPAM_010031200.1:CDS:1;Parent=PVPAM_010031200.1
###
PVPAM_01	.	polypeptide	1164327	1167542	.	+	.	ID=PVPAM_010031200.1:pep;Derives_from=PVPAM_010031200.1;orthologous_to=PVP01_0117900.1;ortholog_cluster=ORTHOMCL3010;product=term%3Dperiodic tryptophan protein 2%2C putative%3Bevidence%3DIEA%3Bwith%3DGeneDB:PVP01_0117900.1;Ontology_term=GO:0005515
PVPAM_01	Pfam	protein_match	1165662	1165757	.	+	.	Parent=PVPAM_010031200.1:pep;Name=PF00400;signature_desc=WD domain%2C G-beta repeat;Ontology_term=GO:0005515
PVPAM_01	Pfam	protein_match	1166001	1166120	.	+	.	Parent=PVPAM_010031200.1:pep;Name=PF00400;signature_desc=WD domain%2C G-beta repeat;Ontology_term=GO:0005515
PVPAM_01	Pfam	protein_match	1167120	1167524	.	+	.	Parent=PVPAM_010031200.1:pep;Name=PF04003;signature_desc=Dip2/Utp12 Family
###
PVPAM_01	RATT	gene	1167933	1168595	.	-	.	ID=PVPAM_010031300;ratt_ortholog=PVP01_0118000;Name=1-CysPrx
PVPAM_01	RATT	mRNA	1167933	1168595	.	-	.	ID=PVPAM_010031300.1;Parent=PVPAM_010031300
PVPAM_01	RATT	CDS	1167933	1168595	.	-	0	ID=PVPAM_010031300.1:CDS:1;Parent=PVPAM_010031300.1
###
PVPAM_01	.	polypeptide	1167933	1168595	.	-	.	ID=PVPAM_010031300.1:pep;Derives_from=PVPAM_010031300.1;orthologous_to=PVP01_0118000.1;ortholog_cluster=ORTHOMCL5574;product=term%3D1-cys peroxiredoxin%3Bevidence%3DIEA%3Bwith%3DGeneDB:PVP01_0118000.1;Ontology_term=GO:0055114,GO:0016209,GO:0051920,GO:0016491
PVPAM_01	Pfam	protein_match	1168029	1168109	.	-	.	Parent=PVPAM_010031300.1:pep;Name=PF10417;signature_desc=C-terminal domain of 1-Cys peroxiredoxin;Ontology_term=GO:0051920,GO:0055114
PVPAM_01	Pfam	protein_match	1168137	1168580	.	-	.	Parent=PVPAM_010031300.1:pep;Name=PF08534;signature_desc=Redoxin;Ontology_term=GO:0016491
PVPAM_01	Pfam	protein_match	1168173	1168580	.	-	.	Parent=PVPAM_010031300.1:pep;Name=PF00578;signature_desc=AhpC/TSA family;Ontology_term=GO:0016209,GO:0016491,GO:0055114
###
PVPAM_01	RATT	gene	1172316	1180247	.	+	.	ID=PVPAM_010031400;ratt_ortholog=PVP01_0118100;Name=ApiAP2
PVPAM_01	RATT	mRNA	1172316	1180247	.	+	.	ID=PVPAM_010031400.1;Parent=PVPAM_010031400
PVPAM_01	RATT	CDS	1172316	1179955	.	+	0	ID=PVPAM_010031400.1:CDS:1;Parent=PVPAM_010031400.1
PVPAM_01	RATT	CDS	1180094	1180247	.	+	1	ID=PVPAM_010031400.1:CDS:2;Parent=PVPAM_010031400.1
###
PVPAM_01	.	polypeptide	1172316	1180247	.	+	.	ID=PVPAM_010031400.1:pep;Derives_from=PVPAM_010031400.1;orthologous_to=PVP01_0118100.1;ortholog_cluster=ORTHOMCL2639;product=term%3DAP2 domain transcription factor AP2-LT%2C putative%3Bevidence%3DIEA%3Bwith%3DGeneDB:PVP01_0118100.1;Ontology_term=GO:0006355,GO:0003700
PVPAM_01	Pfam	protein_match	1179939	1180085	.	+	.	Parent=PVPAM_010031400.1:pep;Name=PF00847;signature_desc=AP2 domain;Ontology_term=GO:0003700,GO:0006355
###
PVPAM_01	RATT	gene	1180991	1184770	.	-	.	ID=PVPAM_010031500;ratt_ortholog=PVP01_0118200;Name=GDH3
PVPAM_01	RATT	mRNA	1180991	1184770	.	-	.	ID=PVPAM_010031500.1;Parent=PVPAM_010031500
PVPAM_01	RATT	CDS	1180991	1184770	.	-	0	ID=PVPAM_010031500.1:CDS:1;Parent=PVPAM_010031500.1
###
PVPAM_01	.	polypeptide	1180991	1184770	.	-	.	ID=PVPAM_010031500.1:pep;Derives_from=PVPAM_010031500.1;orthologous_to=PVP01_0118200.1;ortholog_cluster=ORTHOMCL1506;product=term%3Dglutamate dehydrogenase%2C putative%3Bevidence%3DIEA%3Bwith%3DGeneDB:PVP01_0118200.1;Ontology_term=GO:0055114,GO:0016491,GO:0006520
PVPAM_01	Pfam	protein_match	1181612	1182319	.	-	.	Parent=PVPAM_010031500.1:pep;Name=PF00208;signature_desc=Glutamate/Leucine/Phenylalanine/Valine dehydrogenase;Ontology_term=GO:0016491,GO:0006520,GO:0055114
###
PVPAM_01	RATT	gene	1187066	1197778	.	-	.	ID=PVPAM_010031600;ratt_ortholog=PVP01_0118300;Name=LSD2
PVPAM_01	RATT	mRNA	1187066	1197778	.	-	.	ID=PVPAM_010031600.1;Parent=PVPAM_010031600
PVPAM_01	RATT	CDS	1187066	1197778	.	-	0	ID=PVPAM_010031600.1:CDS:1;Parent=PVPAM_010031600.1
###
PVPAM_01	.	polypeptide	1187066	1197778	.	-	.	ID=PVPAM_010031600.1:pep;Derives_from=PVPAM_010031600.1;orthologous_to=PVP01_0118300.1;ortholog_cluster=ORTHOMCL1003;product=term%3Dlysine-specific histone demethylase%2C putative%3Bevidence%3DIEA%3Bwith%3DGeneDB:PVP01_0118300.1;Ontology_term=GO:0055114,GO:0016491
PVPAM_01	Pfam	protein_match	1193072	1193401	.	-	.	Parent=PVPAM_010031600.1:pep;Name=PF01593;signature_desc=Flavin containing amine oxidoreductase;Ontology_term=GO:0016491,GO:0055114
PVPAM_01	Pfam	protein_match	1195151	1195885	.	-	.	Parent=PVPAM_010031600.1:pep;Name=PF01593;signature_desc=Flavin containing amine oxidoreductase;Ontology_term=GO:0016491,GO:0055114
PVPAM_01	Pfam	protein_match	1195796	1195900	.	-	.	Parent=PVPAM_010031600.1:pep;Name=PF13450;signature_desc=NAD(P)-binding Rossmann-like domain
###
PVPAM_01	RATT	gene	1205129	1207726	.	+	.	ID=PVPAM_010031700;ratt_ortholog=PVP01_0118400
PVPAM_01	RATT	mRNA	1205129	1207726	.	+	.	ID=PVPAM_010031700.1;Parent=PVPAM_010031700
PVPAM_01	RATT	CDS	1205129	1207726	.	+	0	ID=PVPAM_010031700.1:CDS:1;Parent=PVPAM_010031700.1
###
PVPAM_01	.	polypeptide	1205129	1207726	.	+	.	ID=PVPAM_010031700.1:pep;Derives_from=PVPAM_010031700.1;orthologous_to=PVP01_0118400.1;ortholog_cluster=ORTHOMCL5513;product=term%3Dmannose-6-phosphate isomerase%2C putative%3Bevidence%3DIEA%3Bwith%3DGeneDB:PVP01_0118400.1
PVPAM_01	Pfam	protein_match	1205795	1206046	.	+	.	Parent=PVPAM_010031700.1:pep;Name=PF20511;signature_desc=Phosphomannose isomerase type I%2C catalytic domain
###
PVPAM_01	RATT	gene	1208595	1213721	.	-	.	ID=PVPAM_010031800;ratt_ortholog=PVP01_0118500;Name=SENP2
PVPAM_01	RATT	mRNA	1208595	1213721	.	-	.	ID=PVPAM_010031800.1;Parent=PVPAM_010031800
PVPAM_01	RATT	CDS	1208595	1208742	.	-	1	ID=PVPAM_010031800.1:CDS:1;Parent=PVPAM_010031800.1
PVPAM_01	RATT	CDS	1208863	1212325	.	-	2	ID=PVPAM_010031800.1:CDS:2;Parent=PVPAM_010031800.1
PVPAM_01	RATT	CDS	1212479	1213721	.	-	0	ID=PVPAM_010031800.1:CDS:3;Parent=PVPAM_010031800.1
###
PVPAM_01	.	polypeptide	1208595	1213721	.	-	.	ID=PVPAM_010031800.1:pep;Derives_from=PVPAM_010031800.1;orthologous_to=PVP01_0118500.1;ortholog_cluster=ORTHOMCL647;product=term%3Dsentrin-specific protease 2%2C putative%3Bevidence%3DIEA%3Bwith%3DGeneDB:PVP01_0118500.1;Ontology_term=GO:0008234,GO:0006508
PVPAM_01	Pfam	protein_match	1210113	1210298	.	-	.	Parent=PVPAM_010031800.1:pep;Name=PF02902;signature_desc=Ulp1 protease family%2C C-terminal catalytic domain;Ontology_term=GO:0008234,GO:0006508
###
PVPAM_01	RATT	gene	1216366	1216743	.	+	.	ID=PVPAM_010031900;ratt_ortholog=PVP01_0118600
PVPAM_01	RATT	mRNA	1216366	1216743	.	+	.	ID=PVPAM_010031900.1;Parent=PVPAM_010031900
PVPAM_01	RATT	CDS	1216366	1216743	.	+	0	ID=PVPAM_010031900.1:CDS:1;Parent=PVPAM_010031900.1
###
PVPAM_01	.	polypeptide	1216366	1216743	.	+	.	ID=PVPAM_010031900.1:pep;Derives_from=PVPAM_010031900.1;orthologous_to=PVP01_0118600.1;ortholog_cluster=ORTHOMCL2095;product=term%3Dconserved protein%2C unknown function%3Bevidence%3DIEA%3Bwith%3DGeneDB:PVP01_0118600.1
###
PVPAM_01	RATT	gene	1217830	1219554	.	+	.	ID=PVPAM_010032000;ratt_ortholog=PVP01_0118700;Name=NOL10
PVPAM_01	RATT	mRNA	1217830	1219554	.	+	.	ID=PVPAM_010032000.1;Parent=PVPAM_010032000
PVPAM_01	RATT	CDS	1217830	1219554	.	+	0	ID=PVPAM_010032000.1:CDS:1;Parent=PVPAM_010032000.1
###
PVPAM_01	.	polypeptide	1217830	1219554	.	+	.	ID=PVPAM_010032000.1:pep;Derives_from=PVPAM_010032000.1;orthologous_to=PVP01_0118700.1;ortholog_cluster=ORTHOMCL3238;product=term%3Dnucleolar protein 10%2C putative%3Bevidence%3DIEA%3Bwith%3DGeneDB:PVP01_0118700.1
###
PVPAM_01	RATT	gene	1221835	1224854	.	+	.	ID=PVPAM_010032100;ratt_ortholog=PVP01_0118800
PVPAM_01	RATT	mRNA	1221835	1224854	.	+	.	ID=PVPAM_010032100.1;Parent=PVPAM_010032100
PVPAM_01	RATT	CDS	1221835	1223389	.	+	0	ID=PVPAM_010032100.1:CDS:1;Parent=PVPAM_010032100.1
PVPAM_01	RATT	CDS	1223596	1223810	.	+	2	ID=PVPAM_010032100.1:CDS:2;Parent=PVPAM_010032100.1
PVPAM_01	RATT	CDS	1223988	1224105	.	+	0	ID=PVPAM_010032100.1:CDS:3;Parent=PVPAM_010032100.1
PVPAM_01	RATT	CDS	1224417	1224518	.	+	2	ID=PVPAM_010032100.1:CDS:4;Parent=PVPAM_010032100.1
PVPAM_01	RATT	CDS	1224679	1224854	.	+	2	ID=PVPAM_010032100.1:CDS:5;Parent=PVPAM_010032100.1
###
PVPAM_01	.	polypeptide	1221835	1224854	.	+	.	ID=PVPAM_010032100.1:pep;Derives_from=PVPAM_010032100.1;orthologous_to=PVP01_0118800.1;ortholog_cluster=ORTHOMCL4270;product=term%3Dprotein kinase%2C putative%3Bevidence%3DIEA%3Bwith%3DGeneDB:PVP01_0118800.1;Ontology_term=GO:0004672,GO:0006468,GO:0005524
PVPAM_01	Pfam	protein_match	1223206	1223958	.	+	.	Parent=PVPAM_010032100.1:pep;Name=PF00069;signature_desc=Protein kinase domain;Ontology_term=GO:0004672,GO:0005524,GO:0006468
PVPAM_01	Pfam	protein_match	1223209	1223958	.	+	.	Parent=PVPAM_010032100.1:pep;Name=PF07714;signature_desc=Protein tyrosine and serine/threonine kinase;Ontology_term=GO:0004672,GO:0006468
PVPAM_01	Pfam	protein_match	1223497	1223907	.	+	.	Parent=PVPAM_010032100.1:pep;Name=PF14531;signature_desc=Kinase-like
###
PVPAM_01	RATT	gene	1226117	1227004	.	+	.	ID=PVPAM_010032200;ratt_ortholog=PVP01_0118900;Name=WARP
PVPAM_01	RATT	mRNA	1226117	1227004	.	+	.	ID=PVPAM_010032200.1;Parent=PVPAM_010032200
PVPAM_01	RATT	CDS	1226117	1227004	.	+	0	ID=PVPAM_010032200.1:CDS:1;Parent=PVPAM_010032200.1
###
PVPAM_01	.	polypeptide	1226117	1227004	.	+	.	ID=PVPAM_010032200.1:pep;Derives_from=PVPAM_010032200.1;orthologous_to=PVP01_0118900.1;ortholog_cluster=ORTHOMCL1372;product=term%3Dvon Willebrand factor A domain-related protein%2C putative%3Bevidence%3DIEA%3Bwith%3DGeneDB:PVP01_0118900.1
PVPAM_01	Pfam	protein_match	1226408	1226887	.	+	.	Parent=PVPAM_010032200.1:pep;Name=PF00092;signature_desc=von Willebrand factor type A domain
###
PVPAM_01	GenomeTools	gene	1230164	1230309	41.3	+	.	ID=PVPAM_010032300
PVPAM_01	INFERNAL	rRNA	1230164	1230309	41.3	+	.	ID=PVPAM_010032300:rRNA;Parent=PVPAM_010032300;gc=0.42;evalue=6.5e-09;score=41.3;model_name=5_8S_rRNA;model_acc=RF00002;model_range=1-154
###
PVPAM_01	RATT	gene	1241782	1244138	.	+	.	ID=PVPAM_010032400;ratt_ortholog=PVP01_0119200;Name=CVC-81-95
PVPAM_01	RATT	mRNA	1241782	1244138	.	+	.	ID=PVPAM_010032400.1;Parent=PVPAM_010032400
PVPAM_01	RATT	CDS	1241782	1241994	.	+	0	ID=PVPAM_010032400.1:CDS:1;Parent=PVPAM_010032400.1
PVPAM_01	RATT	CDS	1242219	1244138	.	+	0	ID=PVPAM_010032400.1:CDS:2;Parent=PVPAM_010032400.1
###
PVPAM_01	.	polypeptide	1241782	1244138	.	+	.	ID=PVPAM_010032400.1:pep;Derives_from=PVPAM_010032400.1;orthologous_to=PVP01_0119200.1;ortholog_cluster=ORTHOMCL3900;product=term%3DPlasmodium exported protein (PHISTc)%2C unknown function%3Bevidence%3DIEA%3Bwith%3DGeneDB:PVP01_0119200.1
PVPAM_01	Pfam	protein_match	1243495	1243866	.	+	.	Parent=PVPAM_010032400.1:pep;Name=PF09687;signature_desc=Plasmodium RESA N-terminal
###
PVPAM_01	RATT	gene	1246429	1247237	.	-	.	ID=PVPAM_010032500;ratt_ortholog=PVP01_0119300
PVPAM_01	RATT	mRNA	1246429	1247237	.	-	.	ID=PVPAM_010032500.1;Parent=PVPAM_010032500
PVPAM_01	RATT	CDS	1246429	1246920	.	-	0	ID=PVPAM_010032500.1:CDS:1;Parent=PVPAM_010032500.1
PVPAM_01	RATT	CDS	1247058	1247237	.	-	0	ID=PVPAM_010032500.1:CDS:2;Parent=PVPAM_010032500.1
###
PVPAM_01	.	polypeptide	1246429	1247237	.	-	.	ID=PVPAM_010032500.1:pep;Derives_from=PVPAM_010032500.1;orthologous_to=PVP01_0119300.1;ortholog_cluster=ORTHOMCL4487;product=term%3DPlasmodium exported protein%2C unknown function%3Bevidence%3DIEA%3Bwith%3DGeneDB:PVP01_0119300.1
###
PVPAM_01	RATT	gene	1251971	1253015	.	+	.	ID=PVPAM_010032600;ratt_ortholog=PVP01_0119400
PVPAM_01	RATT	mRNA	1251971	1253015	.	+	.	ID=PVPAM_010032600.1;Parent=PVPAM_010032600
PVPAM_01	RATT	CDS	1251971	1252042	.	+	0	ID=PVPAM_010032600.1:CDS:1;Parent=PVPAM_010032600.1
PVPAM_01	RATT	CDS	1252191	1253015	.	+	0	ID=PVPAM_010032600.1:CDS:2;Parent=PVPAM_010032600.1
###
PVPAM_01	.	polypeptide	1251971	1253015	.	+	.	ID=PVPAM_010032600.1:pep;Derives_from=PVPAM_010032600.1;orthologous_to=PVP01_0119400.1;ortholog_cluster=ORTHOMCL5834;product=term%3DPlasmodium exported protein%2C unknown function%3Bevidence%3DIEA%3Bwith%3DGeneDB:PVP01_0119400.1
###
PVPAM_01	RATT	gene	1257114	1258416	.	+	.	ID=PVPAM_010032700;ratt_ortholog=PVP01_0119500;Name=REX3
PVPAM_01	RATT	mRNA	1257114	1258416	.	+	.	ID=PVPAM_010032700.1;Parent=PVPAM_010032700
PVPAM_01	RATT	CDS	1257114	1257163	.	+	0	ID=PVPAM_010032700.1:CDS:1;Parent=PVPAM_010032700.1
PVPAM_01	RATT	CDS	1257366	1258416	.	+	1	ID=PVPAM_010032700.1:CDS:2;Parent=PVPAM_010032700.1
###
PVPAM_01	.	polypeptide	1257114	1258416	.	+	.	ID=PVPAM_010032700.1:pep;Derives_from=PVPAM_010032700.1;orthologous_to=PVP01_0119500.1;ortholog_cluster=ORTHOMCL5110;product=term%3Dring-exported protein 3%2C putative%3Bevidence%3DIEA%3Bwith%3DGeneDB:PVP01_0119500.1
###
PVPAM_01	RATT	gene	1262186	1263033	.	+	.	ID=PVPAM_010032800;ratt_ortholog=PVP01_0119600
PVPAM_01	RATT	mRNA	1262186	1263033	.	+	.	ID=PVPAM_010032800.1;Parent=PVPAM_010032800
PVPAM_01	RATT	CDS	1262186	1262293	.	+	0	ID=PVPAM_010032800.1:CDS:1;Parent=PVPAM_010032800.1
PVPAM_01	RATT	CDS	1262461	1263033	.	+	0	ID=PVPAM_010032800.1:CDS:2;Parent=PVPAM_010032800.1
###
PVPAM_01	.	polypeptide	1262186	1263033	.	+	.	ID=PVPAM_010032800.1:pep;Derives_from=PVPAM_010032800.1;orthologous_to=PVP01_0119600.1;ortholog_cluster=ORTHOMCL4021;product=term%3DPlasmodium exported protein%2C unknown function%3Bevidence%3DIEA%3Bwith%3DGeneDB:PVP01_0119600.1
###
PVPAM_01	AUGUSTUS	gene	1265019	1266531	0.86	-	.	ID=PVPAM_010032900
PVPAM_01	AUGUSTUS	mRNA	1265019	1266531	0.86	-	.	ID=PVPAM_010032900.1;Parent=PVPAM_010032900
PVPAM_01	AUGUSTUS	CDS	1265019	1265040	0.86	-	1	ID=PVPAM_010032900.1:CDS:1;Parent=PVPAM_010032900.1
PVPAM_01	AUGUSTUS	CDS	1265097	1265170	1	-	0	ID=PVPAM_010032900.1:CDS:2;Parent=PVPAM_010032900.1
PVPAM_01	AUGUSTUS	CDS	1265269	1266531	1	-	0	ID=PVPAM_010032900.1:CDS:3;Parent=PVPAM_010032900.1
###
PVPAM_01	.	polypeptide	1265019	1266531	.	-	.	ID=PVPAM_010032900.1:pep;Derives_from=PVPAM_010032900.1;product=term%3Dhypothetical protein
###
PVPAM_01	AUGUSTUS	gene	1270299	1272045	1	+	.	ID=PVPAM_010033000
PVPAM_01	AUGUSTUS	mRNA	1270299	1272045	1	+	.	ID=PVPAM_010033000.1;Parent=PVPAM_010033000
PVPAM_01	AUGUSTUS	CDS	1270299	1270343	1	+	0	ID=PVPAM_010033000.1:CDS:1;Parent=PVPAM_010033000.1
PVPAM_01	AUGUSTUS	CDS	1270517	1271740	1	+	0	ID=PVPAM_010033000.1:CDS:2;Parent=PVPAM_010033000.1
PVPAM_01	AUGUSTUS	CDS	1271869	1272045	1	+	0	ID=PVPAM_010033000.1:CDS:3;Parent=PVPAM_010033000.1
###
PVPAM_01	.	polypeptide	1270299	1272045	.	+	.	ID=PVPAM_010033000.1:pep;Derives_from=PVPAM_010033000.1;orthologous_to=PVP01_0119800.1;ortholog_cluster=ORTHOMCL4745;product=term%3DPIR protein%3Bevidence%3DIEA%3Bwith%3DGeneDB:PVP01_0119800.1
PVPAM_01	Pfam	protein_match	1270362	1271624	.	+	.	Parent=PVPAM_010033000.1:pep;Name=PF05795;signature_desc=Plasmodium vivax Vir protein
###
PVPAM_01	RATT	gene	1273513	1275421	.	-	.	ID=PVPAM_010033100;ratt_ortholog=PVP01_0119900
PVPAM_01	RATT	mRNA	1273513	1275421	.	-	.	ID=PVPAM_010033100.1;Parent=PVPAM_010033100
PVPAM_01	RATT	CDS	1273513	1273677	.	-	0	ID=PVPAM_010033100.1:CDS:1;Parent=PVPAM_010033100.1
PVPAM_01	RATT	CDS	1273817	1274299	.	-	0	ID=PVPAM_010033100.1:CDS:2;Parent=PVPAM_010033100.1
PVPAM_01	RATT	CDS	1274459	1275265	.	-	0	ID=PVPAM_010033100.1:CDS:3;Parent=PVPAM_010033100.1
PVPAM_01	RATT	CDS	1275404	1275421	.	-	0	ID=PVPAM_010033100.1:CDS:4;Parent=PVPAM_010033100.1
###
PVPAM_01	.	polypeptide	1273513	1275421	.	-	.	ID=PVPAM_010033100.1:pep;Derives_from=PVPAM_010033100.1;orthologous_to=PVP01_0119900.1;ortholog_cluster=ORTHOMCL965;product=term%3DPIR protein%3Bevidence%3DIEA%3Bwith%3DGeneDB:PVP01_0119900.1
PVPAM_01	Pfam	protein_match	1273958	1274266	.	-	.	Parent=PVPAM_010033100.1:pep;Name=PF05795;signature_desc=Plasmodium vivax Vir protein
###
PVPAM_01	RATT	gene	1280672	1282468	.	+	.	ID=PVPAM_010033200;ratt_ortholog=PVP01_0120100
PVPAM_01	RATT	mRNA	1280672	1282468	.	+	.	ID=PVPAM_010033200.1;Parent=PVPAM_010033200
PVPAM_01	RATT	CDS	1280672	1280713	.	+	0	ID=PVPAM_010033200.1:CDS:1;Parent=PVPAM_010033200.1
PVPAM_01	RATT	CDS	1280860	1282149	.	+	0	ID=PVPAM_010033200.1:CDS:2;Parent=PVPAM_010033200.1
PVPAM_01	RATT	CDS	1282307	1282468	.	+	0	ID=PVPAM_010033200.1:CDS:3;Parent=PVPAM_010033200.1
###
PVPAM_01	.	polypeptide	1280672	1282468	.	+	.	ID=PVPAM_010033200.1:pep;Derives_from=PVPAM_010033200.1;orthologous_to=PVP01_0120100.1;ortholog_cluster=ORTHOMCL784;product=term%3DPIR protein%3Bevidence%3DIEA%3Bwith%3DGeneDB:PVP01_0120100.1
PVPAM_01	Pfam	protein_match	1280735	1281754	.	+	.	Parent=PVPAM_010033200.1:pep;Name=PF05795;signature_desc=Plasmodium vivax Vir protein
PVPAM_01	Pfam	protein_match	1281926	1282153	.	+	.	Parent=PVPAM_010033200.1:pep;Name=PF05795;signature_desc=Plasmodium vivax Vir protein
###
PVPAM_01	.	pseudogene	1286395	1287643	1.15e+03	-	.	ID=PVPAM_010033300:pseudogene;has_internal_stop=true;has_frameshift=true;Target=PVP01_0120200.1 17 391;original_prot_length=391
PVPAM_01	.	pseudogenic_transcript	1286395	1287643	.	-	.	ID=PVPAM_010033300.1;Parent=PVPAM_010033300:pseudogene
PVPAM_01	.	pseudogenic_exon	1286395	1286565	.	-	.	ID=PVPAM_010033300.1:pseudogenic_exon:1;Parent=PVPAM_010033300.1
PVPAM_01	.	pseudogenic_exon	1286687	1287643	.	-	.	ID=PVPAM_010033300.1:pseudogenic_exon:2;Parent=PVPAM_010033300.1
###
PVPAM_01	.	polypeptide	1286395	1287643	.	-	.	ID=PVPAM_010033300.1:pep;Derives_from=PVPAM_010033300.1;orthologous_to=PVP01_0120200.1;ortholog_cluster=ORTHOMCL5252;product=term%3DPIR protein%3Bevidence%3DIEA%3Bwith%3DGeneDB:PVP01_0120200.1
PVPAM_01	Pfam	protein_match	1286534	1287625	.	-	.	Parent=PVPAM_010033300.1:pep;Name=PF05795;signature_desc=Plasmodium vivax Vir protein
###
PVPAM_01	RATT	gene	1295193	1296957	.	-	.	ID=PVPAM_010033400;ratt_ortholog=PVP01_0120400
PVPAM_01	RATT	mRNA	1295193	1296957	.	-	.	ID=PVPAM_010033400.1;Parent=PVPAM_010033400
PVPAM_01	RATT	CDS	1295193	1295336	.	-	0	ID=PVPAM_010033400.1:CDS:1;Parent=PVPAM_010033400.1
PVPAM_01	RATT	CDS	1295440	1296957	.	-	0	ID=PVPAM_010033400.1:CDS:2;Parent=PVPAM_010033400.1
###
PVPAM_01	.	polypeptide	1295193	1296957	.	-	.	ID=PVPAM_010033400.1:pep;Derives_from=PVPAM_010033400.1;orthologous_to=PVP01_0002200.1,PVP01_0120400.1;ortholog_cluster=ORTHOMCL248;product=term%3DPIR protein%3Bevidence%3DIEA%3Bwith%3DGeneDB:PVP01_0002200.1|GeneDB:PVP01_0120400.1
###
PVPAM_02	.	contig	1	1050630	.	+	.	Name=PVPAM_02_CTG000002
PVPAM_02	AUGUSTUS	gene	3634	5198	1	+	.	ID=PVPAM_020005000
PVPAM_02	AUGUSTUS	mRNA	3634	5198	1	+	.	ID=PVPAM_020005000.1;Parent=PVPAM_020005000
PVPAM_02	AUGUSTUS	CDS	3634	3663	1	+	0	ID=PVPAM_020005000.1:CDS:1;Parent=PVPAM_020005000.1
PVPAM_02	AUGUSTUS	CDS	3809	4927	1	+	0	ID=PVPAM_020005000.1:CDS:2;Parent=PVPAM_020005000.1
PVPAM_02	AUGUSTUS	CDS	5037	5198	1	+	0	ID=PVPAM_020005000.1:CDS:3;Parent=PVPAM_020005000.1
###
PVPAM_02	.	polypeptide	3634	5198	.	+	.	ID=PVPAM_020005000.1:pep;Derives_from=PVPAM_020005000.1;orthologous_to=PVPAM_050006000.1;ortholog_cluster=ORTHOMCL408;product=term%3Dhypothetical protein%2C conserved
###
PVPAM_02	.	pseudogene	7101	8217	650	+	.	ID=PVPAM_020005100:pseudogene;has_internal_stop=true;has_frameshift=true;Target=PVP01_0006580.1 10 344;original_prot_length=345
PVPAM_02	.	pseudogenic_transcript	7101	8217	.	+	.	ID=PVPAM_020005100.1;Parent=PVPAM_020005100:pseudogene
PVPAM_02	.	pseudogenic_exon	7101	7154	.	+	.	ID=PVPAM_020005100.1:pseudogenic_exon:1;Parent=PVPAM_020005100.1
PVPAM_02	.	pseudogenic_exon	7157	7825	.	+	.	ID=PVPAM_020005100.1:pseudogenic_exon:2;Parent=PVPAM_020005100.1
PVPAM_02	.	pseudogenic_exon	7828	7878	.	+	.	ID=PVPAM_020005100.1:pseudogenic_exon:3;Parent=PVPAM_020005100.1
PVPAM_02	.	pseudogenic_exon	7881	7925	.	+	.	ID=PVPAM_020005100.1:pseudogenic_exon:4;Parent=PVPAM_020005100.1
PVPAM_02	.	pseudogenic_exon	8050	8217	.	+	.	ID=PVPAM_020005100.1:pseudogenic_exon:5;Parent=PVPAM_020005100.1
###
PVPAM_02	.	polypeptide	7101	8217	.	+	.	ID=PVPAM_020005100.1:pep;Derives_from=PVPAM_020005100.1;orthologous_to=PVPAM_000031600.1,PVPAM_060040100.1;ortholog_cluster=ORTHOMCL160;product=term%3Dhypothetical protein%2C conserved
###
PVPAM_02	RATT	gene	11703	13000	.	+	.	ID=PVPAM_020005200;ratt_ortholog=PVP01_0221300
PVPAM_02	RATT	mRNA	11703	13000	.	+	.	ID=PVPAM_020005200.1;Parent=PVPAM_020005200
PVPAM_02	RATT	CDS	11703	11741	.	+	0	ID=PVPAM_020005200.1:CDS:1;Parent=PVPAM_020005200.1
PVPAM_02	RATT	CDS	11895	12725	.	+	0	ID=PVPAM_020005200.1:CDS:2;Parent=PVPAM_020005200.1
PVPAM_02	RATT	CDS	12842	13000	.	+	0	ID=PVPAM_020005200.1:CDS:3;Parent=PVPAM_020005200.1
###
PVPAM_02	.	polypeptide	11703	13000	.	+	.	ID=PVPAM_020005200.1:pep;Derives_from=PVPAM_020005200.1;orthologous_to=PVP01_0221300.1;ortholog_cluster=ORTHOMCL3813;product=term%3DPIR protein%3Bevidence%3DIEA%3Bwith%3DGeneDB:PVP01_0221300.1
PVPAM_02	Pfam	protein_match	11751	12374	.	+	.	Parent=PVPAM_020005200.1:pep;Name=PF05795;signature_desc=Plasmodium vivax Vir protein
PVPAM_02	Pfam	protein_match	12504	12725	.	+	.	Parent=PVPAM_020005200.1:pep;Name=PF05795;signature_desc=Plasmodium vivax Vir protein
###
PVPAM_02	AUGUSTUS	gene	15005	16169	1	+	.	ID=PVPAM_020005300
PVPAM_02	AUGUSTUS	mRNA	15005	16169	1	+	.	ID=PVPAM_020005300.1;Parent=PVPAM_020005300
PVPAM_02	AUGUSTUS	CDS	15005	15019	1	+	0	ID=PVPAM_020005300.1:CDS:1;Parent=PVPAM_020005300.1
PVPAM_02	AUGUSTUS	CDS	15169	15879	1	+	0	ID=PVPAM_020005300.1:CDS:2;Parent=PVPAM_020005300.1
PVPAM_02	AUGUSTUS	CDS	16005	16169	1	+	0	ID=PVPAM_020005300.1:CDS:3;Parent=PVPAM_020005300.1
###
PVPAM_02	.	polypeptide	15005	16169	.	+	.	ID=PVPAM_020005300.1:pep;Derives_from=PVPAM_020005300.1;product=term%3DPlasmodium vivax Vir protein%2C putative%3Bevidence%3DIEA%3Bwith%3DPfam:PF05795
PVPAM_02	Pfam	protein_match	15626	15880	.	+	.	Parent=PVPAM_020005300.1:pep;Name=PF05795;signature_desc=Plasmodium vivax Vir protein
###
PVPAM_02	RATT	gene	19296	20439	.	+	.	ID=PVPAM_020005400;ratt_ortholog=PVP01_0007140
PVPAM_02	RATT	mRNA	19296	20439	.	+	.	ID=PVPAM_020005400.1;Parent=PVPAM_020005400
PVPAM_02	RATT	CDS	19296	19301	.	+	0	ID=PVPAM_020005400.1:CDS:1;Parent=PVPAM_020005400.1
PVPAM_02	RATT	CDS	19392	20159	.	+	0	ID=PVPAM_020005400.1:CDS:2;Parent=PVPAM_020005400.1
PVPAM_02	RATT	CDS	20284	20439	.	+	0	ID=PVPAM_020005400.1:CDS:3;Parent=PVPAM_020005400.1
###
PVPAM_02	.	polypeptide	19296	20439	.	+	.	ID=PVPAM_020005400.1:pep;Derives_from=PVPAM_020005400.1;orthologous_to=PVP01_0010450.1;ortholog_cluster=ORTHOMCL2779;product=term%3DPIR protein%3Bevidence%3DIEA%3Bwith%3DGeneDB:PVP01_0010450.1
PVPAM_02	Pfam	protein_match	19320	19985	.	+	.	Parent=PVPAM_020005400.1:pep;Name=PF05795;signature_desc=Plasmodium vivax Vir protein
PVPAM_02	Pfam	protein_match	19953	20219	.	+	.	Parent=PVPAM_020005400.1:pep;Name=PF05795;signature_desc=Plasmodium vivax Vir protein
###
PVPAM_02	RATT	gene	23206	24332	.	+	.	ID=PVPAM_020005500;ratt_ortholog=PVP01_0007150
PVPAM_02	RATT	mRNA	23206	24332	.	+	.	ID=PVPAM_020005500.1;Parent=PVPAM_020005500
PVPAM_02	RATT	CDS	23206	23214	.	+	0	ID=PVPAM_020005500.1:CDS:1;Parent=PVPAM_020005500.1
PVPAM_02	RATT	CDS	23346	24332	.	+	0	ID=PVPAM_020005500.1:CDS:2;Parent=PVPAM_020005500.1
###
PVPAM_02	.	polypeptide	23206	24332	.	+	.	ID=PVPAM_020005500.1:pep;Derives_from=PVPAM_020005500.1;orthologous_to=PVPAM_000022700.1,PVPAM_060037900.1,PVPAM_020026700.1,PVP01_0008390.1;ortholog_cluster=ORTHOMCL74;product=term%3DPIR protein%3Bevidence%3DIEA%3Bwith%3DGeneDB:PVP01_0008390.1
###
PVPAM_02	.	pseudogene	27855	29436	565	+	.	ID=PVPAM_020005600:pseudogene;has_internal_stop=false;has_frameshift=true;has_stop=true;Target=PVP01_0008380.1 12 495;original_prot_length=495
PVPAM_02	.	pseudogenic_transcript	27855	29436	.	+	.	ID=PVPAM_020005600.1;Parent=PVPAM_020005600:pseudogene
PVPAM_02	.	pseudogenic_exon	27855	29171	.	+	.	ID=PVPAM_020005600.1:pseudogenic_exon:1;Parent=PVPAM_020005600.1
PVPAM_02	.	pseudogenic_exon	29266	29436	.	+	.	ID=PVPAM_020005600.1:pseudogenic_exon:2;Parent=PVPAM_020005600.1
###
PVPAM_02	.	polypeptide	27855	29436	.	+	.	ID=PVPAM_020005600.1:pep;Derives_from=PVPAM_020005600.1;orthologous_to=PVPAM_120078100.1,PVPAM_080005500.1,PVP01_0007230.1,PVP01_0009620.1,PVPAM_040005300.1;ortholog_cluster=ORTHOMCL47;product=term%3DPIR protein%3Bevidence%3DIEA%3Bwith%3DGeneDB:PVP01_0007230.1|GeneDB:PVP01_0009620.1
###
PVPAM_02	AUGUSTUS	gene	32520	34070	1	+	.	ID=PVPAM_020005700
PVPAM_02	AUGUSTUS	mRNA	32520	34070	1	+	.	ID=PVPAM_020005700.1;Parent=PVPAM_020005700
PVPAM_02	AUGUSTUS	CDS	32520	32549	1	+	0	ID=PVPAM_020005700.1:CDS:1;Parent=PVPAM_020005700.1
PVPAM_02	AUGUSTUS	CDS	32690	33799	1	+	0	ID=PVPAM_020005700.1:CDS:2;Parent=PVPAM_020005700.1
PVPAM_02	AUGUSTUS	CDS	33912	34070	1	+	0	ID=PVPAM_020005700.1:CDS:3;Parent=PVPAM_020005700.1
###
PVPAM_02	.	polypeptide	32520	34070	.	+	.	ID=PVPAM_020005700.1:pep;Derives_from=PVPAM_020005700.1;orthologous_to=PVPAM_000011700.1;ortholog_cluster=ORTHOMCL398;product=term%3Dhypothetical protein%2C conserved
###
PVPAM_02	.	pseudogene	37928	38918	977	+	.	ID=PVPAM_020005800:pseudogene;has_internal_stop=true;has_frameshift=true;has_stop=true;Target=PVP01_0003940.1 4 293;original_prot_length=293
PVPAM_02	.	pseudogenic_transcript	37928	38918	.	+	.	ID=PVPAM_020005800.1;Parent=PVPAM_020005800:pseudogene
PVPAM_02	.	pseudogenic_exon	37928	38641	.	+	.	ID=PVPAM_020005800.1:pseudogenic_exon:1;Parent=PVPAM_020005800.1
PVPAM_02	.	pseudogenic_exon	38763	38918	.	+	.	ID=PVPAM_020005800.1:pseudogenic_exon:2;Parent=PVPAM_020005800.1
###
PVPAM_02	.	polypeptide	37928	38918	.	+	.	ID=PVPAM_020005800.1:pep;Derives_from=PVPAM_020005800.1;orthologous_to=PVPAM_110055600.1,PVPAM_040005500.1;ortholog_cluster=ORTHOMCL219;product=term%3Dhypothetical protein%2C conserved
###
PVPAM_02	AUGUSTUS	gene	42245	43618	0.99	+	.	ID=PVPAM_020005900
PVPAM_02	AUGUSTUS	mRNA	42245	43618	0.99	+	.	ID=PVPAM_020005900.1;Parent=PVPAM_020005900
PVPAM_02	AUGUSTUS	CDS	42245	42262	1	+	0	ID=PVPAM_020005900.1:CDS:1;Parent=PVPAM_020005900.1
PVPAM_02	AUGUSTUS	CDS	42396	43343	0.99	+	0	ID=PVPAM_020005900.1:CDS:2;Parent=PVPAM_020005900.1
PVPAM_02	AUGUSTUS	CDS	43460	43618	1	+	0	ID=PVPAM_020005900.1:CDS:3;Parent=PVPAM_020005900.1
###
PVPAM_02	.	polypeptide	42245	43618	.	+	.	ID=PVPAM_020005900.1:pep;Derives_from=PVPAM_020005900.1;orthologous_to=PVPAM_000044100.1,PVPAM_030029400.1,PVPAM_060043700.1;ortholog_cluster=ORTHOMCL119;product=term%3DPlasmodium vivax Vir protein%2C putative%3Bevidence%3DIEA%3Bwith%3DPfam:PF05795
PVPAM_02	Pfam	protein_match	42284	43363	.	+	.	Parent=PVPAM_020005900.1:pep;Name=PF05795;signature_desc=Plasmodium vivax Vir protein
###
PVPAM_02	AUGUSTUS	gene	46991	47536	1	+	.	ID=PVPAM_020006000
PVPAM_02	AUGUSTUS	mRNA	46991	47536	1	+	.	ID=PVPAM_020006000.1;Parent=PVPAM_020006000
PVPAM_02	AUGUSTUS	CDS	46991	47242	1	+	0	ID=PVPAM_020006000.1:CDS:1;Parent=PVPAM_020006000.1
PVPAM_02	AUGUSTUS	CDS	47366	47536	1	+	0	ID=PVPAM_020006000.1:CDS:2;Parent=PVPAM_020006000.1
###
PVPAM_02	.	polypeptide	46991	47536	.	+	.	ID=PVPAM_020006000.1:pep;Derives_from=PVPAM_020006000.1;orthologous_to=PVPAM_010010700.1,PVPAM_020027600.1,PVPAM_040005700.1,PVPAM_140005300.1,PVPAM_040007100.1,PVP01_1200700.1;ortholog_cluster=ORTHOMCL25;product=term%3DPIR protein%3Bevidence%3DIEA%3Bwith%3DGeneDB:PVP01_1200700.1
PVPAM_02	Pfam	protein_match	47111	47398	.	+	.	Parent=PVPAM_020006000.1:pep;Name=PF05795;signature_desc=Plasmodium vivax Vir protein
###
PVPAM_02	AUGUSTUS	gene	50597	51876	0.75	+	.	ID=PVPAM_020006100
PVPAM_02	AUGUSTUS	mRNA	50597	51876	0.75	+	.	ID=PVPAM_020006100.1;Parent=PVPAM_020006100
PVPAM_02	AUGUSTUS	CDS	50597	50647	1	+	0	ID=PVPAM_020006100.1:CDS:1;Parent=PVPAM_020006100.1
PVPAM_02	AUGUSTUS	CDS	50779	51351	0.75	+	0	ID=PVPAM_020006100.1:CDS:2;Parent=PVPAM_020006100.1
PVPAM_02	AUGUSTUS	CDS	51513	51602	0.94	+	0	ID=PVPAM_020006100.1:CDS:3;Parent=PVPAM_020006100.1
PVPAM_02	AUGUSTUS	CDS	51721	51876	1	+	0	ID=PVPAM_020006100.1:CDS:4;Parent=PVPAM_020006100.1
###
PVPAM_02	.	polypeptide	50597	51876	.	+	.	ID=PVPAM_020006100.1:pep;Derives_from=PVPAM_020006100.1;product=term%3DPlasmodium vivax Vir protein%2C putative%3Bevidence%3DIEA%3Bwith%3DPfam:PF05795
PVPAM_02	Pfam	protein_match	50672	51193	.	+	.	Parent=PVPAM_020006100.1:pep;Name=PF05795;signature_desc=Plasmodium vivax Vir protein
PVPAM_02	Pfam	protein_match	51251	51460	.	+	.	Parent=PVPAM_020006100.1:pep;Name=PF05795;signature_desc=Plasmodium vivax Vir protein
###
PVPAM_02	AUGUSTUS	gene	56483	58077	1	+	.	ID=PVPAM_020006200
PVPAM_02	AUGUSTUS	mRNA	56483	58077	1	+	.	ID=PVPAM_020006200.1;Parent=PVPAM_020006200
PVPAM_02	AUGUSTUS	CDS	56483	56509	1	+	0	ID=PVPAM_020006200.1:CDS:1;Parent=PVPAM_020006200.1
PVPAM_02	AUGUSTUS	CDS	56653	57804	1	+	0	ID=PVPAM_020006200.1:CDS:2;Parent=PVPAM_020006200.1
PVPAM_02	AUGUSTUS	CDS	57916	58077	1	+	0	ID=PVPAM_020006200.1:CDS:3;Parent=PVPAM_020006200.1
###
PVPAM_02	.	polypeptide	56483	58077	.	+	.	ID=PVPAM_020006200.1:pep;Derives_from=PVPAM_020006200.1;product=term%3Dhypothetical protein
###
PVPAM_02	AUGUSTUS	gene	60952	62384	1	+	.	ID=PVPAM_020006300
PVPAM_02	AUGUSTUS	mRNA	60952	62384	1	+	.	ID=PVPAM_020006300.1;Parent=PVPAM_020006300
PVPAM_02	AUGUSTUS	CDS	60952	60993	1	+	0	ID=PVPAM_020006300.1:CDS:1;Parent=PVPAM_020006300.1
PVPAM_02	AUGUSTUS	CDS	61133	62128	1	+	0	ID=PVPAM_020006300.1:CDS:2;Parent=PVPAM_020006300.1
PVPAM_02	AUGUSTUS	CDS	62226	62384	1	+	0	ID=PVPAM_020006300.1:CDS:3;Parent=PVPAM_020006300.1
###
PVPAM_02	.	polypeptide	60952	62384	.	+	.	ID=PVPAM_020006300.1:pep;Derives_from=PVPAM_020006300.1;orthologous_to=PVP01_0009000.1,PVP01_0009010.1,PVPAM_000020600.1,PVPAM_000025600.1,PVPAM_000011200.1;ortholog_cluster=ORTHOMCL36;product=term%3DPIR protein%3Bevidence%3DIEA%3Bwith%3DGeneDB:PVP01_0009000.1|GeneDB:PVP01_0009010.1
PVPAM_02	Pfam	protein_match	61009	62142	.	+	.	Parent=PVPAM_020006300.1:pep;Name=PF05795;signature_desc=Plasmodium vivax Vir protein
###
PVPAM_02	AUGUSTUS	gene	66890	68039	0.81	+	.	ID=PVPAM_020006400
PVPAM_02	AUGUSTUS	mRNA	66890	68039	0.81	+	.	ID=PVPAM_020006400.1;Parent=PVPAM_020006400
PVPAM_02	AUGUSTUS	CDS	66890	67811	0.84	+	0	ID=PVPAM_020006400.1:CDS:1;Parent=PVPAM_020006400.1
PVPAM_02	AUGUSTUS	CDS	67927	68039	0.95	+	2	ID=PVPAM_020006400.1:CDS:2;Parent=PVPAM_020006400.1
###
PVPAM_02	.	polypeptide	66890	68039	.	+	.	ID=PVPAM_020006400.1:pep;Derives_from=PVPAM_020006400.1;orthologous_to=PVP01_0000020.1;ortholog_cluster=ORTHOMCL2265;product=term%3DSTP1 protein%3Bevidence%3DIEA%3Bwith%3DGeneDB:PVP01_0000020.1
###
PVPAM_02	AUGUSTUS	gene	68075	69455	0.42	+	.	ID=PVPAM_020006500
PVPAM_02	AUGUSTUS	mRNA	68075	69455	0.42	+	.	ID=PVPAM_020006500.1;Parent=PVPAM_020006500
PVPAM_02	AUGUSTUS	CDS	68075	68257	0.42	+	0	ID=PVPAM_020006500.1:CDS:1;Parent=PVPAM_020006500.1
PVPAM_02	AUGUSTUS	CDS	68346	69455	0.43	+	0	ID=PVPAM_020006500.1:CDS:2;Parent=PVPAM_020006500.1
###
PVPAM_02	.	polypeptide	68075	69455	.	+	.	ID=PVPAM_020006500.1:pep;Derives_from=PVPAM_020006500.1;orthologous_to=PVPAM_040036500.1,PVPAM_080005700.1,PVPAM_110062100.1,PVPAM_060042600.1,PVPAM_060039500.1,PVPAM_050005500.1,PVPAM_130005400.1,PVPAM_130005500.1,PVPAM_010005400.1,PVPAM_020028500.1,PVPAM_000005600.1,PVPAM_000011100.1,PVPAM_000020700.1,PVP01_0005710.1,PVP01_0000040.1,PVP01_0009270.1;ortholog_cluster=ORTHOMCL4;product=term%3DSTP1 protein%3Bevidence%3DIEA%3Bwith%3DGeneDB:PVP01_0005710.1|GeneDB:PVP01_0000040.1|GeneDB:PVP01_0009270.1
PVPAM_02	Pfam	protein_match	68468	68587	.	+	.	Parent=PVPAM_020006500.1:pep;Name=PF12879;signature_desc=SICA C-terminal inner membrane domain
###
PVPAM_02	AUGUSTUS	gene	71832	73859	1	-	.	ID=PVPAM_020006600
PVPAM_02	AUGUSTUS	mRNA	71832	73859	1	-	.	ID=PVPAM_020006600.1;Parent=PVPAM_020006600
PVPAM_02	AUGUSTUS	CDS	71832	71993	1	-	0	ID=PVPAM_020006600.1:CDS:1;Parent=PVPAM_020006600.1
PVPAM_02	AUGUSTUS	CDS	72117	73688	1	-	0	ID=PVPAM_020006600.1:CDS:2;Parent=PVPAM_020006600.1
PVPAM_02	AUGUSTUS	CDS	73833	73859	1	-	0	ID=PVPAM_020006600.1:CDS:3;Parent=PVPAM_020006600.1
###
PVPAM_02	.	polypeptide	71832	73859	.	-	.	ID=PVPAM_020006600.1:pep;Derives_from=PVPAM_020006600.1;orthologous_to=PVPAM_040036400.1,PVPAM_060042500.1,PVPAM_110062000.1,PVPAM_050005600.1,PVPAM_060039400.1,PVPAM_080005800.1,PVPAM_010005500.1,PVPAM_020028400.1,PVPAM_000005500.1,PVPAM_000011000.1,PVPAM_000020800.1;ortholog_cluster=ORTHOMCL7;product=term%3DPlasmodium vivax Vir protein%2C putative%3Bevidence%3DIEA%3Bwith%3DPfam:PF05795
PVPAM_02	Pfam	protein_match	72108	73805	.	-	.	Parent=PVPAM_020006600.1:pep;Name=PF05795;signature_desc=Plasmodium vivax Vir protein
###
PVPAM_02	AUGUSTUS	gene	77408	78746	1	+	.	ID=PVPAM_020006700
PVPAM_02	AUGUSTUS	mRNA	77408	78746	1	+	.	ID=PVPAM_020006700.1;Parent=PVPAM_020006700
PVPAM_02	AUGUSTUS	CDS	77408	77455	1	+	0	ID=PVPAM_020006700.1:CDS:1;Parent=PVPAM_020006700.1
PVPAM_02	AUGUSTUS	CDS	77590	78274	1	+	0	ID=PVPAM_020006700.1:CDS:2;Parent=PVPAM_020006700.1
PVPAM_02	AUGUSTUS	CDS	78350	78462	1	+	2	ID=PVPAM_020006700.1:CDS:3;Parent=PVPAM_020006700.1
PVPAM_02	AUGUSTUS	CDS	78585	78746	1	+	0	ID=PVPAM_020006700.1:CDS:4;Parent=PVPAM_020006700.1
###
PVPAM_02	.	polypeptide	77408	78746	.	+	.	ID=PVPAM_020006700.1:pep;Derives_from=PVPAM_020006700.1;orthologous_to=PVPAM_010005600.1,PVPAM_040036300.1,PVPAM_000020900.1;ortholog_cluster=ORTHOMCL103;product=term%3DPlasmodium vivax Vir protein%2C putative%3Bevidence%3DIEA%3Bwith%3DPfam:PF05795
PVPAM_02	Pfam	protein_match	78107	78394	.	+	.	Parent=PVPAM_020006700.1:pep;Name=PF05795;signature_desc=Plasmodium vivax Vir protein
###
PVPAM_02	RATT	gene	81124	82610	.	-	.	ID=PVPAM_020006800;ratt_ortholog=PVP01_0002180
PVPAM_02	RATT	mRNA	81124	82610	.	-	.	ID=PVPAM_020006800.1;Parent=PVPAM_020006800
PVPAM_02	RATT	CDS	81124	81297	.	-	0	ID=PVPAM_020006800.1:CDS:1;Parent=PVPAM_020006800.1
PVPAM_02	RATT	CDS	81427	82392	.	-	0	ID=PVPAM_020006800.1:CDS:2;Parent=PVPAM_020006800.1
PVPAM_02	RATT	CDS	82536	82610	.	-	0	ID=PVPAM_020006800.1:CDS:3;Parent=PVPAM_020006800.1
###
PVPAM_02	.	polypeptide	81124	82610	.	-	.	ID=PVPAM_020006800.1:pep;Derives_from=PVPAM_020006800.1;orthologous_to=PVPAM_040011000.1,PVPAM_040036200.1,PVPAM_090053800.1,PVP01_0007240.1,PVP01_0534600.1,PVP01_0949400.1,PVP01_0949600.1,PVPAM_110070500.1,PVPAM_060042900.1,PVPAM_080011600.1,PVPAM_090054600.1,PVPAM_090053600.1,PVPAM_010005700.1,PVPAM_000021000.1,PVP01_0005820.1,PVP01_0535400.1,PVP01_0002180.1,PVPAM_030028600.1,PVPAM_060007500.1,PVPAM_050042400.1,PVP01_0009870.1;ortholog_cluster=ORTHOMCL2;product=term%3DPIR protein%3Bevidence%3DIEA%3Bwith%3DGeneDB:PVP01_0007240.1|GeneDB:PVP01_0534600.1|GeneDB:PVP01_0949400.1|GeneDB:PVP01_0949600.1|GeneDB:PVP01_0005820.1|GeneDB:PVP01_0535400.1|GeneDB:PVP01_0002180.1|GeneDB:PVP01_0009870.1
PVPAM_02	Pfam	protein_match	81411	82511	.	-	.	Parent=PVPAM_020006800.1:pep;Name=PF05795;signature_desc=Plasmodium vivax Vir protein
###
PVPAM_02	.	pseudogene	86228	86953	438	-	.	ID=PVPAM_020006900:pseudogene;has_internal_stop=false;has_frameshift=false;Target=PVP01_0007020.1 40 291;original_prot_length=294
PVPAM_02	.	pseudogenic_transcript	86228	86953	.	-	.	ID=PVPAM_020006900.1;Parent=PVPAM_020006900:pseudogene
PVPAM_02	.	pseudogenic_exon	86228	86953	.	-	.	ID=PVPAM_020006900.1:pseudogenic_exon:1;Parent=PVPAM_020006900.1
###
PVPAM_02	.	polypeptide	86228	86953	.	-	.	ID=PVPAM_020006900.1:pep;Derives_from=PVPAM_020006900.1;orthologous_to=PVPAM_040036100.1;ortholog_cluster=ORTHOMCL369;product=term%3DProtein of unknown function%2C putative%3Bevidence%3DIEA%3Bwith%3DPfam:PF12420
PVPAM_02	Pfam	protein_match	86297	86701	.	-	.	Parent=PVPAM_020006900.1:pep;Name=PF12420;signature_desc=Protein of unknown function
###
PVPAM_02	.	pseudogene	89233	90219	582	-	.	ID=PVPAM_020007000:pseudogene;has_internal_stop=true;has_frameshift=false;has_start=true;Target=PVP01_0008900.1 1 282;original_prot_length=286
PVPAM_02	.	pseudogenic_transcript	89233	90219	.	-	.	ID=PVPAM_020007000.1;Parent=PVPAM_020007000:pseudogene
PVPAM_02	.	pseudogenic_exon	89233	90219	.	-	.	ID=PVPAM_020007000.1:pseudogenic_exon:1;Parent=PVPAM_020007000.1
###
PVPAM_02	.	polypeptide	89233	90219	.	-	.	ID=PVPAM_020007000.1:pep;Derives_from=PVPAM_020007000.1;orthologous_to=PVPAM_040036000.1,PVPAM_060005700.1,PVPAM_000017900.1;ortholog_cluster=ORTHOMCL121;product=term%3DProtein of unknown function%2C putative%3Bevidence%3DIEA%3Bwith%3DPfam:PF12420
PVPAM_02	Pfam	protein_match	89299	89730	.	-	.	Parent=PVPAM_020007000.1:pep;Name=PF12420;signature_desc=Protein of unknown function
###
PVPAM_02	RATT	gene	93417	94941	.	-	.	ID=PVPAM_020007100;ratt_ortholog=PVP01_0006930
PVPAM_02	RATT	mRNA	93417	94941	.	-	.	ID=PVPAM_020007100.1;Parent=PVPAM_020007100
PVPAM_02	RATT	CDS	93417	93596	.	-	0	ID=PVPAM_020007100.1:CDS:1;Parent=PVPAM_020007100.1
PVPAM_02	RATT	CDS	93722	94780	.	-	0	ID=PVPAM_020007100.1:CDS:2;Parent=PVPAM_020007100.1
PVPAM_02	RATT	CDS	94915	94941	.	-	0	ID=PVPAM_020007100.1:CDS:3;Parent=PVPAM_020007100.1
###
PVPAM_02	.	polypeptide	93417	94941	.	-	.	ID=PVPAM_020007100.1:pep;Derives_from=PVPAM_020007100.1;orthologous_to=PVP01_0001900.1,PVP01_0006930.1,PVP01_0002710.1,PVP01_0006510.1,PVP01_0001600.1,PVPAM_000043400.1;ortholog_cluster=ORTHOMCL23;product=term%3DPIR protein%3Bevidence%3DIEA%3Bwith%3DGeneDB:PVP01_0001900.1|GeneDB:PVP01_0006930.1|GeneDB:PVP01_0002710.1|GeneDB:PVP01_0006510.1|GeneDB:PVP01_0001600.1
PVPAM_02	Pfam	protein_match	93697	94896	.	-	.	Parent=PVPAM_020007100.1:pep;Name=PF05795;signature_desc=Plasmodium vivax Vir protein
###
PVPAM_02	AUGUSTUS	gene	96894	98455	1	+	.	ID=PVPAM_020007200
PVPAM_02	AUGUSTUS	mRNA	96894	98455	1	+	.	ID=PVPAM_020007200.1;Parent=PVPAM_020007200
PVPAM_02	AUGUSTUS	CDS	96894	98210	1	+	0	ID=PVPAM_020007200.1:CDS:1;Parent=PVPAM_020007200.1
PVPAM_02	AUGUSTUS	CDS	98303	98455	1	+	0	ID=PVPAM_020007200.1:CDS:2;Parent=PVPAM_020007200.1
###
PVPAM_02	.	polypeptide	96894	98455	.	+	.	ID=PVPAM_020007200.1:pep;Derives_from=PVPAM_020007200.1;orthologous_to=PVPAM_000043300.1,PVPAM_000017300.1,PVP01_0005000.1,PVP01_0008700.1,PVP01_0007820.1,PVP01_0100200.1;ortholog_cluster=ORTHOMCL27;product=term%3DPIR protein%3Bevidence%3DIEA%3Bwith%3DGeneDB:PVP01_0005000.1|GeneDB:PVP01_0008700.1|GeneDB:PVP01_0007820.1|GeneDB:PVP01_0100200.1
###
PVPAM_02	AUGUSTUS	gene	101513	103094	1	+	.	ID=PVPAM_020007300
PVPAM_02	AUGUSTUS	mRNA	101513	103094	1	+	.	ID=PVPAM_020007300.1;Parent=PVPAM_020007300
PVPAM_02	AUGUSTUS	CDS	101513	101542	1	+	0	ID=PVPAM_020007300.1:CDS:1;Parent=PVPAM_020007300.1
PVPAM_02	AUGUSTUS	CDS	101685	102824	1	+	0	ID=PVPAM_020007300.1:CDS:2;Parent=PVPAM_020007300.1
PVPAM_02	AUGUSTUS	CDS	102936	103094	1	+	0	ID=PVPAM_020007300.1:CDS:3;Parent=PVPAM_020007300.1
###
PVPAM_02	.	polypeptide	101513	103094	.	+	.	ID=PVPAM_020007300.1:pep;Derives_from=PVPAM_020007300.1;orthologous_to=PVPAM_000043200.1,PVP01_0100300.1;ortholog_cluster=ORTHOMCL245;product=term%3DVIR protein%3Bevidence%3DIEA%3Bwith%3DGeneDB:PVP01_0100300.1
PVPAM_02	Pfam	protein_match	101744	102826	.	+	.	Parent=PVPAM_020007300.1:pep;Name=PF05795;signature_desc=Plasmodium vivax Vir protein
###
PVPAM_02	AUGUSTUS	gene	106552	107702	1	+	.	ID=PVPAM_020007400
PVPAM_02	AUGUSTUS	mRNA	106552	107702	1	+	.	ID=PVPAM_020007400.1;Parent=PVPAM_020007400
PVPAM_02	AUGUSTUS	CDS	106552	106560	1	+	0	ID=PVPAM_020007400.1:CDS:1;Parent=PVPAM_020007400.1
PVPAM_02	AUGUSTUS	CDS	106708	107403	1	+	0	ID=PVPAM_020007400.1:CDS:2;Parent=PVPAM_020007400.1
PVPAM_02	AUGUSTUS	CDS	107532	107702	1	+	0	ID=PVPAM_020007400.1:CDS:3;Parent=PVPAM_020007400.1
###
PVPAM_02	.	polypeptide	106552	107702	.	+	.	ID=PVPAM_020007400.1:pep;Derives_from=PVPAM_020007400.1;orthologous_to=PVPAM_000043100.1,PVPAM_060006100.1;ortholog_cluster=ORTHOMCL244;product=term%3Dhypothetical protein%2C conserved
###
PVPAM_02	AUGUSTUS	gene	110220	111583	1	+	.	ID=PVPAM_020007500
PVPAM_02	AUGUSTUS	mRNA	110220	111583	1	+	.	ID=PVPAM_020007500.1;Parent=PVPAM_020007500
PVPAM_02	AUGUSTUS	CDS	110220	110237	1	+	0	ID=PVPAM_020007500.1:CDS:1;Parent=PVPAM_020007500.1
PVPAM_02	AUGUSTUS	CDS	110375	111310	1	+	0	ID=PVPAM_020007500.1:CDS:2;Parent=PVPAM_020007500.1
PVPAM_02	AUGUSTUS	CDS	111434	111583	1	+	0	ID=PVPAM_020007500.1:CDS:3;Parent=PVPAM_020007500.1
###
PVPAM_02	.	polypeptide	110220	111583	.	+	.	ID=PVPAM_020007500.1:pep;Derives_from=PVPAM_020007500.1;orthologous_to=PVPAM_000024300.1,PVPAM_080006400.1,PVPAM_000043000.1,PVPAM_000037900.1,PVP01_0003730.1,PVP01_0100500.1;ortholog_cluster=ORTHOMCL26;product=term%3DPIR protein%3Bevidence%3DIEA%3Bwith%3DGeneDB:PVP01_0003730.1|GeneDB:PVP01_0100500.1
PVPAM_02	Pfam	protein_match	110256	111311	.	+	.	Parent=PVPAM_020007500.1:pep;Name=PF05795;signature_desc=Plasmodium vivax Vir protein
###
PVPAM_02	AUGUSTUS	gene	114220	115674	0.45	+	.	ID=PVPAM_020007600
PVPAM_02	AUGUSTUS	mRNA	114220	115674	0.45	+	.	ID=PVPAM_020007600.1;Parent=PVPAM_020007600
PVPAM_02	AUGUSTUS	CDS	114220	114235	0.45	+	0	ID=PVPAM_020007600.1:CDS:1;Parent=PVPAM_020007600.1
PVPAM_02	AUGUSTUS	CDS	114439	114470	0.97	+	2	ID=PVPAM_020007600.1:CDS:2;Parent=PVPAM_020007600.1
PVPAM_02	AUGUSTUS	CDS	114620	115405	0.99	+	0	ID=PVPAM_020007600.1:CDS:3;Parent=PVPAM_020007600.1
PVPAM_02	AUGUSTUS	CDS	115516	115674	1	+	0	ID=PVPAM_020007600.1:CDS:4;Parent=PVPAM_020007600.1
###
PVPAM_02	.	polypeptide	114220	115674	.	+	.	ID=PVPAM_020007600.1:pep;Derives_from=PVPAM_020007600.1;orthologous_to=PVPAM_000042900.1,PVP01_0100600.1;ortholog_cluster=ORTHOMCL243;product=term%3DPIR protein%3Bevidence%3DIEA%3Bwith%3DGeneDB:PVP01_0100600.1
###
PVPAM_02	AUGUSTUS	gene	119930	121350	0.54	+	.	ID=PVPAM_020007700
PVPAM_02	AUGUSTUS	mRNA	119930	121350	0.54	+	.	ID=PVPAM_020007700.1;Parent=PVPAM_020007700
PVPAM_02	AUGUSTUS	CDS	119930	119941	0.54	+	0	ID=PVPAM_020007700.1:CDS:1;Parent=PVPAM_020007700.1
PVPAM_02	AUGUSTUS	CDS	120079	121062	0.54	+	0	ID=PVPAM_020007700.1:CDS:2;Parent=PVPAM_020007700.1
PVPAM_02	AUGUSTUS	CDS	121180	121350	1	+	0	ID=PVPAM_020007700.1:CDS:3;Parent=PVPAM_020007700.1
###
PVPAM_02	.	polypeptide	119930	121350	.	+	.	ID=PVPAM_020007700.1:pep;Derives_from=PVPAM_020007700.1;product=term%3Dhypothetical protein
###
PVPAM_02	RATT	gene	122371	125520	.	-	.	ID=PVPAM_020007800;ratt_ortholog=PVP01_0200200
PVPAM_02	RATT	mRNA	122371	125520	.	-	.	ID=PVPAM_020007800.1;Parent=PVPAM_020007800
PVPAM_02	RATT	CDS	122371	122529	.	-	0	ID=PVPAM_020007800.1:CDS:1;Parent=PVPAM_020007800.1
PVPAM_02	RATT	CDS	122655	123536	.	-	0	ID=PVPAM_020007800.1:CDS:2;Parent=PVPAM_020007800.1
PVPAM_02	RATT	CDS	123686	124465	.	-	0	ID=PVPAM_020007800.1:CDS:3;Parent=PVPAM_020007800.1
PVPAM_02	RATT	CDS	124620	125321	.	-	0	ID=PVPAM_020007800.1:CDS:4;Parent=PVPAM_020007800.1
PVPAM_02	RATT	CDS	125464	125520	.	-	0	ID=PVPAM_020007800.1:CDS:5;Parent=PVPAM_020007800.1
###
PVPAM_02	.	polypeptide	122371	125520	.	-	.	ID=PVPAM_020007800.1:pep;Derives_from=PVPAM_020007800.1;orthologous_to=PVPAM_030029200.1,PVPAM_060043500.1,PVP01_0200200.1;ortholog_cluster=ORTHOMCL147;product=term%3DPIR protein%3Bevidence%3DIEA%3Bwith%3DGeneDB:PVP01_0200200.1
PVPAM_02	Pfam	protein_match	122950	123192	.	-	.	Parent=PVPAM_020007800.1:pep;Name=PF05795;signature_desc=Plasmodium vivax Vir protein
PVPAM_02	Pfam	protein_match	123247	123963	.	-	.	Parent=PVPAM_020007800.1:pep;Name=PF05795;signature_desc=Plasmodium vivax Vir protein
PVPAM_02	Pfam	protein_match	124087	124737	.	-	.	Parent=PVPAM_020007800.1:pep;Name=PF05795;signature_desc=Plasmodium vivax Vir protein
PVPAM_02	Pfam	protein_match	124759	125442	.	-	.	Parent=PVPAM_020007800.1:pep;Name=PF05795;signature_desc=Plasmodium vivax Vir protein
###
PVPAM_02	RATT	gene	127956	129925	.	-	.	ID=PVPAM_020007900;ratt_ortholog=PVP01_0200300
PVPAM_02	RATT	mRNA	127956	129925	.	-	.	ID=PVPAM_020007900.1;Parent=PVPAM_020007900
PVPAM_02	RATT	CDS	127956	128120	.	-	0	ID=PVPAM_020007900.1:CDS:1;Parent=PVPAM_020007900.1
PVPAM_02	RATT	CDS	128247	129743	.	-	0	ID=PVPAM_020007900.1:CDS:2;Parent=PVPAM_020007900.1
PVPAM_02	RATT	CDS	129887	129925	.	-	0	ID=PVPAM_020007900.1:CDS:3;Parent=PVPAM_020007900.1
###
PVPAM_02	.	polypeptide	127956	129925	.	-	.	ID=PVPAM_020007900.1:pep;Derives_from=PVPAM_020007900.1;orthologous_to=PVPAM_060043400.1,PVPAM_030029100.1,PVP01_0200300.1;ortholog_cluster=ORTHOMCL148;product=term%3DPIR protein%3Bevidence%3DIEA%3Bwith%3DGeneDB:PVP01_0200300.1
PVPAM_02	Pfam	protein_match	128231	129730	.	-	.	Parent=PVPAM_020007900.1:pep;Name=PF05795;signature_desc=Plasmodium vivax Vir protein
###
PVPAM_02	RATT	gene	135314	136249	.	+	.	ID=PVPAM_020008000;ratt_ortholog=PVP01_0200400
PVPAM_02	RATT	mRNA	135314	136249	.	+	.	ID=PVPAM_020008000.1;Parent=PVPAM_020008000
PVPAM_02	RATT	CDS	135314	135970	.	+	0	ID=PVPAM_020008000.1:CDS:1;Parent=PVPAM_020008000.1
PVPAM_02	RATT	CDS	136097	136249	.	+	0	ID=PVPAM_020008000.1:CDS:2;Parent=PVPAM_020008000.1
###
PVPAM_02	.	polypeptide	135314	136249	.	+	.	ID=PVPAM_020008000.1:pep;Derives_from=PVPAM_020008000.1;orthologous_to=PVP01_0200400.1;ortholog_cluster=ORTHOMCL2602;product=term%3DPIR protein%3Bevidence%3DIEA%3Bwith%3DGeneDB:PVP01_0200400.1
###
PVPAM_02	RATT	gene	141014	142091	.	+	.	ID=PVPAM_020008100;ratt_ortholog=PVP01_0200500
PVPAM_02	RATT	mRNA	141014	142091	.	+	.	ID=PVPAM_020008100.1;Parent=PVPAM_020008100
PVPAM_02	RATT	CDS	141014	141028	.	+	0	ID=PVPAM_020008100.1:CDS:1;Parent=PVPAM_020008100.1
PVPAM_02	RATT	CDS	141149	141844	.	+	0	ID=PVPAM_020008100.1:CDS:2;Parent=PVPAM_020008100.1
PVPAM_02	RATT	CDS	141948	142091	.	+	0	ID=PVPAM_020008100.1:CDS:3;Parent=PVPAM_020008100.1
###
PVPAM_02	.	polypeptide	141014	142091	.	+	.	ID=PVPAM_020008100.1:pep;Derives_from=PVPAM_020008100.1;product=term%3Dhypothetical protein
###
PVPAM_02	.	pseudogene	145734	146624	1.28e+03	+	.	ID=PVPAM_020008200:pseudogene;has_internal_stop=true;has_frameshift=false;has_stop=true;Target=PVP01_0200600.1 7 251;original_prot_length=251
PVPAM_02	.	pseudogenic_transcript	145734	146624	.	+	.	ID=PVPAM_020008200.1;Parent=PVPAM_020008200:pseudogene
PVPAM_02	.	pseudogenic_exon	145734	146624	.	+	.	ID=PVPAM_020008200.1:pseudogenic_exon:1;Parent=PVPAM_020008200.1
###
PVPAM_02	.	polypeptide	145734	146624	.	+	.	ID=PVPAM_020008200.1:pep;Derives_from=PVPAM_020008200.1;orthologous_to=PVPAM_030028900.1,PVP01_0200600.1;ortholog_cluster=ORTHOMCL220;product=term%3DPIR protein%3Bevidence%3DIEA%3Bwith%3DGeneDB:PVP01_0200600.1
###
PVPAM_02	AUGUSTUS	gene	155109	155709	0.92	+	.	ID=PVPAM_020008300
PVPAM_02	AUGUSTUS	mRNA	155109	155709	0.92	+	.	ID=PVPAM_020008300.1;Parent=PVPAM_020008300
PVPAM_02	AUGUSTUS	CDS	155109	155135	0.92	+	0	ID=PVPAM_020008300.1:CDS:1;Parent=PVPAM_020008300.1
PVPAM_02	AUGUSTUS	CDS	155314	155415	1	+	0	ID=PVPAM_020008300.1:CDS:2;Parent=PVPAM_020008300.1
PVPAM_02	AUGUSTUS	CDS	155542	155709	1	+	0	ID=PVPAM_020008300.1:CDS:3;Parent=PVPAM_020008300.1
###
PVPAM_02	.	polypeptide	155109	155709	.	+	.	ID=PVPAM_020008300.1:pep;Derives_from=PVPAM_020008300.1;product=term%3Dhypothetical protein
###
PVPAM_02	RATT	gene	158739	160014	.	+	.	ID=PVPAM_020008400;ratt_ortholog=PVP01_0200900
PVPAM_02	RATT	mRNA	158739	160014	.	+	.	ID=PVPAM_020008400.1;Parent=PVPAM_020008400
PVPAM_02	RATT	CDS	158739	158798	.	+	0	ID=PVPAM_020008400.1:CDS:1;Parent=PVPAM_020008400.1
PVPAM_02	RATT	CDS	158943	159704	.	+	0	ID=PVPAM_020008400.1:CDS:2;Parent=PVPAM_020008400.1
PVPAM_02	RATT	CDS	159838	160014	.	+	0	ID=PVPAM_020008400.1:CDS:3;Parent=PVPAM_020008400.1
###
PVPAM_02	.	polypeptide	158739	160014	.	+	.	ID=PVPAM_020008400.1:pep;Derives_from=PVPAM_020008400.1;orthologous_to=PVP01_0200900.1;ortholog_cluster=ORTHOMCL1538;product=term%3DPIR protein%3Bevidence%3DIEA%3Bwith%3DGeneDB:PVP01_0200900.1
PVPAM_02	Pfam	protein_match	158817	159359	.	+	.	Parent=PVPAM_020008400.1:pep;Name=PF05795;signature_desc=Plasmodium vivax Vir protein
###
PVPAM_02	RATT	gene	162831	164283	.	+	.	ID=PVPAM_020008500;ratt_ortholog=PVP01_0201000
PVPAM_02	RATT	mRNA	162831	164283	.	+	.	ID=PVPAM_020008500.1;Parent=PVPAM_020008500
PVPAM_02	RATT	CDS	162831	162842	.	+	0	ID=PVPAM_020008500.1:CDS:1;Parent=PVPAM_020008500.1
PVPAM_02	RATT	CDS	162967	163995	.	+	0	ID=PVPAM_020008500.1:CDS:2;Parent=PVPAM_020008500.1
PVPAM_02	RATT	CDS	164122	164283	.	+	0	ID=PVPAM_020008500.1:CDS:3;Parent=PVPAM_020008500.1
###
PVPAM_02	.	polypeptide	162831	164283	.	+	.	ID=PVPAM_020008500.1:pep;Derives_from=PVPAM_020008500.1;orthologous_to=PVP01_0201000.1;ortholog_cluster=ORTHOMCL3884;product=term%3DPIR protein%3Bevidence%3DIEA%3Bwith%3DGeneDB:PVP01_0201000.1
PVPAM_02	Pfam	protein_match	162876	164027	.	+	.	Parent=PVPAM_020008500.1:pep;Name=PF05795;signature_desc=Plasmodium vivax Vir protein
###
PVPAM_02	RATT	gene	171920	173087	.	+	.	ID=PVPAM_020008600;ratt_ortholog=PVP01_0201100;Name=TRAG1
PVPAM_02	RATT	mRNA	171920	173087	.	+	.	ID=PVPAM_020008600.1;Parent=PVPAM_020008600
PVPAM_02	RATT	CDS	171920	172003	.	+	0	ID=PVPAM_020008600.1:CDS:1;Parent=PVPAM_020008600.1
PVPAM_02	RATT	CDS	172188	173087	.	+	0	ID=PVPAM_020008600.1:CDS:2;Parent=PVPAM_020008600.1
###
PVPAM_02	.	polypeptide	171920	173087	.	+	.	ID=PVPAM_020008600.1:pep;Derives_from=PVPAM_020008600.1;orthologous_to=PVP01_0201100.1;ortholog_cluster=ORTHOMCL4560;product=term%3Dtryptophan-rich protein%3Bevidence%3DIEA%3Bwith%3DGeneDB:PVP01_0201100.1
PVPAM_02	Pfam	protein_match	172217	172864	.	+	.	Parent=PVPAM_020008600.1:pep;Name=PF12319;signature_desc=Tryptophan-Threonine-rich plasmodium antigen C terminal
###
PVPAM_02	RATT	gene	177618	179186	.	+	.	ID=PVPAM_020008700;ratt_ortholog=PVP01_0201200
PVPAM_02	RATT	mRNA	177618	179186	.	+	.	ID=PVPAM_020008700.1;Parent=PVPAM_020008700
PVPAM_02	RATT	CDS	177618	177707	.	+	0	ID=PVPAM_020008700.1:CDS:1;Parent=PVPAM_020008700.1
PVPAM_02	RATT	CDS	178005	179186	.	+	0	ID=PVPAM_020008700.1:CDS:2;Parent=PVPAM_020008700.1
###
PVPAM_02	.	polypeptide	177618	179186	.	+	.	ID=PVPAM_020008700.1:pep;Derives_from=PVPAM_020008700.1;orthologous_to=PVP01_0201200.1;ortholog_cluster=ORTHOMCL4717;product=term%3DPlasmodium exported protein%2C unknown function%3Bevidence%3DIEA%3Bwith%3DGeneDB:PVP01_0201200.1
###
PVPAM_02	.	pseudogene	181515	182537	867	-	.	ID=PVPAM_020008800:pseudogene;has_internal_stop=true;has_frameshift=false;Target=PVP01_1034300.1 18 360;original_prot_length=380
PVPAM_02	.	pseudogenic_transcript	181515	182537	.	-	.	ID=PVPAM_020008800.1;Parent=PVPAM_020008800:pseudogene
PVPAM_02	.	pseudogenic_exon	181515	182537	.	-	.	ID=PVPAM_020008800.1:pseudogenic_exon:1;Parent=PVPAM_020008800.1
###
PVPAM_02	.	polypeptide	181515	182537	.	-	.	ID=PVPAM_020008800.1:pep;Derives_from=PVPAM_020008800.1;product=term%3DSerine aminopeptidase%2C S33%2C putative%3Bevidence%3DIEA%3Bwith%3DPfam:PF12146
PVPAM_02	Pfam	protein_match	181566	182318	.	-	.	Parent=PVPAM_020008800.1:pep;Name=PF12146;signature_desc=Serine aminopeptidase%2C S33
###
PVPAM_02	RATT	gene	186349	187816	.	-	.	ID=PVPAM_020008900;ratt_ortholog=PVP01_0201400
PVPAM_02	RATT	mRNA	186349	187816	.	-	.	ID=PVPAM_020008900.1;Parent=PVPAM_020008900
PVPAM_02	RATT	CDS	186349	186546	.	-	0	ID=PVPAM_020008900.1:CDS:1;Parent=PVPAM_020008900.1
PVPAM_02	RATT	CDS	186802	187605	.	-	0	ID=PVPAM_020008900.1:CDS:2;Parent=PVPAM_020008900.1
PVPAM_02	RATT	CDS	187790	187816	.	-	0	ID=PVPAM_020008900.1:CDS:3;Parent=PVPAM_020008900.1
###
PVPAM_02	.	polypeptide	186349	187816	.	-	.	ID=PVPAM_020008900.1:pep;Derives_from=PVPAM_020008900.1;orthologous_to=PVP01_0201400.1;ortholog_cluster=ORTHOMCL1120;product=term%3DPIR protein%3Bevidence%3DIEA%3Bwith%3DGeneDB:PVP01_0201400.1
PVPAM_02	Pfam	protein_match	186827	187066	.	-	.	Parent=PVPAM_020008900.1:pep;Name=PF05795;signature_desc=Plasmodium vivax Vir protein
###
PVPAM_02	RATT	gene	190941	192825	.	-	.	ID=PVPAM_020009000;ratt_ortholog=PVP01_0201500
PVPAM_02	RATT	mRNA	190941	192825	.	-	.	ID=PVPAM_020009000.1;Parent=PVPAM_020009000
PVPAM_02	RATT	CDS	190941	191546	.	-	0	ID=PVPAM_020009000.1:CDS:1;Parent=PVPAM_020009000.1
PVPAM_02	RATT	CDS	191710	192528	.	-	0	ID=PVPAM_020009000.1:CDS:2;Parent=PVPAM_020009000.1
PVPAM_02	RATT	CDS	192775	192825	.	-	0	ID=PVPAM_020009000.1:CDS:3;Parent=PVPAM_020009000.1
###
PVPAM_02	.	polypeptide	190941	192825	.	-	.	ID=PVPAM_020009000.1:pep;Derives_from=PVPAM_020009000.1;orthologous_to=PVP01_0201500.1;ortholog_cluster=ORTHOMCL1139;product=term%3DPIR protein%3Bevidence%3DIEA%3Bwith%3DGeneDB:PVP01_0201500.1
PVPAM_02	Pfam	protein_match	191863	192060	.	-	.	Parent=PVPAM_020009000.1:pep;Name=PF05795;signature_desc=Plasmodium vivax Vir protein
###
PVPAM_02	RATT	gene	195712	197735	.	-	.	ID=PVPAM_020009100;ratt_ortholog=PVP01_0201600
PVPAM_02	RATT	mRNA	195712	197735	.	-	.	ID=PVPAM_020009100.1;Parent=PVPAM_020009100
PVPAM_02	RATT	CDS	195712	196527	.	-	0	ID=PVPAM_020009100.1:CDS:1;Parent=PVPAM_020009100.1
PVPAM_02	RATT	CDS	196702	197496	.	-	0	ID=PVPAM_020009100.1:CDS:2;Parent=PVPAM_020009100.1
PVPAM_02	RATT	CDS	197670	197735	.	-	0	ID=PVPAM_020009100.1:CDS:3;Parent=PVPAM_020009100.1
###
PVPAM_02	.	polypeptide	195712	197735	.	-	.	ID=PVPAM_020009100.1:pep;Derives_from=PVPAM_020009100.1;orthologous_to=PVP01_0201600.1;ortholog_cluster=ORTHOMCL3583;product=term%3DPIR protein%3Bevidence%3DIEA%3Bwith%3DGeneDB:PVP01_0201600.1
###
PVPAM_02	RATT	gene	202110	203738	.	-	.	ID=PVPAM_020009200;ratt_ortholog=PVP01_0201700
PVPAM_02	RATT	mRNA	202110	203738	.	-	.	ID=PVPAM_020009200.1;Parent=PVPAM_020009200
PVPAM_02	RATT	CDS	202110	202457	.	-	0	ID=PVPAM_020009200.1:CDS:1;Parent=PVPAM_020009200.1
PVPAM_02	RATT	CDS	202625	203428	.	-	0	ID=PVPAM_020009200.1:CDS:2;Parent=PVPAM_020009200.1
PVPAM_02	RATT	CDS	203685	203738	.	-	0	ID=PVPAM_020009200.1:CDS:3;Parent=PVPAM_020009200.1
###
PVPAM_02	.	polypeptide	202110	203738	.	-	.	ID=PVPAM_020009200.1:pep;Derives_from=PVPAM_020009200.1;orthologous_to=PVP01_0201700.1;ortholog_cluster=ORTHOMCL1414;product=term%3DPIR protein%3Bevidence%3DIEA%3Bwith%3DGeneDB:PVP01_0201700.1
###
PVPAM_02	AUGUSTUS	gene	208395	209856	1	-	.	ID=PVPAM_020009300
PVPAM_02	AUGUSTUS	mRNA	208395	209856	1	-	.	ID=PVPAM_020009300.1;Parent=PVPAM_020009300
PVPAM_02	AUGUSTUS	CDS	208395	208670	1	-	0	ID=PVPAM_020009300.1:CDS:1;Parent=PVPAM_020009300.1
PVPAM_02	AUGUSTUS	CDS	208833	209660	1	-	0	ID=PVPAM_020009300.1:CDS:2;Parent=PVPAM_020009300.1
PVPAM_02	AUGUSTUS	CDS	209809	209856	1	-	0	ID=PVPAM_020009300.1:CDS:3;Parent=PVPAM_020009300.1
###
PVPAM_02	.	polypeptide	208395	209856	.	-	.	ID=PVPAM_020009300.1:pep;Derives_from=PVPAM_020009300.1;orthologous_to=PVP01_0201800.1;ortholog_cluster=ORTHOMCL1960;product=term%3DPIR protein%3Bevidence%3DIEA%3Bwith%3DGeneDB:PVP01_0201800.1
###
PVPAM_02	RATT	gene	213802	214785	.	-	.	ID=PVPAM_020009400;ratt_ortholog=PVP01_0201900
PVPAM_02	RATT	mRNA	213802	214785	.	-	.	ID=PVPAM_020009400.1;Parent=PVPAM_020009400
PVPAM_02	RATT	CDS	213802	213987	.	-	0	ID=PVPAM_020009400.1:CDS:1;Parent=PVPAM_020009400.1
PVPAM_02	RATT	CDS	214180	214785	.	-	0	ID=PVPAM_020009400.1:CDS:2;Parent=PVPAM_020009400.1
###
PVPAM_02	.	polypeptide	213802	214785	.	-	.	ID=PVPAM_020009400.1:pep;Derives_from=PVPAM_020009400.1;orthologous_to=PVP01_0201900.1;ortholog_cluster=ORTHOMCL3058;product=term%3DPIR protein%3Bevidence%3DIEA%3Bwith%3DGeneDB:PVP01_0201900.1
###
PVPAM_02	RATT	gene	220035	221918	.	+	.	ID=PVPAM_020009500;ratt_ortholog=PVP01_0202000
PVPAM_02	RATT	mRNA	220035	221918	.	+	.	ID=PVPAM_020009500.1;Parent=PVPAM_020009500
PVPAM_02	RATT	CDS	220035	221918	.	+	0	ID=PVPAM_020009500.1:CDS:1;Parent=PVPAM_020009500.1
###
PVPAM_02	.	polypeptide	220035	221918	.	+	.	ID=PVPAM_020009500.1:pep;Derives_from=PVPAM_020009500.1;orthologous_to=PVP01_0202000.1;ortholog_cluster=ORTHOMCL1451;product=term%3Dhypothetical protein%2C conserved
###
PVPAM_02	RATT	gene	224368	225534	.	-	.	ID=PVPAM_020009600;ratt_ortholog=PVP01_0202100
PVPAM_02	RATT	mRNA	224368	225534	.	-	.	ID=PVPAM_020009600.1;Parent=PVPAM_020009600
PVPAM_02	RATT	CDS	224368	225129	.	-	0	ID=PVPAM_020009600.1:CDS:1;Parent=PVPAM_020009600.1
PVPAM_02	RATT	CDS	225328	225534	.	-	0	ID=PVPAM_020009600.1:CDS:2;Parent=PVPAM_020009600.1
###
PVPAM_02	.	polypeptide	224368	225534	.	-	.	ID=PVPAM_020009600.1:pep;Derives_from=PVPAM_020009600.1;orthologous_to=PVP01_0202100.1;ortholog_cluster=ORTHOMCL5740;product=term%3DPlasmodium exported protein%2C unknown function%3Bevidence%3DIEA%3Bwith%3DGeneDB:PVP01_0202100.1
###
PVPAM_02	RATT	gene	230890	232476	.	+	.	ID=PVPAM_020009700;ratt_ortholog=PVP01_0202200;Name=TRAG2
PVPAM_02	RATT	mRNA	230890	232476	.	+	.	ID=PVPAM_020009700.1;Parent=PVPAM_020009700
PVPAM_02	RATT	CDS	230890	231069	.	+	0	ID=PVPAM_020009700.1:CDS:1;Parent=PVPAM_020009700.1
PVPAM_02	RATT	CDS	231214	232476	.	+	0	ID=PVPAM_020009700.1:CDS:2;Parent=PVPAM_020009700.1
###
PVPAM_02	.	polypeptide	230890	232476	.	+	.	ID=PVPAM_020009700.1:pep;Derives_from=PVPAM_020009700.1;orthologous_to=PVP01_0202200.1;ortholog_cluster=ORTHOMCL2877;product=term%3Dtryptophan-rich protein%3Bevidence%3DIEA%3Bwith%3DGeneDB:PVP01_0202200.1
PVPAM_02	Pfam	protein_match	231169	231810	.	+	.	Parent=PVPAM_020009700.1:pep;Name=PF12319;signature_desc=Tryptophan-Threonine-rich plasmodium antigen C terminal
###
PVPAM_02	AUGUSTUS	gene	236352	239018	1	+	.	ID=PVPAM_020009800
PVPAM_02	AUGUSTUS	mRNA	236352	239018	1	+	.	ID=PVPAM_020009800.1;Parent=PVPAM_020009800
PVPAM_02	AUGUSTUS	CDS	236352	236399	1	+	0	ID=PVPAM_020009800.1:CDS:1;Parent=PVPAM_020009800.1
PVPAM_02	AUGUSTUS	CDS	236559	239018	1	+	0	ID=PVPAM_020009800.1:CDS:2;Parent=PVPAM_020009800.1
###
PVPAM_02	.	polypeptide	236352	239018	.	+	.	ID=PVPAM_020009800.1:pep;Derives_from=PVPAM_020009800.1;orthologous_to=PVP01_0202300.1;ortholog_cluster=ORTHOMCL3501;product=term%3DPlasmodium exported protein%2C unknown function%3Bevidence%3DIEA%3Bwith%3DGeneDB:PVP01_0202300.1
###
PVPAM_02	RATT	gene	240638	241648	.	-	.	ID=PVPAM_020009900;ratt_ortholog=PVP01_0202400
PVPAM_02	RATT	mRNA	240638	241648	.	-	.	ID=PVPAM_020009900.1;Parent=PVPAM_020009900
PVPAM_02	RATT	CDS	240638	241255	.	-	0	ID=PVPAM_020009900.1:CDS:1;Parent=PVPAM_020009900.1
PVPAM_02	RATT	CDS	241424	241648	.	-	0	ID=PVPAM_020009900.1:CDS:2;Parent=PVPAM_020009900.1
###
PVPAM_02	.	polypeptide	240638	241648	.	-	.	ID=PVPAM_020009900.1:pep;Derives_from=PVPAM_020009900.1;orthologous_to=PVP01_0202400.1;ortholog_cluster=ORTHOMCL5552;product=term%3DPlasmodium exported protein%2C unknown function%3Bevidence%3DIEA%3Bwith%3DGeneDB:PVP01_0202400.1
###
PVPAM_02	RATT	gene	246287	247218	.	+	.	ID=PVPAM_020010000;ratt_ortholog=PVP01_0202500
PVPAM_02	RATT	mRNA	246287	247218	.	+	.	ID=PVPAM_020010000.1;Parent=PVPAM_020010000
PVPAM_02	RATT	CDS	246287	246492	.	+	0	ID=PVPAM_020010000.1:CDS:1;Parent=PVPAM_020010000.1
PVPAM_02	RATT	CDS	246657	247218	.	+	1	ID=PVPAM_020010000.1:CDS:2;Parent=PVPAM_020010000.1
###
PVPAM_02	.	polypeptide	246287	247218	.	+	.	ID=PVPAM_020010000.1:pep;Derives_from=PVPAM_020010000.1;orthologous_to=PVP01_0202500.1;ortholog_cluster=ORTHOMCL505;product=term%3DPlasmodium exported protein%2C unknown function%3Bevidence%3DIEA%3Bwith%3DGeneDB:PVP01_0202500.1
PVPAM_02	Pfam	protein_match	246653	247006	.	+	.	Parent=PVPAM_020010000.1:pep;Name=PF09688;signature_desc=Protein of unknown function (Wx5_PLAF3D7)
###
PVPAM_02	RATT	gene	250958	251275	.	+	.	ID=PVPAM_020010100;ratt_ortholog=PVP01_0202550
PVPAM_02	RATT	mRNA	250958	251275	.	+	.	ID=PVPAM_020010100.1;Parent=PVPAM_020010100
PVPAM_02	RATT	CDS	250958	251275	.	+	0	ID=PVPAM_020010100.1:CDS:1;Parent=PVPAM_020010100.1
###
PVPAM_02	.	polypeptide	250958	251275	.	+	.	ID=PVPAM_020010100.1:pep;Derives_from=PVPAM_020010100.1;orthologous_to=PVP01_0202550.1;ortholog_cluster=ORTHOMCL2650;product=term%3Dconserved Plasmodium protein%2C unknown function%3Bevidence%3DIEA%3Bwith%3DGeneDB:PVP01_0202550.1
###
PVPAM_02	RATT	gene	254502	257906	.	+	.	ID=PVPAM_020010200;ratt_ortholog=PVP01_0202600
PVPAM_02	RATT	mRNA	254502	257906	.	+	.	ID=PVPAM_020010200.1;Parent=PVPAM_020010200
PVPAM_02	RATT	CDS	254502	254918	.	+	0	ID=PVPAM_020010200.1:CDS:1;Parent=PVPAM_020010200.1
PVPAM_02	RATT	CDS	255171	257906	.	+	0	ID=PVPAM_020010200.1:CDS:2;Parent=PVPAM_020010200.1
###
PVPAM_02	.	polypeptide	254502	257906	.	+	.	ID=PVPAM_020010200.1:pep;Derives_from=PVPAM_020010200.1;orthologous_to=PVP01_0202600.1;ortholog_cluster=ORTHOMCL5214;product=term%3DPlasmodium exported protein (PHIST)%2C unknown function%3Bevidence%3DIEA%3Bwith%3DGeneDB:PVP01_0202600.1
PVPAM_02	Pfam	protein_match	255870	256223	.	+	.	Parent=PVPAM_020010200.1:pep;Name=PF09687;signature_desc=Plasmodium RESA N-terminal
###
PVPAM_02	GenomeTools	gene	265762	265908	97.7	-	.	ID=PVPAM_020010300
PVPAM_02	INFERNAL	rRNA	265762	265908	97.7	-	.	ID=PVPAM_020010300:rRNA;Parent=PVPAM_020010300;gc=0.45;evalue=3e-25;score=97.7;model_name=5_8S_rRNA;model_acc=RF00002;model_range=1-154
###
PVPAM_02	GenomeTools	gene	266501	268565	1.42e+03	-	.	ID=PVPAM_020010400
PVPAM_02	INFERNAL	rRNA	266501	268565	1.42e+03	-	.	ID=PVPAM_020010400:rRNA;Parent=PVPAM_020010400;gc=0.38;evalue=0;score=1423.7;model_name=SSU_rRNA_eukarya;model_acc=RF01960;model_range=1-1806
###
PVPAM_02	RATT	gene	273956	279136	.	-	.	ID=PVPAM_020010500;ratt_ortholog=PVP01_0203000
PVPAM_02	RATT	mRNA	273956	279136	.	-	.	ID=PVPAM_020010500.1;Parent=PVPAM_020010500
PVPAM_02	RATT	CDS	273956	279136	.	-	0	ID=PVPAM_020010500.1:CDS:1;Parent=PVPAM_020010500.1
###
PVPAM_02	.	polypeptide	273956	279136	.	-	.	ID=PVPAM_020010500.1:pep;Derives_from=PVPAM_020010500.1;orthologous_to=PVPAM_140055300.1,PVP01_0203000.1,PVP01_1447300.1;ortholog_cluster=ORTHOMCL95;product=term%3Dmultidrug resistance-associated protein 2%2C putative%3Bevidence%3DIEA%3Bwith%3DGeneDB:PVP01_1447300.1%3Bis_preferred%3Dtrue,term%3Dmultidrug resistance-associated protein 1%2C putative%3Bevidence%3DIEA%3Bwith%3DGeneDB:PVP01_0203000.1%3Brank%3D1;Ontology_term=GO:0006810,GO:0005524,GO:0016021,GO:0016887,GO:0042626,GO:0055085
PVPAM_02	Pfam	protein_match	274214	274714	.	-	.	Parent=PVPAM_020010500.1:pep;Name=PF00005;signature_desc=ABC transporter;Ontology_term=GO:0005524,GO:0016887
PVPAM_02	Pfam	protein_match	275186	275908	.	-	.	Parent=PVPAM_020010500.1:pep;Name=PF00664;signature_desc=ABC transporter transmembrane region;Ontology_term=GO:0005524,GO:0042626,GO:0006810,GO:0055085,GO:0016021
PVPAM_02	Pfam	protein_match	276818	277198	.	-	.	Parent=PVPAM_020010500.1:pep;Name=PF00005;signature_desc=ABC transporter;Ontology_term=GO:0005524,GO:0016887
###
PVPAM_02	RATT	gene	287177	287665	.	-	.	ID=PVPAM_020010600;ratt_ortholog=PVP01_0203100;Name=PIMMS1
PVPAM_02	RATT	mRNA	287177	287665	.	-	.	ID=PVPAM_020010600.1;Parent=PVPAM_020010600
PVPAM_02	RATT	CDS	287177	287665	.	-	0	ID=PVPAM_020010600.1:CDS:1;Parent=PVPAM_020010600.1
###
PVPAM_02	.	polypeptide	287177	287665	.	-	.	ID=PVPAM_020010600.1:pep;Derives_from=PVPAM_020010600.1;orthologous_to=PVP01_0203100.1;ortholog_cluster=ORTHOMCL4010;product=term%3DPIMMS1 protein%2C putative%3Bevidence%3DIEA%3Bwith%3DGeneDB:PVP01_0203100.1
###
PVPAM_02	RATT	gene	289403	291887	.	+	.	ID=PVPAM_020010700;ratt_ortholog=PVP01_0203200;Name=TatD
PVPAM_02	RATT	mRNA	289403	291887	.	+	.	ID=PVPAM_020010700.1;Parent=PVPAM_020010700
PVPAM_02	RATT	CDS	289403	289686	.	+	0	ID=PVPAM_020010700.1:CDS:1;Parent=PVPAM_020010700.1
PVPAM_02	RATT	CDS	289860	289960	.	+	1	ID=PVPAM_020010700.1:CDS:2;Parent=PVPAM_020010700.1
PVPAM_02	RATT	CDS	290049	290919	.	+	2	ID=PVPAM_020010700.1:CDS:3;Parent=PVPAM_020010700.1
PVPAM_02	RATT	CDS	291420	291485	.	+	1	ID=PVPAM_020010700.1:CDS:4;Parent=PVPAM_020010700.1
PVPAM_02	RATT	CDS	291845	291887	.	+	1	ID=PVPAM_020010700.1:CDS:5;Parent=PVPAM_020010700.1
###
PVPAM_02	.	polypeptide	289403	291887	.	+	.	ID=PVPAM_020010700.1:pep;Derives_from=PVPAM_020010700.1;orthologous_to=PVP01_0203200.1;ortholog_cluster=ORTHOMCL3849;product=term%3DTatD-like deoxyribonuclease%2C putative%3Bevidence%3DIEA%3Bwith%3DGeneDB:PVP01_0203200.1;Ontology_term=GO:0016888
PVPAM_02	Pfam	protein_match	289607	290752	.	+	.	Parent=PVPAM_020010700.1:pep;Name=PF01026;signature_desc=TatD related DNase;Ontology_term=GO:0016888
###
PVPAM_02	RATT	gene	292043	292702	.	+	.	ID=PVPAM_020010800;ratt_ortholog=PVP01_0203300
PVPAM_02	RATT	mRNA	292043	292702	.	+	.	ID=PVPAM_020010800.1;Parent=PVPAM_020010800
PVPAM_02	RATT	CDS	292043	292099	.	+	0	ID=PVPAM_020010800.1:CDS:1;Parent=PVPAM_020010800.1
PVPAM_02	RATT	CDS	292297	292428	.	+	0	ID=PVPAM_020010800.1:CDS:2;Parent=PVPAM_020010800.1
PVPAM_02	RATT	CDS	292646	292702	.	+	0	ID=PVPAM_020010800.1:CDS:3;Parent=PVPAM_020010800.1
###
PVPAM_02	.	polypeptide	292043	292702	.	+	.	ID=PVPAM_020010800.1:pep;Derives_from=PVPAM_020010800.1;orthologous_to=PVP01_0203300.1;ortholog_cluster=ORTHOMCL5431;product=term%3Dmitochondrial distribution and morphology protein%2C putative%3Bevidence%3DIEA%3Bwith%3DGeneDB:PVP01_0203300.1
PVPAM_02	Pfam	protein_match	292100	292261	.	+	.	Parent=PVPAM_020010800.1:pep;Name=PF05254;signature_desc=Uncharacterised protein family (UPF0203)
###
PVPAM_02	RATT	gene	294091	297388	.	-	.	ID=PVPAM_020010900;ratt_ortholog=PVP01_0203400
PVPAM_02	RATT	mRNA	294091	297388	.	-	.	ID=PVPAM_020010900.1;Parent=PVPAM_020010900
PVPAM_02	RATT	CDS	294091	294464	.	-	2	ID=PVPAM_020010900.1:CDS:1;Parent=PVPAM_020010900.1
PVPAM_02	RATT	CDS	294774	294939	.	-	0	ID=PVPAM_020010900.1:CDS:2;Parent=PVPAM_020010900.1
PVPAM_02	RATT	CDS	295072	295135	.	-	1	ID=PVPAM_020010900.1:CDS:3;Parent=PVPAM_020010900.1
PVPAM_02	RATT	CDS	295267	295397	.	-	0	ID=PVPAM_020010900.1:CDS:4;Parent=PVPAM_020010900.1
PVPAM_02	RATT	CDS	295568	295651	.	-	0	ID=PVPAM_020010900.1:CDS:5;Parent=PVPAM_020010900.1
PVPAM_02	RATT	CDS	295855	295942	.	-	1	ID=PVPAM_020010900.1:CDS:6;Parent=PVPAM_020010900.1
PVPAM_02	RATT	CDS	296037	296161	.	-	0	ID=PVPAM_020010900.1:CDS:7;Parent=PVPAM_020010900.1
PVPAM_02	RATT	CDS	296381	297388	.	-	0	ID=PVPAM_020010900.1:CDS:8;Parent=PVPAM_020010900.1
###
PVPAM_02	.	polypeptide	294091	297388	.	-	.	ID=PVPAM_020010900.1:pep;Derives_from=PVPAM_020010900.1;orthologous_to=PVP01_0203400.1;ortholog_cluster=ORTHOMCL2840;product=term%3Deukaryotic translation initiation factor 4E%2C putative%3Bevidence%3DIEA%3Bwith%3DGeneDB:PVP01_0203400.1;Ontology_term=GO:0003723,GO:0005737,GO:0006413,GO:0003743
PVPAM_02	Pfam	protein_match	295910	296368	.	-	.	Parent=PVPAM_020010900.1:pep;Name=PF01652;signature_desc=Eukaryotic initiation factor 4E;Ontology_term=GO:0003723,GO:0003743,GO:0006413,GO:0005737
###
PVPAM_02	RATT	gene	300098	300448	.	+	.	ID=PVPAM_020011000;ratt_ortholog=PVP01_0203500
PVPAM_02	RATT	mRNA	300098	300448	.	+	.	ID=PVPAM_020011000.1;Parent=PVPAM_020011000
PVPAM_02	RATT	CDS	300098	300448	.	+	0	ID=PVPAM_020011000.1:CDS:1;Parent=PVPAM_020011000.1
###
PVPAM_02	.	polypeptide	300098	300448	.	+	.	ID=PVPAM_020011000.1:pep;Derives_from=PVPAM_020011000.1;orthologous_to=PVP01_0203500.1;ortholog_cluster=ORTHOMCL4055;product=term%3Dconserved protein%2C unknown function%3Bevidence%3DIEA%3Bwith%3DGeneDB:PVP01_0203500.1
###
PVPAM_02	RATT	gene	300494	301294	.	+	.	ID=PVPAM_020011100;ratt_ortholog=PVP01_0203600
PVPAM_02	RATT	mRNA	300494	301294	.	+	.	ID=PVPAM_020011100.1;Parent=PVPAM_020011100
PVPAM_02	RATT	CDS	300494	301294	.	+	0	ID=PVPAM_020011100.1:CDS:1;Parent=PVPAM_020011100.1
###
PVPAM_02	.	polypeptide	300494	301294	.	+	.	ID=PVPAM_020011100.1:pep;Derives_from=PVPAM_020011100.1;orthologous_to=PVP01_0203600.1;ortholog_cluster=ORTHOMCL1881;product=term%3Dconserved Plasmodium protein%2C unknown function%3Bevidence%3DIEA%3Bwith%3DGeneDB:PVP01_0203600.1
###
PVPAM_02	AUGUSTUS	gene	302243	303942	1	+	.	ID=PVPAM_020011200
PVPAM_02	AUGUSTUS	mRNA	302243	303942	1	+	.	ID=PVPAM_020011200.1;Parent=PVPAM_020011200
PVPAM_02	AUGUSTUS	CDS	302243	302560	1	+	0	ID=PVPAM_020011200.1:CDS:1;Parent=PVPAM_020011200.1
PVPAM_02	AUGUSTUS	CDS	302750	302837	1	+	0	ID=PVPAM_020011200.1:CDS:2;Parent=PVPAM_020011200.1
PVPAM_02	AUGUSTUS	CDS	302962	303051	1	+	2	ID=PVPAM_020011200.1:CDS:3;Parent=PVPAM_020011200.1
PVPAM_02	AUGUSTUS	CDS	303188	303640	1	+	2	ID=PVPAM_020011200.1:CDS:4;Parent=PVPAM_020011200.1
PVPAM_02	AUGUSTUS	CDS	303770	303942	1	+	2	ID=PVPAM_020011200.1:CDS:5;Parent=PVPAM_020011200.1
###
PVPAM_02	.	polypeptide	302243	303942	.	+	.	ID=PVPAM_020011200.1:pep;Derives_from=PVPAM_020011200.1;orthologous_to=PVP01_0203700.1;ortholog_cluster=ORTHOMCL4248;product=term%3DUMP-CMP kinase%2C putative%3Bevidence%3DIEA%3Bwith%3DGeneDB:PVP01_0203700.1
PVPAM_02	Pfam	protein_match	302567	302803	.	+	.	Parent=PVPAM_020011200.1:pep;Name=PF00406;signature_desc=Adenylate kinase
PVPAM_02	Pfam	protein_match	302570	302884	.	+	.	Parent=PVPAM_020011200.1:pep;Name=PF13207;signature_desc=AAA domain
PVPAM_02	Pfam	protein_match	302924	303220	.	+	.	Parent=PVPAM_020011200.1:pep;Name=PF13207;signature_desc=AAA domain
PVPAM_02	Pfam	protein_match	302984	303280	.	+	.	Parent=PVPAM_020011200.1:pep;Name=PF00406;signature_desc=Adenylate kinase
###
PVPAM_02	AUGUSTUS	gene	305503	307707	1	-	.	ID=PVPAM_020011300;Name=GEXP19
PVPAM_02	AUGUSTUS	mRNA	305503	307707	1	-	.	ID=PVPAM_020011300.1;Parent=PVPAM_020011300
PVPAM_02	AUGUSTUS	CDS	305503	307707	1	-	0	ID=PVPAM_020011300.1:CDS:1;Parent=PVPAM_020011300.1
###
PVPAM_02	.	polypeptide	305503	307707	.	-	.	ID=PVPAM_020011300.1:pep;Derives_from=PVPAM_020011300.1;orthologous_to=PVP01_0203800.1;ortholog_cluster=ORTHOMCL771;product=term%3Dconserved Plasmodium protein%2C unknown function%3Bevidence%3DIEA%3Bwith%3DGeneDB:PVP01_0203800.1
PVPAM_02	Pfam	protein_match	306715	306825	.	-	.	Parent=PVPAM_020011300.1:pep;Name=PF01469;signature_desc=Pentapeptide repeats (8 copies)
###
PVPAM_02	AUGUSTUS	gene	309794	313129	1	+	.	ID=PVPAM_020011400
PVPAM_02	AUGUSTUS	mRNA	309794	313129	1	+	.	ID=PVPAM_020011400.1;Parent=PVPAM_020011400
PVPAM_02	AUGUSTUS	CDS	309794	313129	1	+	0	ID=PVPAM_020011400.1:CDS:1;Parent=PVPAM_020011400.1
###
PVPAM_02	.	polypeptide	309794	313129	.	+	.	ID=PVPAM_020011400.1:pep;Derives_from=PVPAM_020011400.1;orthologous_to=PVP01_0203900.1;ortholog_cluster=ORTHOMCL3505;product=term%3DP-loop containing nucleoside triphosphate hydrolase%2C putative%3Bevidence%3DIEA%3Bwith%3DGeneDB:PVP01_0203900.1;Ontology_term=GO:0005524
PVPAM_02	Pfam	protein_match	310769	311104	.	+	.	Parent=PVPAM_020011400.1:pep;Name=PF00004;signature_desc=ATPase family associated with various cellular activities (AAA);Ontology_term=GO:0005524
###
PVPAM_02	AUGUSTUS	gene	313751	314497	1	+	.	ID=PVPAM_020011500
PVPAM_02	AUGUSTUS	mRNA	313751	314497	1	+	.	ID=PVPAM_020011500.1;Parent=PVPAM_020011500
PVPAM_02	AUGUSTUS	CDS	313751	313912	1	+	0	ID=PVPAM_020011500.1:CDS:1;Parent=PVPAM_020011500.1
PVPAM_02	AUGUSTUS	CDS	314076	314179	1	+	0	ID=PVPAM_020011500.1:CDS:2;Parent=PVPAM_020011500.1
PVPAM_02	AUGUSTUS	CDS	314419	314497	1	+	1	ID=PVPAM_020011500.1:CDS:3;Parent=PVPAM_020011500.1
###
PVPAM_02	.	polypeptide	313751	314497	.	+	.	ID=PVPAM_020011500.1:pep;Derives_from=PVPAM_020011500.1;orthologous_to=PVP01_0204000.1;ortholog_cluster=ORTHOMCL4448;product=term%3Dconserved protein%2C unknown function%3Bevidence%3DIEA%3Bwith%3DGeneDB:PVP01_0204000.1
###
PVPAM_02	AUGUSTUS	gene	316567	321596	1	+	.	ID=PVPAM_020011600
PVPAM_02	AUGUSTUS	mRNA	316567	321596	1	+	.	ID=PVPAM_020011600.1;Parent=PVPAM_020011600
PVPAM_02	AUGUSTUS	CDS	316567	320538	1	+	0	ID=PVPAM_020011600.1:CDS:1;Parent=PVPAM_020011600.1
PVPAM_02	AUGUSTUS	CDS	320710	320772	1	+	0	ID=PVPAM_020011600.1:CDS:2;Parent=PVPAM_020011600.1
PVPAM_02	AUGUSTUS	CDS	320929	321051	1	+	0	ID=PVPAM_020011600.1:CDS:3;Parent=PVPAM_020011600.1
PVPAM_02	AUGUSTUS	CDS	321212	321367	1	+	0	ID=PVPAM_020011600.1:CDS:4;Parent=PVPAM_020011600.1
PVPAM_02	AUGUSTUS	CDS	321489	321596	1	+	0	ID=PVPAM_020011600.1:CDS:5;Parent=PVPAM_020011600.1
###
PVPAM_02	.	polypeptide	316567	321596	.	+	.	ID=PVPAM_020011600.1:pep;Derives_from=PVPAM_020011600.1;orthologous_to=PVP01_0204100.1;ortholog_cluster=ORTHOMCL5742;product=term%3Dkinesin-8B%2C putative%3Bevidence%3DIEA%3Bwith%3DGeneDB:PVP01_0204100.1;Ontology_term=GO:0007018,GO:0008017,GO:0003777,GO:0005524
PVPAM_02	Pfam	protein_match	318910	319359	.	+	.	Parent=PVPAM_020011600.1:pep;Name=PF16796;signature_desc=Microtubule binding
PVPAM_02	Pfam	protein_match	318928	319923	.	+	.	Parent=PVPAM_020011600.1:pep;Name=PF00225;signature_desc=Kinesin motor domain;Ontology_term=GO:0003777,GO:0005524,GO:0008017,GO:0007018
###
PVPAM_02	AUGUSTUS	gene	322428	323009	1	+	.	ID=PVPAM_020011700;Name=AKLP1
PVPAM_02	AUGUSTUS	mRNA	322428	323009	1	+	.	ID=PVPAM_020011700.1;Parent=PVPAM_020011700
PVPAM_02	AUGUSTUS	CDS	322428	323009	1	+	0	ID=PVPAM_020011700.1:CDS:1;Parent=PVPAM_020011700.1
###
PVPAM_02	.	polypeptide	322428	323009	.	+	.	ID=PVPAM_020011700.1:pep;Derives_from=PVPAM_020011700.1;orthologous_to=PVP01_0204200.1;ortholog_cluster=ORTHOMCL3818;product=term%3Dadenylate kinase-like protein 1%2C putative%3Bevidence%3DIEA%3Bwith%3DGeneDB:PVP01_0204200.1
PVPAM_02	Pfam	protein_match	322446	322850	.	+	.	Parent=PVPAM_020011700.1:pep;Name=PF13238;signature_desc=AAA domain
PVPAM_02	Pfam	protein_match	322455	322814	.	+	.	Parent=PVPAM_020011700.1:pep;Name=PF13207;signature_desc=AAA domain
###
PVPAM_02	RATT	gene	323707	325300	.	-	.	ID=PVPAM_020011800;ratt_ortholog=PVP01_0204300
PVPAM_02	RATT	mRNA	323707	325300	.	-	.	ID=PVPAM_020011800.1;Parent=PVPAM_020011800
PVPAM_02	RATT	CDS	323707	324282	.	-	0	ID=PVPAM_020011800.1:CDS:1;Parent=PVPAM_020011800.1
PVPAM_02	RATT	CDS	324609	325063	.	-	2	ID=PVPAM_020011800.1:CDS:2;Parent=PVPAM_020011800.1
PVPAM_02	RATT	CDS	325231	325300	.	-	0	ID=PVPAM_020011800.1:CDS:3;Parent=PVPAM_020011800.1
###
PVPAM_02	.	polypeptide	323707	325300	.	-	.	ID=PVPAM_020011800.1:pep;Derives_from=PVPAM_020011800.1;orthologous_to=PVP01_0204300.1;ortholog_cluster=ORTHOMCL4823;product=term%3Dtranscription initiation factor TFIIB%2C putative%3Bevidence%3DIEA%3Bwith%3DGeneDB:PVP01_0204300.1;Ontology_term=GO:0017025
PVPAM_02	Pfam	protein_match	324614	324883	.	-	.	Parent=PVPAM_020011800.1:pep;Name=PF00382;signature_desc=Transcription factor TFIIB repeat;Ontology_term=GO:0017025
PVPAM_02	Pfam	protein_match	325037	325162	.	-	.	Parent=PVPAM_020011800.1:pep;Name=PF08271;signature_desc=TFIIB zinc-binding
###
PVPAM_02	RATT	gene	329433	330776	.	+	.	ID=PVPAM_020011900;ratt_ortholog=PVP01_0204400;Name=CAF1C
PVPAM_02	RATT	mRNA	329433	330776	.	+	.	ID=PVPAM_020011900.1;Parent=PVPAM_020011900
PVPAM_02	RATT	CDS	329433	330776	.	+	0	ID=PVPAM_020011900.1:CDS:1;Parent=PVPAM_020011900.1
###
PVPAM_02	.	polypeptide	329433	330776	.	+	.	ID=PVPAM_020011900.1:pep;Derives_from=PVPAM_020011900.1;orthologous_to=PVP01_0204400.1;ortholog_cluster=ORTHOMCL4074;product=term%3Dchromatin assembly factor 1 subunit C%2C putative%3Bevidence%3DIEA%3Bwith%3DGeneDB:PVP01_0204400.1;Ontology_term=GO:0005515
PVPAM_02	Pfam	protein_match	329574	329774	.	+	.	Parent=PVPAM_020011900.1:pep;Name=PF12265;signature_desc=Histone-binding protein RBBP4 or subunit C of CAF1 complex
PVPAM_02	Pfam	protein_match	330312	330401	.	+	.	Parent=PVPAM_020011900.1:pep;Name=PF00400;signature_desc=WD domain%2C G-beta repeat;Ontology_term=GO:0005515
PVPAM_02	Pfam	protein_match	330600	330707	.	+	.	Parent=PVPAM_020011900.1:pep;Name=PF00400;signature_desc=WD domain%2C G-beta repeat;Ontology_term=GO:0005515
###
PVPAM_02	RATT	gene	331549	337141	.	-	.	ID=PVPAM_020012000;ratt_ortholog=PVP01_0204500;Name=PIP5K
PVPAM_02	RATT	mRNA	331549	337141	.	-	.	ID=PVPAM_020012000.1;Parent=PVPAM_020012000
PVPAM_02	RATT	CDS	331549	331586	.	-	2	ID=PVPAM_020012000.1:CDS:1;Parent=PVPAM_020012000.1
PVPAM_02	RATT	CDS	331707	331756	.	-	1	ID=PVPAM_020012000.1:CDS:2;Parent=PVPAM_020012000.1
PVPAM_02	RATT	CDS	331947	331985	.	-	1	ID=PVPAM_020012000.1:CDS:3;Parent=PVPAM_020012000.1
PVPAM_02	RATT	CDS	332129	332208	.	-	0	ID=PVPAM_020012000.1:CDS:4;Parent=PVPAM_020012000.1
PVPAM_02	RATT	CDS	332418	332815	.	-	2	ID=PVPAM_020012000.1:CDS:5;Parent=PVPAM_020012000.1
PVPAM_02	RATT	CDS	333069	333201	.	-	0	ID=PVPAM_020012000.1:CDS:6;Parent=PVPAM_020012000.1
PVPAM_02	RATT	CDS	333350	337141	.	-	0	ID=PVPAM_020012000.1:CDS:7;Parent=PVPAM_020012000.1
###
PVPAM_02	.	polypeptide	331549	337141	.	-	.	ID=PVPAM_020012000.1:pep;Derives_from=PVPAM_020012000.1;orthologous_to=PVP01_0204500.1;ortholog_cluster=ORTHOMCL2404;product=term%3Dphosphatidylinositol-4-phosphate 5-kinase%2C putative%3Bevidence%3DIEA%3Bwith%3DGeneDB:PVP01_0204500.1;Ontology_term=GO:0046488,GO:0016307
PVPAM_02	Pfam	protein_match	332624	333439	.	-	.	Parent=PVPAM_020012000.1:pep;Name=PF01504;signature_desc=Phosphatidylinositol-4-phosphate 5-Kinase;Ontology_term=GO:0016307,GO:0046488
PVPAM_02	Pfam	protein_match	336875	336979	.	-	.	Parent=PVPAM_020012000.1:pep;Name=PF13833;signature_desc=EF-hand domain pair
###
PVPAM_02	RATT	gene	338947	343782	.	-	.	ID=PVPAM_020012100;ratt_ortholog=PVP01_0204600;Name=BDP3
PVPAM_02	RATT	mRNA	338947	343782	.	-	.	ID=PVPAM_020012100.1;Parent=PVPAM_020012100
PVPAM_02	RATT	CDS	338947	339030	.	-	0	ID=PVPAM_020012100.1:CDS:1;Parent=PVPAM_020012100.1
PVPAM_02	RATT	CDS	339190	343782	.	-	0	ID=PVPAM_020012100.1:CDS:2;Parent=PVPAM_020012100.1
###
PVPAM_02	.	polypeptide	338947	343782	.	-	.	ID=PVPAM_020012100.1:pep;Derives_from=PVPAM_020012100.1;orthologous_to=PVP01_0204600.1;ortholog_cluster=ORTHOMCL677;product=term%3Dbromodomain protein 3%2C putative%3Bevidence%3DIEA%3Bwith%3DGeneDB:PVP01_0204600.1;Ontology_term=GO:0005515
PVPAM_02	Pfam	protein_match	341050	341259	.	-	.	Parent=PVPAM_020012100.1:pep;Name=PF00439;signature_desc=Bromodomain;Ontology_term=GO:0005515
###
PVPAM_02	RATT	gene	344971	346266	.	+	.	ID=PVPAM_020012200;ratt_ortholog=PVP01_0204700;Name=RPB9
PVPAM_02	RATT	mRNA	344971	346266	.	+	.	ID=PVPAM_020012200.1;Parent=PVPAM_020012200
PVPAM_02	RATT	CDS	344971	345137	.	+	0	ID=PVPAM_020012200.1:CDS:1;Parent=PVPAM_020012200.1
PVPAM_02	RATT	CDS	345675	346266	.	+	1	ID=PVPAM_020012200.1:CDS:2;Parent=PVPAM_020012200.1
###
PVPAM_02	.	polypeptide	344971	346266	.	+	.	ID=PVPAM_020012200.1:pep;Derives_from=PVPAM_020012200.1;orthologous_to=PVP01_0204700.1;ortholog_cluster=ORTHOMCL4660;product=term%3DDNA-directed RNA polymerase II subunit RPB9%2C putative%3Bevidence%3DIEA%3Bwith%3DGeneDB:PVP01_0204700.1;Ontology_term=GO:0008270,GO:0006351,GO:0003899,GO:0003676,GO:0003677
PVPAM_02	Pfam	protein_match	344983	345072	.	+	.	Parent=PVPAM_020012200.1:pep;Name=PF02150;signature_desc=RNA polymerases M/15 Kd subunit;Ontology_term=GO:0003677,GO:0003899,GO:0006351
PVPAM_02	Pfam	protein_match	345205	345306	.	+	.	Parent=PVPAM_020012200.1:pep;Name=PF01096;signature_desc=Transcription factor S-II (TFIIS);Ontology_term=GO:0003676,GO:0008270,GO:0006351
###
PVPAM_02	RATT	gene	346886	347302	.	-	.	ID=PVPAM_020012300;ratt_ortholog=PVP01_0204800;Name=ERV1
PVPAM_02	RATT	mRNA	346886	347302	.	-	.	ID=PVPAM_020012300.1;Parent=PVPAM_020012300
PVPAM_02	RATT	CDS	346886	347302	.	-	0	ID=PVPAM_020012300.1:CDS:1;Parent=PVPAM_020012300.1
###
PVPAM_02	.	polypeptide	346886	347302	.	-	.	ID=PVPAM_020012300.1:pep;Derives_from=PVPAM_020012300.1;orthologous_to=PVP01_0204800.1;ortholog_cluster=ORTHOMCL3529;product=term%3DFAD-linked sulfhydryl oxidase ERV1%2C putative%3Bevidence%3DIEA%3Bwith%3DGeneDB:PVP01_0204800.1;Ontology_term=GO:0016972,GO:0055114
PVPAM_02	Pfam	protein_match	346904	347185	.	-	.	Parent=PVPAM_020012300.1:pep;Name=PF04777;signature_desc=Erv1 / Alr family;Ontology_term=GO:0016972,GO:0055114
###
PVPAM_02	RATT	gene	347732	350044	.	+	.	ID=PVPAM_020012400;ratt_ortholog=PVP01_0204900;Name=SELB
PVPAM_02	RATT	mRNA	347732	350044	.	+	.	ID=PVPAM_020012400.1;Parent=PVPAM_020012400
PVPAM_02	RATT	CDS	347732	350044	.	+	0	ID=PVPAM_020012400.1:CDS:1;Parent=PVPAM_020012400.1
###
PVPAM_02	.	polypeptide	347732	350044	.	+	.	ID=PVPAM_020012400.1:pep;Derives_from=PVPAM_020012400.1;orthologous_to=PVP01_0204900.1;ortholog_cluster=ORTHOMCL2980;product=term%3Dselenocysteine-specific elongation factor%2C putative%3Bevidence%3DIEA%3Bwith%3DGeneDB:PVP01_0204900.1;Ontology_term=GO:0003924,GO:0005525
PVPAM_02	Pfam	protein_match	347741	348403	.	+	.	Parent=PVPAM_020012400.1:pep;Name=PF00009;signature_desc=Elongation factor Tu GTP binding domain;Ontology_term=GO:0003924,GO:0005525
PVPAM_02	Pfam	protein_match	347744	348271	.	+	.	Parent=PVPAM_020012400.1:pep;Name=PF01926;signature_desc=50S ribosome-binding GTPase;Ontology_term=GO:0005525
###
PVPAM_02	RATT	gene	350150	350854	.	-	.	ID=PVPAM_020012500;ratt_ortholog=PVP01_0205000
PVPAM_02	RATT	mRNA	350150	350854	.	-	.	ID=PVPAM_020012500.1;Parent=PVPAM_020012500
PVPAM_02	RATT	CDS	350150	350854	.	-	0	ID=PVPAM_020012500.1:CDS:1;Parent=PVPAM_020012500.1
###
PVPAM_02	.	polypeptide	350150	350854	.	-	.	ID=PVPAM_020012500.1:pep;Derives_from=PVPAM_020012500.1;orthologous_to=PVP01_0205000.1;ortholog_cluster=ORTHOMCL3409;product=term%3Dconserved Plasmodium protein%2C unknown function%3Bevidence%3DIEA%3Bwith%3DGeneDB:PVP01_0205000.1
###
PVPAM_02	RATT	gene	351378	352697	.	-	.	ID=PVPAM_020012600;ratt_ortholog=PVP01_0205100
PVPAM_02	RATT	mRNA	351378	352697	.	-	.	ID=PVPAM_020012600.1;Parent=PVPAM_020012600
PVPAM_02	RATT	CDS	351378	351444	.	-	1	ID=PVPAM_020012600.1:CDS:1;Parent=PVPAM_020012600.1
PVPAM_02	RATT	CDS	351623	351758	.	-	2	ID=PVPAM_020012600.1:CDS:2;Parent=PVPAM_020012600.1
PVPAM_02	RATT	CDS	351896	351923	.	-	0	ID=PVPAM_020012600.1:CDS:3;Parent=PVPAM_020012600.1
PVPAM_02	RATT	CDS	352082	352164	.	-	2	ID=PVPAM_020012600.1:CDS:4;Parent=PVPAM_020012600.1
PVPAM_02	RATT	CDS	352296	352467	.	-	0	ID=PVPAM_020012600.1:CDS:5;Parent=PVPAM_020012600.1
PVPAM_02	RATT	CDS	352683	352697	.	-	0	ID=PVPAM_020012600.1:CDS:6;Parent=PVPAM_020012600.1
###
PVPAM_02	.	polypeptide	351378	352697	.	-	.	ID=PVPAM_020012600.1:pep;Derives_from=PVPAM_020012600.1;orthologous_to=PVP01_0205100.1;ortholog_cluster=ORTHOMCL4059;product=term%3Drespiratory chain complex 2 associated protein 3%2C putative%3Bevidence%3DIEA%3Bwith%3DGeneDB:PVP01_0205100.1
###
PVPAM_02	RATT	gene	352891	356497	.	-	.	ID=PVPAM_020012700;ratt_ortholog=PVP01_0205200
PVPAM_02	RATT	mRNA	352891	356497	.	-	.	ID=PVPAM_020012700.1;Parent=PVPAM_020012700
PVPAM_02	RATT	CDS	352891	352965	.	-	0	ID=PVPAM_020012700.1:CDS:1;Parent=PVPAM_020012700.1
PVPAM_02	RATT	CDS	353114	353176	.	-	0	ID=PVPAM_020012700.1:CDS:2;Parent=PVPAM_020012700.1
PVPAM_02	RATT	CDS	353395	353456	.	-	2	ID=PVPAM_020012700.1:CDS:3;Parent=PVPAM_020012700.1
PVPAM_02	RATT	CDS	353658	353724	.	-	0	ID=PVPAM_020012700.1:CDS:4;Parent=PVPAM_020012700.1
PVPAM_02	RATT	CDS	353855	353999	.	-	1	ID=PVPAM_020012700.1:CDS:5;Parent=PVPAM_020012700.1
PVPAM_02	RATT	CDS	354138	354197	.	-	1	ID=PVPAM_020012700.1:CDS:6;Parent=PVPAM_020012700.1
PVPAM_02	RATT	CDS	354313	354434	.	-	0	ID=PVPAM_020012700.1:CDS:7;Parent=PVPAM_020012700.1
PVPAM_02	RATT	CDS	354585	354787	.	-	2	ID=PVPAM_020012700.1:CDS:8;Parent=PVPAM_020012700.1
PVPAM_02	RATT	CDS	354955	355108	.	-	0	ID=PVPAM_020012700.1:CDS:9;Parent=PVPAM_020012700.1
PVPAM_02	RATT	CDS	355252	355390	.	-	1	ID=PVPAM_020012700.1:CDS:10;Parent=PVPAM_020012700.1
PVPAM_02	RATT	CDS	355550	355655	.	-	2	ID=PVPAM_020012700.1:CDS:11;Parent=PVPAM_020012700.1
PVPAM_02	RATT	CDS	355788	355913	.	-	2	ID=PVPAM_020012700.1:CDS:12;Parent=PVPAM_020012700.1
PVPAM_02	RATT	CDS	356044	356497	.	-	0	ID=PVPAM_020012700.1:CDS:13;Parent=PVPAM_020012700.1
###
PVPAM_02	.	polypeptide	352891	356497	.	-	.	ID=PVPAM_020012700.1:pep;Derives_from=PVPAM_020012700.1;orthologous_to=PVP01_0205200.1;ortholog_cluster=ORTHOMCL503;product=term%3Dphosphatidate cytidylyltransferase%2C putative%3Bevidence%3DIEA%3Bwith%3DGeneDB:PVP01_0205200.1
###
PVPAM_02	RATT	gene	357262	358971	.	-	.	ID=PVPAM_020012800;ratt_ortholog=PVP01_0205300
PVPAM_02	RATT	mRNA	357262	358971	.	-	.	ID=PVPAM_020012800.1;Parent=PVPAM_020012800
PVPAM_02	RATT	CDS	357262	358971	.	-	0	ID=PVPAM_020012800.1:CDS:1;Parent=PVPAM_020012800.1
###
PVPAM_02	.	polypeptide	357262	358971	.	-	.	ID=PVPAM_020012800.1:pep;Derives_from=PVPAM_020012800.1;orthologous_to=PVP01_0205300.1;ortholog_cluster=ORTHOMCL1845;product=term%3Dphenylalanine--tRNA ligase alpha subunit%2C putative%3Bevidence%3DIEA%3Bwith%3DGeneDB:PVP01_0205300.1;Ontology_term=GO:0004812,GO:0000049,GO:0005524,GO:0043039,GO:0005737
PVPAM_02	Pfam	protein_match	357283	358110	.	-	.	Parent=PVPAM_020012800.1:pep;Name=PF01409;signature_desc=tRNA synthetases class II core domain (F);Ontology_term=GO:0000049,GO:0004812,GO:0005524,GO:0043039,GO:0005737
###
PVPAM_02	RATT	gene	359968	360723	.	+	.	ID=PVPAM_020012900;ratt_ortholog=PVP01_0205400;Name=RRP36
PVPAM_02	RATT	mRNA	359968	360723	.	+	.	ID=PVPAM_020012900.1;Parent=PVPAM_020012900
PVPAM_02	RATT	CDS	359968	360145	.	+	0	ID=PVPAM_020012900.1:CDS:1;Parent=PVPAM_020012900.1
PVPAM_02	RATT	CDS	360311	360723	.	+	2	ID=PVPAM_020012900.1:CDS:2;Parent=PVPAM_020012900.1
###
PVPAM_02	.	polypeptide	359968	360723	.	+	.	ID=PVPAM_020012900.1:pep;Derives_from=PVPAM_020012900.1;orthologous_to=PVP01_0205400.1;ortholog_cluster=ORTHOMCL2473;product=term%3DrRNA biogenesis protein RRP36%2C putative%3Bevidence%3DIEA%3Bwith%3DGeneDB:PVP01_0205400.1
PVPAM_02	Pfam	protein_match	360037	360510	.	+	.	Parent=PVPAM_020012900.1:pep;Name=PF06102;signature_desc=rRNA biogenesis protein RRP36
###
PVPAM_02	RATT	gene	361168	361869	.	+	.	ID=PVPAM_020013000;ratt_ortholog=PVP01_0205500;Name=CoSP
PVPAM_02	RATT	mRNA	361168	361869	.	+	.	ID=PVPAM_020013000.1;Parent=PVPAM_020013000
PVPAM_02	RATT	CDS	361168	361312	.	+	0	ID=PVPAM_020013000.1:CDS:1;Parent=PVPAM_020013000.1
PVPAM_02	RATT	CDS	361479	361532	.	+	2	ID=PVPAM_020013000.1:CDS:2;Parent=PVPAM_020013000.1
PVPAM_02	RATT	CDS	361634	361869	.	+	2	ID=PVPAM_020013000.1:CDS:3;Parent=PVPAM_020013000.1
###
PVPAM_02	.	polypeptide	361168	361869	.	+	.	ID=PVPAM_020013000.1:pep;Derives_from=PVPAM_020013000.1;orthologous_to=PVP01_0205500.1;ortholog_cluster=ORTHOMCL715;product=term%3Dcold-shock protein%2C putative%3Bevidence%3DIEA%3Bwith%3DGeneDB:PVP01_0205500.1;Ontology_term=GO:0006355,GO:0003677
PVPAM_02	Pfam	protein_match	361261	361392	.	+	.	Parent=PVPAM_020013000.1:pep;Name=PF00313;signature_desc='Cold-shock' DNA-binding domain;Ontology_term=GO:0003677,GO:0006355
###
PVPAM_02	AUGUSTUS	gene	362416	363050	0.52	-	.	ID=PVPAM_020013100
PVPAM_02	AUGUSTUS	mRNA	362416	363050	0.52	-	.	ID=PVPAM_020013100.1;Parent=PVPAM_020013100
PVPAM_02	AUGUSTUS	CDS	362416	362478	0.53	-	0	ID=PVPAM_020013100.1:CDS:1;Parent=PVPAM_020013100.1
PVPAM_02	AUGUSTUS	CDS	362673	363050	0.68	-	0	ID=PVPAM_020013100.1:CDS:2;Parent=PVPAM_020013100.1
###
PVPAM_02	.	polypeptide	362416	363050	.	-	.	ID=PVPAM_020013100.1:pep;Derives_from=PVPAM_020013100.1;product=term%3Dhypothetical protein
###
PVPAM_02	RATT	gene	363165	363766	.	+	.	ID=PVPAM_020013200;ratt_ortholog=PVP01_0205600
PVPAM_02	RATT	mRNA	363165	363766	.	+	.	ID=PVPAM_020013200.1;Parent=PVPAM_020013200
PVPAM_02	RATT	CDS	363165	363339	.	+	0	ID=PVPAM_020013200.1:CDS:1;Parent=PVPAM_020013200.1
PVPAM_02	RATT	CDS	363462	363766	.	+	2	ID=PVPAM_020013200.1:CDS:2;Parent=PVPAM_020013200.1
###
PVPAM_02	.	polypeptide	363165	363766	.	+	.	ID=PVPAM_020013200.1:pep;Derives_from=PVPAM_020013200.1;orthologous_to=PVP01_0205600.1;ortholog_cluster=ORTHOMCL3410;product=term%3DN-acetyltransferase%2C GNAT family%2C putative%3Bevidence%3DIEA%3Bwith%3DGeneDB:PVP01_0205600.1;Ontology_term=GO:0016747,GO:0008080
PVPAM_02	Pfam	protein_match	363207	363542	.	+	.	Parent=PVPAM_020013200.1:pep;Name=PF00583;signature_desc=Acetyltransferase (GNAT) family;Ontology_term=GO:0008080
PVPAM_02	Pfam	protein_match	363243	363554	.	+	.	Parent=PVPAM_020013200.1:pep;Name=PF13673;signature_desc=Acetyltransferase (GNAT) domain;Ontology_term=GO:0008080
PVPAM_02	Pfam	protein_match	363363	363551	.	+	.	Parent=PVPAM_020013200.1:pep;Name=PF08445;signature_desc=FR47-like protein;Ontology_term=GO:0016747
###
PVPAM_02	RATT	gene	364783	365446	.	+	.	ID=PVPAM_020013300;ratt_ortholog=PVP01_0205700
PVPAM_02	RATT	mRNA	364783	365446	.	+	.	ID=PVPAM_020013300.1;Parent=PVPAM_020013300
PVPAM_02	RATT	CDS	364783	364911	.	+	0	ID=PVPAM_020013300.1:CDS:1;Parent=PVPAM_020013300.1
PVPAM_02	RATT	CDS	365069	365446	.	+	0	ID=PVPAM_020013300.1:CDS:2;Parent=PVPAM_020013300.1
###
PVPAM_02	.	polypeptide	364783	365446	.	+	.	ID=PVPAM_020013300.1:pep;Derives_from=PVPAM_020013300.1;orthologous_to=PVP01_0205700.1;ortholog_cluster=ORTHOMCL4254;product=term%3Dtubulin-specific chaperone a%2C putative%3Bevidence%3DIEA%3Bwith%3DGeneDB:PVP01_0205700.1;Ontology_term=GO:0005874,GO:0007021,GO:0051082
PVPAM_02	Pfam	protein_match	364804	365043	.	+	.	Parent=PVPAM_020013300.1:pep;Name=PF02970;signature_desc=Tubulin binding cofactor A;Ontology_term=GO:0051082,GO:0007021,GO:0005874
###
PVPAM_02	RATT	gene	367168	368271	.	+	.	ID=PVPAM_020013400;ratt_ortholog=PVP01_0205800
PVPAM_02	RATT	mRNA	367168	368271	.	+	.	ID=PVPAM_020013400.1;Parent=PVPAM_020013400
PVPAM_02	RATT	CDS	367168	367292	.	+	0	ID=PVPAM_020013400.1:CDS:1;Parent=PVPAM_020013400.1
PVPAM_02	RATT	CDS	367443	368271	.	+	1	ID=PVPAM_020013400.1:CDS:2;Parent=PVPAM_020013400.1
###
PVPAM_02	.	polypeptide	367168	368271	.	+	.	ID=PVPAM_020013400.1:pep;Derives_from=PVPAM_020013400.1;orthologous_to=PVP01_0205800.1;ortholog_cluster=ORTHOMCL1301;product=term%3Delongation of fatty acids protein%2C putative%3Bevidence%3DIEA%3Bwith%3DGeneDB:PVP01_0205800.1;Ontology_term=GO:0016021
PVPAM_02	Pfam	protein_match	367345	368091	.	+	.	Parent=PVPAM_020013400.1:pep;Name=PF01151;signature_desc=GNS1/SUR4 family;Ontology_term=GO:0016021
###
PVPAM_02	RATT	gene	369233	370036	.	+	.	ID=PVPAM_020013500;ratt_ortholog=PVP01_0205900
PVPAM_02	RATT	mRNA	369233	370036	.	+	.	ID=PVPAM_020013500.1;Parent=PVPAM_020013500
PVPAM_02	RATT	CDS	369233	370036	.	+	0	ID=PVPAM_020013500.1:CDS:1;Parent=PVPAM_020013500.1
###
PVPAM_02	.	polypeptide	369233	370036	.	+	.	ID=PVPAM_020013500.1:pep;Derives_from=PVPAM_020013500.1;orthologous_to=PVP01_0205900.1;ortholog_cluster=ORTHOMCL5509;product=term%3Dcleavage and polyadenylation specificity factor subunit 5%2C putative%3Bevidence%3DIEA%3Bwith%3DGeneDB:PVP01_0205900.1;Ontology_term=GO:0005849,GO:0003729,GO:0006378
PVPAM_02	Pfam	protein_match	369398	369988	.	+	.	Parent=PVPAM_020013500.1:pep;Name=PF13869;signature_desc=Nucleotide hydrolase;Ontology_term=GO:0003729,GO:0006378,GO:0005849
###
PVPAM_02	RATT	gene	370344	373811	.	-	.	ID=PVPAM_020013600;ratt_ortholog=PVP01_0206000;Name=CCp5
PVPAM_02	RATT	mRNA	370344	373811	.	-	.	ID=PVPAM_020013600.1;Parent=PVPAM_020013600
PVPAM_02	RATT	CDS	370344	373390	.	-	2	ID=PVPAM_020013600.1:CDS:1;Parent=PVPAM_020013600.1
PVPAM_02	RATT	CDS	373595	373811	.	-	0	ID=PVPAM_020013600.1:CDS:2;Parent=PVPAM_020013600.1
###
PVPAM_02	.	polypeptide	370344	373811	.	-	.	ID=PVPAM_020013600.1:pep;Derives_from=PVPAM_020013600.1;orthologous_to=PVP01_0206000.1;ortholog_cluster=ORTHOMCL4541;product=term%3DLCCL domain-containing protein%2C putative%3Bevidence%3DIEA%3Bwith%3DGeneDB:PVP01_0206000.1
PVPAM_02	Pfam	protein_match	371283	371555	.	-	.	Parent=PVPAM_020013600.1:pep;Name=PF03815;signature_desc=LCCL domain
PVPAM_02	Pfam	protein_match	372912	373160	.	-	.	Parent=PVPAM_020013600.1:pep;Name=PF07691;signature_desc=PA14 domain
###
PVPAM_02	RATT	gene	375062	375862	.	-	.	ID=PVPAM_020013700;ratt_ortholog=PVP01_0206100;Name=PHIL1
PVPAM_02	RATT	mRNA	375062	375862	.	-	.	ID=PVPAM_020013700.1;Parent=PVPAM_020013700
PVPAM_02	RATT	CDS	375062	375862	.	-	0	ID=PVPAM_020013700.1:CDS:1;Parent=PVPAM_020013700.1
###
PVPAM_02	.	polypeptide	375062	375862	.	-	.	ID=PVPAM_020013700.1:pep;Derives_from=PVPAM_020013700.1;orthologous_to=PVP01_0206100.1;ortholog_cluster=ORTHOMCL648;product=term%3Dphotosensitized INA-labeled protein PHIL1%2C putative%3Bevidence%3DIEA%3Bwith%3DGeneDB:PVP01_0206100.1
###
PVPAM_02	RATT	gene	378275	380819	.	-	.	ID=PVPAM_020013800;ratt_ortholog=PVP01_0206200
PVPAM_02	RATT	mRNA	378275	380819	.	-	.	ID=PVPAM_020013800.1;Parent=PVPAM_020013800
PVPAM_02	RATT	CDS	378275	378349	.	-	0	ID=PVPAM_020013800.1:CDS:1;Parent=PVPAM_020013800.1
PVPAM_02	RATT	CDS	378470	378523	.	-	0	ID=PVPAM_020013800.1:CDS:2;Parent=PVPAM_020013800.1
PVPAM_02	RATT	CDS	378633	378686	.	-	0	ID=PVPAM_020013800.1:CDS:3;Parent=PVPAM_020013800.1
PVPAM_02	RATT	CDS	378821	378891	.	-	2	ID=PVPAM_020013800.1:CDS:4;Parent=PVPAM_020013800.1
PVPAM_02	RATT	CDS	379083	379262	.	-	2	ID=PVPAM_020013800.1:CDS:5;Parent=PVPAM_020013800.1
PVPAM_02	RATT	CDS	379413	379775	.	-	2	ID=PVPAM_020013800.1:CDS:6;Parent=PVPAM_020013800.1
PVPAM_02	RATT	CDS	379878	379933	.	-	1	ID=PVPAM_020013800.1:CDS:7;Parent=PVPAM_020013800.1
PVPAM_02	RATT	CDS	380073	380143	.	-	0	ID=PVPAM_020013800.1:CDS:8;Parent=PVPAM_020013800.1
PVPAM_02	RATT	CDS	380284	380415	.	-	0	ID=PVPAM_020013800.1:CDS:9;Parent=PVPAM_020013800.1
PVPAM_02	RATT	CDS	380555	380622	.	-	2	ID=PVPAM_020013800.1:CDS:10;Parent=PVPAM_020013800.1
PVPAM_02	RATT	CDS	380804	380819	.	-	0	ID=PVPAM_020013800.1:CDS:11;Parent=PVPAM_020013800.1
###
PVPAM_02	.	polypeptide	378275	380819	.	-	.	ID=PVPAM_020013800.1:pep;Derives_from=PVPAM_020013800.1;orthologous_to=PVP01_0206200.1;ortholog_cluster=ORTHOMCL451;product=term%3Dmitochondrial carrier protein%2C putative%3Bevidence%3DIEA%3Bwith%3DGeneDB:PVP01_0206200.1
PVPAM_02	Pfam	protein_match	380517	380672	.	-	.	Parent=PVPAM_020013800.1:pep;Name=PF00153;signature_desc=Mitochondrial carrier protein
###
PVPAM_02	RATT	gene	382322	386108	.	+	.	ID=PVPAM_020013900;ratt_ortholog=PVP01_0206300;Name=PSOP24
PVPAM_02	RATT	mRNA	382322	386108	.	+	.	ID=PVPAM_020013900.1;Parent=PVPAM_020013900
PVPAM_02	RATT	CDS	382322	385417	.	+	0	ID=PVPAM_020013900.1:CDS:1;Parent=PVPAM_020013900.1
PVPAM_02	RATT	CDS	385572	385686	.	+	0	ID=PVPAM_020013900.1:CDS:2;Parent=PVPAM_020013900.1
PVPAM_02	RATT	CDS	385843	385924	.	+	2	ID=PVPAM_020013900.1:CDS:3;Parent=PVPAM_020013900.1
PVPAM_02	RATT	CDS	386066	386108	.	+	1	ID=PVPAM_020013900.1:CDS:4;Parent=PVPAM_020013900.1
###
PVPAM_02	.	polypeptide	382322	386108	.	+	.	ID=PVPAM_020013900.1:pep;Derives_from=PVPAM_020013900.1;orthologous_to=PVP01_0206300.1;ortholog_cluster=ORTHOMCL5199;product=term%3Dsecreted ookinete protein%2C putative%3Bevidence%3DIEA%3Bwith%3DGeneDB:PVP01_0206300.1
###
PVPAM_02	RATT	gene	386658	388642	.	+	.	ID=PVPAM_020014000;ratt_ortholog=PVP01_0206400
PVPAM_02	RATT	mRNA	386658	388642	.	+	.	ID=PVPAM_020014000.1;Parent=PVPAM_020014000
PVPAM_02	RATT	CDS	386658	386927	.	+	0	ID=PVPAM_020014000.1:CDS:1;Parent=PVPAM_020014000.1
PVPAM_02	RATT	CDS	387139	387331	.	+	0	ID=PVPAM_020014000.1:CDS:2;Parent=PVPAM_020014000.1
PVPAM_02	RATT	CDS	387506	387674	.	+	2	ID=PVPAM_020014000.1:CDS:3;Parent=PVPAM_020014000.1
PVPAM_02	RATT	CDS	387789	387915	.	+	1	ID=PVPAM_020014000.1:CDS:4;Parent=PVPAM_020014000.1
PVPAM_02	RATT	CDS	388247	388321	.	+	0	ID=PVPAM_020014000.1:CDS:5;Parent=PVPAM_020014000.1
PVPAM_02	RATT	CDS	388550	388642	.	+	0	ID=PVPAM_020014000.1:CDS:6;Parent=PVPAM_020014000.1
###
PVPAM_02	.	polypeptide	386658	388642	.	+	.	ID=PVPAM_020014000.1:pep;Derives_from=PVPAM_020014000.1;orthologous_to=PVP01_0206400.1;ortholog_cluster=ORTHOMCL929;product=term%3DDnaJ domain-containing protein%2C putative%3Bevidence%3DIEA%3Bwith%3DGeneDB:PVP01_0206400.1
###
PVPAM_02	RATT	gene	389064	389717	.	-	.	ID=PVPAM_020014100;ratt_ortholog=PVP01_0206500
PVPAM_02	RATT	mRNA	389064	389717	.	-	.	ID=PVPAM_020014100.1;Parent=PVPAM_020014100
PVPAM_02	RATT	CDS	389064	389717	.	-	0	ID=PVPAM_020014100.1:CDS:1;Parent=PVPAM_020014100.1
###
PVPAM_02	.	polypeptide	389064	389717	.	-	.	ID=PVPAM_020014100.1:pep;Derives_from=PVPAM_020014100.1;orthologous_to=PVP01_0206500.1;ortholog_cluster=ORTHOMCL5531;product=term%3DELM2 domain-containing protein%2C putative%3Bevidence%3DIEA%3Bwith%3DGeneDB:PVP01_0206500.1
PVPAM_02	Pfam	protein_match	389613	389678	.	-	.	Parent=PVPAM_020014100.1:pep;Name=PF01448;signature_desc=ELM2 domain
###
PVPAM_02	AUGUSTUS	gene	389822	390091	0.94	+	.	ID=PVPAM_020014200
PVPAM_02	AUGUSTUS	mRNA	389822	390091	0.94	+	.	ID=PVPAM_020014200.1;Parent=PVPAM_020014200
PVPAM_02	AUGUSTUS	CDS	389822	390091	0.94	+	0	ID=PVPAM_020014200.1:CDS:1;Parent=PVPAM_020014200.1
###
PVPAM_02	.	polypeptide	389822	390091	.	+	.	ID=PVPAM_020014200.1:pep;Derives_from=PVPAM_020014200.1;product=term%3Dhypothetical protein
###
PVPAM_02	RATT	gene	391987	394247	.	+	.	ID=PVPAM_020014300;ratt_ortholog=PVP01_0206600
PVPAM_02	RATT	mRNA	391987	394247	.	+	.	ID=PVPAM_020014300.1;Parent=PVPAM_020014300
PVPAM_02	RATT	CDS	391987	392044	.	+	0	ID=PVPAM_020014300.1:CDS:1;Parent=PVPAM_020014300.1
PVPAM_02	RATT	CDS	392261	392498	.	+	2	ID=PVPAM_020014300.1:CDS:2;Parent=PVPAM_020014300.1
PVPAM_02	RATT	CDS	392609	392769	.	+	1	ID=PVPAM_020014300.1:CDS:3;Parent=PVPAM_020014300.1
PVPAM_02	RATT	CDS	392922	392989	.	+	2	ID=PVPAM_020014300.1:CDS:4;Parent=PVPAM_020014300.1
PVPAM_02	RATT	CDS	393112	393195	.	+	0	ID=PVPAM_020014300.1:CDS:5;Parent=PVPAM_020014300.1
PVPAM_02	RATT	CDS	393327	393398	.	+	0	ID=PVPAM_020014300.1:CDS:6;Parent=PVPAM_020014300.1
PVPAM_02	RATT	CDS	393633	393757	.	+	0	ID=PVPAM_020014300.1:CDS:7;Parent=PVPAM_020014300.1
PVPAM_02	RATT	CDS	393926	393980	.	+	1	ID=PVPAM_020014300.1:CDS:8;Parent=PVPAM_020014300.1
PVPAM_02	RATT	CDS	394110	394247	.	+	0	ID=PVPAM_020014300.1:CDS:9;Parent=PVPAM_020014300.1
###
PVPAM_02	.	polypeptide	391987	394247	.	+	.	ID=PVPAM_020014300.1:pep;Derives_from=PVPAM_020014300.1;orthologous_to=PVP01_0206600.1;ortholog_cluster=ORTHOMCL4987;product=term%3Dmitochondrial carrier protein%2C putative%3Bevidence%3DIEA%3Bwith%3DGeneDB:PVP01_0206600.1
PVPAM_02	Pfam	protein_match	392047	392355	.	+	.	Parent=PVPAM_020014300.1:pep;Name=PF00153;signature_desc=Mitochondrial carrier protein
PVPAM_02	Pfam	protein_match	392413	392667	.	+	.	Parent=PVPAM_020014300.1:pep;Name=PF00153;signature_desc=Mitochondrial carrier protein
PVPAM_02	Pfam	protein_match	392725	392973	.	+	.	Parent=PVPAM_020014300.1:pep;Name=PF00153;signature_desc=Mitochondrial carrier protein
###
PVPAM_02	RATT	gene	395277	401645	.	-	.	ID=PVPAM_020014400;ratt_ortholog=PVP01_0206700
PVPAM_02	RATT	mRNA	395277	401645	.	-	.	ID=PVPAM_020014400.1;Parent=PVPAM_020014400
PVPAM_02	RATT	CDS	395277	401645	.	-	0	ID=PVPAM_020014400.1:CDS:1;Parent=PVPAM_020014400.1
###
PVPAM_02	.	polypeptide	395277	401645	.	-	.	ID=PVPAM_020014400.1:pep;Derives_from=PVPAM_020014400.1;orthologous_to=PVP01_0206700.1;ortholog_cluster=ORTHOMCL1819;product=term%3Dconserved Plasmodium protein%2C unknown function%3Bevidence%3DIEA%3Bwith%3DGeneDB:PVP01_0206700.1
###
PVPAM_02	AUGUSTUS	gene	403293	403697	0.97	+	.	ID=PVPAM_020014500
PVPAM_02	AUGUSTUS	mRNA	403293	403697	0.97	+	.	ID=PVPAM_020014500.1;Parent=PVPAM_020014500
PVPAM_02	AUGUSTUS	CDS	403293	403697	0.97	+	0	ID=PVPAM_020014500.1:CDS:1;Parent=PVPAM_020014500.1
###
PVPAM_02	.	polypeptide	403293	403697	.	+	.	ID=PVPAM_020014500.1:pep;Derives_from=PVPAM_020014500.1;product=term%3Dhypothetical protein
###
PVPAM_02	RATT	gene	405908	408010	.	-	.	ID=PVPAM_020014600;ratt_ortholog=PVP01_0206800
PVPAM_02	RATT	mRNA	405908	408010	.	-	.	ID=PVPAM_020014600.1;Parent=PVPAM_020014600
PVPAM_02	RATT	CDS	405908	408010	.	-	0	ID=PVPAM_020014600.1:CDS:1;Parent=PVPAM_020014600.1
###
PVPAM_02	.	polypeptide	405908	408010	.	-	.	ID=PVPAM_020014600.1:pep;Derives_from=PVPAM_020014600.1;orthologous_to=PVP01_0206800.1;ortholog_cluster=ORTHOMCL4985;product=term%3Dconserved protein%2C unknown function%3Bevidence%3DIEA%3Bwith%3DGeneDB:PVP01_0206800.1
###
PVPAM_02	RATT	gene	408985	410207	.	+	.	ID=PVPAM_020014700;ratt_ortholog=PVP01_0206900
PVPAM_02	RATT	mRNA	408985	410207	.	+	.	ID=PVPAM_020014700.1;Parent=PVPAM_020014700
PVPAM_02	RATT	CDS	408985	408987	.	+	0	ID=PVPAM_020014700.1:CDS:1;Parent=PVPAM_020014700.1
PVPAM_02	RATT	CDS	409211	409720	.	+	0	ID=PVPAM_020014700.1:CDS:2;Parent=PVPAM_020014700.1
PVPAM_02	RATT	CDS	409879	409973	.	+	0	ID=PVPAM_020014700.1:CDS:3;Parent=PVPAM_020014700.1
PVPAM_02	RATT	CDS	410159	410207	.	+	1	ID=PVPAM_020014700.1:CDS:4;Parent=PVPAM_020014700.1
###
PVPAM_02	.	polypeptide	408985	410207	.	+	.	ID=PVPAM_020014700.1:pep;Derives_from=PVPAM_020014700.1;orthologous_to=PVP01_0206900.1;ortholog_cluster=ORTHOMCL2885;product=term%3Dproteasome subunit beta type-3%2C putative%3Bevidence%3DIEA%3Bwith%3DGeneDB:PVP01_0206900.1;Ontology_term=GO:0051603,GO:0005839,GO:0004298
PVPAM_02	Pfam	protein_match	409006	409590	.	+	.	Parent=PVPAM_020014700.1:pep;Name=PF00227;signature_desc=Proteasome subunit;Ontology_term=GO:0004298,GO:0051603,GO:0005839
###
PVPAM_02	RATT	gene	411766	412446	.	+	.	ID=PVPAM_020014800;ratt_ortholog=PVP01_0207000
PVPAM_02	RATT	mRNA	411766	412446	.	+	.	ID=PVPAM_020014800.1;Parent=PVPAM_020014800
PVPAM_02	RATT	CDS	411766	412446	.	+	0	ID=PVPAM_020014800.1:CDS:1;Parent=PVPAM_020014800.1
###
PVPAM_02	.	polypeptide	411766	412446	.	+	.	ID=PVPAM_020014800.1:pep;Derives_from=PVPAM_020014800.1;orthologous_to=PVP01_0207000.1;ortholog_cluster=ORTHOMCL862;product=term%3Dconserved Plasmodium protein%2C unknown function%3Bevidence%3DIEA%3Bwith%3DGeneDB:PVP01_0207000.1
###
PVPAM_02	RATT	gene	412553	415804	.	-	.	ID=PVPAM_020014900;ratt_ortholog=PVP01_0207100;Name=MRE11
PVPAM_02	RATT	mRNA	412553	415804	.	-	.	ID=PVPAM_020014900.1;Parent=PVPAM_020014900
PVPAM_02	RATT	CDS	412553	415804	.	-	0	ID=PVPAM_020014900.1:CDS:1;Parent=PVPAM_020014900.1
###
PVPAM_02	.	polypeptide	412553	415804	.	-	.	ID=PVPAM_020014900.1:pep;Derives_from=PVPAM_020014900.1;orthologous_to=PVP01_0207100.1;ortholog_cluster=ORTHOMCL1620;product=term%3Ddouble-strand break repair protein MRE11%2C putative%3Bevidence%3DIEA%3Bwith%3DGeneDB:PVP01_0207100.1;Ontology_term=GO:0004519,GO:0030145,GO:0006302,GO:0005634
PVPAM_02	Pfam	protein_match	412751	413113	.	-	.	Parent=PVPAM_020014900.1:pep;Name=PF04152;signature_desc=Mre11 DNA-binding presumed domain;Ontology_term=GO:0004519,GO:0030145,GO:0006302,GO:0005634
###
PVPAM_02	RATT	gene	416684	418270	.	-	.	ID=PVPAM_020015000;ratt_ortholog=PVP01_0207200
PVPAM_02	RATT	mRNA	416684	418270	.	-	.	ID=PVPAM_020015000.1;Parent=PVPAM_020015000
PVPAM_02	RATT	CDS	416684	418270	.	-	0	ID=PVPAM_020015000.1:CDS:1;Parent=PVPAM_020015000.1
###
PVPAM_02	.	polypeptide	416684	418270	.	-	.	ID=PVPAM_020015000.1:pep;Derives_from=PVPAM_020015000.1;orthologous_to=PVP01_0207200.1;ortholog_cluster=ORTHOMCL4970;product=term%3Ddolichyl-diphosphooligosaccharide--protein glycosyltransferase subunit OST3/OST6%2C putative%3Bevidence%3DIEA%3Bwith%3DGeneDB:PVP01_0207200.1
###
PVPAM_02	RATT	gene	419120	430381	.	-	.	ID=PVPAM_020015100;ratt_ortholog=PVP01_0207300;Name=eIK2
PVPAM_02	RATT	mRNA	419120	430381	.	-	.	ID=PVPAM_020015100.1;Parent=PVPAM_020015100
PVPAM_02	RATT	CDS	419120	419567	.	-	1	ID=PVPAM_020015100.1:CDS:1;Parent=PVPAM_020015100.1
PVPAM_02	RATT	CDS	420540	425530	.	-	0	ID=PVPAM_020015100.1:CDS:2;Parent=PVPAM_020015100.1
PVPAM_02	RATT	CDS	425705	425976	.	-	2	ID=PVPAM_020015100.1:CDS:3;Parent=PVPAM_020015100.1
PVPAM_02	RATT	CDS	426130	430381	.	-	0	ID=PVPAM_020015100.1:CDS:4;Parent=PVPAM_020015100.1
###
PVPAM_02	.	polypeptide	419120	430381	.	-	.	ID=PVPAM_020015100.1:pep;Derives_from=PVPAM_020015100.1;orthologous_to=PVP01_0207300.1;ortholog_cluster=ORTHOMCL441;product=term%3Deukaryotic translation initiation factor 2-alpha kinase 2%2C putative%3Bevidence%3DIEA%3Bwith%3DGeneDB:PVP01_0207300.1;Ontology_term=GO:0004672,GO:0006468,GO:0005524
PVPAM_02	Pfam	protein_match	420464	421120	.	-	.	Parent=PVPAM_020015100.1:pep;Name=PF00069;signature_desc=Protein kinase domain;Ontology_term=GO:0004672,GO:0005524,GO:0006468
PVPAM_02	Pfam	protein_match	420890	421114	.	-	.	Parent=PVPAM_020015100.1:pep;Name=PF07714;signature_desc=Protein tyrosine and serine/threonine kinase;Ontology_term=GO:0004672,GO:0006468
###
PVPAM_02	RATT	gene	438122	442980	.	+	.	ID=PVPAM_020015200;ratt_ortholog=PVP01_0207400;Name=NCR1
PVPAM_02	RATT	mRNA	438122	442980	.	+	.	ID=PVPAM_020015200.1;Parent=PVPAM_020015200
PVPAM_02	RATT	CDS	438122	442283	.	+	0	ID=PVPAM_020015200.1:CDS:1;Parent=PVPAM_020015200.1
PVPAM_02	RATT	CDS	442421	442493	.	+	2	ID=PVPAM_020015200.1:CDS:2;Parent=PVPAM_020015200.1
PVPAM_02	RATT	CDS	442615	442744	.	+	1	ID=PVPAM_020015200.1:CDS:3;Parent=PVPAM_020015200.1
PVPAM_02	RATT	CDS	442909	442980	.	+	0	ID=PVPAM_020015200.1:CDS:4;Parent=PVPAM_020015200.1
###
PVPAM_02	.	polypeptide	438122	442980	.	+	.	ID=PVPAM_020015200.1:pep;Derives_from=PVPAM_020015200.1;orthologous_to=PVP01_0207400.1;ortholog_cluster=ORTHOMCL606;product=term%3DNiemann-Pick type C1-related protein%2C putative%3Bevidence%3DIEA%3Bwith%3DGeneDB:PVP01_0207400.1;Ontology_term=GO:0016020,GO:0008158
PVPAM_02	Pfam	protein_match	439709	440308	.	+	.	Parent=PVPAM_020015200.1:pep;Name=PF02460;signature_desc=Patched family;Ontology_term=GO:0008158,GO:0016020
PVPAM_02	Pfam	protein_match	439883	440299	.	+	.	Parent=PVPAM_020015200.1:pep;Name=PF12349;signature_desc=Sterol-sensing domain of SREBP cleavage-activation
PVPAM_02	Pfam	protein_match	441308	442543	.	+	.	Parent=PVPAM_020015200.1:pep;Name=PF02460;signature_desc=Patched family;Ontology_term=GO:0008158,GO:0016020
###
PVPAM_02	RATT	gene	443958	444494	.	-	.	ID=PVPAM_020015300;ratt_ortholog=PVP01_0207500
PVPAM_02	RATT	mRNA	443958	444494	.	-	.	ID=PVPAM_020015300.1;Parent=PVPAM_020015300
PVPAM_02	RATT	CDS	443958	444494	.	-	0	ID=PVPAM_020015300.1:CDS:1;Parent=PVPAM_020015300.1
###
PVPAM_02	.	polypeptide	443958	444494	.	-	.	ID=PVPAM_020015300.1:pep;Derives_from=PVPAM_020015300.1;orthologous_to=PVP01_0207500.1;ortholog_cluster=ORTHOMCL3510;product=term%3DATP synthase-associated protein%2C putative%3Bevidence%3DIEA%3Bwith%3DGeneDB:PVP01_0207500.1
###
PVPAM_02	RATT	gene	446019	448295	.	-	.	ID=PVPAM_020015400;ratt_ortholog=PVP01_0207600;Name=CCR4-3
PVPAM_02	RATT	mRNA	446019	448295	.	-	.	ID=PVPAM_020015400.1;Parent=PVPAM_020015400
PVPAM_02	RATT	CDS	446019	446094	.	-	1	ID=PVPAM_020015400.1:CDS:1;Parent=PVPAM_020015400.1
PVPAM_02	RATT	CDS	446261	446379	.	-	0	ID=PVPAM_020015400.1:CDS:2;Parent=PVPAM_020015400.1
PVPAM_02	RATT	CDS	446497	446574	.	-	0	ID=PVPAM_020015400.1:CDS:3;Parent=PVPAM_020015400.1
PVPAM_02	RATT	CDS	446689	446734	.	-	1	ID=PVPAM_020015400.1:CDS:4;Parent=PVPAM_020015400.1
PVPAM_02	RATT	CDS	446844	446890	.	-	0	ID=PVPAM_020015400.1:CDS:5;Parent=PVPAM_020015400.1
PVPAM_02	RATT	CDS	447052	447234	.	-	0	ID=PVPAM_020015400.1:CDS:6;Parent=PVPAM_020015400.1
PVPAM_02	RATT	CDS	447346	447420	.	-	0	ID=PVPAM_020015400.1:CDS:7;Parent=PVPAM_020015400.1
PVPAM_02	RATT	CDS	447638	447731	.	-	1	ID=PVPAM_020015400.1:CDS:8;Parent=PVPAM_020015400.1
PVPAM_02	RATT	CDS	447871	447992	.	-	0	ID=PVPAM_020015400.1:CDS:9;Parent=PVPAM_020015400.1
PVPAM_02	RATT	CDS	448128	448295	.	-	0	ID=PVPAM_020015400.1:CDS:10;Parent=PVPAM_020015400.1
###
PVPAM_02	.	polypeptide	446019	448295	.	-	.	ID=PVPAM_020015400.1:pep;Derives_from=PVPAM_020015400.1;orthologous_to=PVP01_0207600.1;ortholog_cluster=ORTHOMCL4924;product=term%3DCCR4 domain-containing protein 3%2C putative%3Bevidence%3DIEA%3Bwith%3DGeneDB:PVP01_0207600.1
PVPAM_02	Pfam	protein_match	447324	448274	.	-	.	Parent=PVPAM_020015400.1:pep;Name=PF03372;signature_desc=Endonuclease/Exonuclease/phosphatase family
###
PVPAM_02	RATT	gene	448626	450008	.	+	.	ID=PVPAM_020015500;ratt_ortholog=PVP01_0207700
PVPAM_02	RATT	mRNA	448626	450008	.	+	.	ID=PVPAM_020015500.1;Parent=PVPAM_020015500
PVPAM_02	RATT	CDS	448626	450008	.	+	0	ID=PVPAM_020015500.1:CDS:1;Parent=PVPAM_020015500.1
###
PVPAM_02	.	polypeptide	448626	450008	.	+	.	ID=PVPAM_020015500.1:pep;Derives_from=PVPAM_020015500.1;orthologous_to=PVP01_0207700.1;ortholog_cluster=ORTHOMCL4685;product=term%3Dconserved protein%2C unknown function%3Bevidence%3DIEA%3Bwith%3DGeneDB:PVP01_0207700.1
###
PVPAM_02	RATT	gene	450095	451406	.	-	.	ID=PVPAM_020015600;ratt_ortholog=PVP01_0207800;Name=CEN1
PVPAM_02	RATT	mRNA	450095	451406	.	-	.	ID=PVPAM_020015600.1;Parent=PVPAM_020015600
PVPAM_02	RATT	CDS	450095	450181	.	-	0	ID=PVPAM_020015600.1:CDS:1;Parent=PVPAM_020015600.1
PVPAM_02	RATT	CDS	450355	450414	.	-	0	ID=PVPAM_020015600.1:CDS:2;Parent=PVPAM_020015600.1
PVPAM_02	RATT	CDS	450543	450623	.	-	0	ID=PVPAM_020015600.1:CDS:3;Parent=PVPAM_020015600.1
PVPAM_02	RATT	CDS	450766	450852	.	-	0	ID=PVPAM_020015600.1:CDS:4;Parent=PVPAM_020015600.1
PVPAM_02	RATT	CDS	451057	451124	.	-	2	ID=PVPAM_020015600.1:CDS:5;Parent=PVPAM_020015600.1
PVPAM_02	RATT	CDS	451283	451406	.	-	0	ID=PVPAM_020015600.1:CDS:6;Parent=PVPAM_020015600.1
###
PVPAM_02	.	polypeptide	450095	451406	.	-	.	ID=PVPAM_020015600.1:pep;Derives_from=PVPAM_020015600.1;orthologous_to=PVP01_0207800.1;ortholog_cluster=ORTHOMCL4253;product=term%3Dcentrin-1%2C putative%3Bevidence%3DIEA%3Bwith%3DGeneDB:PVP01_0207800.1;Ontology_term=GO:0005509
PVPAM_02	Pfam	protein_match	450918	450998	.	-	.	Parent=PVPAM_020015600.1:pep;Name=PF00036;signature_desc=EF hand;Ontology_term=GO:0005509
PVPAM_02	Pfam	protein_match	450918	451070	.	-	.	Parent=PVPAM_020015600.1:pep;Name=PF13833;signature_desc=EF-hand domain pair
PVPAM_02	Pfam	protein_match	450921	451109	.	-	.	Parent=PVPAM_020015600.1:pep;Name=PF13499;signature_desc=EF-hand domain pair
PVPAM_02	Pfam	protein_match	450924	450995	.	-	.	Parent=PVPAM_020015600.1:pep;Name=PF13202;signature_desc=EF hand;Ontology_term=GO:0005509
PVPAM_02	Pfam	protein_match	451140	451217	.	-	.	Parent=PVPAM_020015600.1:pep;Name=PF00036;signature_desc=EF hand;Ontology_term=GO:0005509
PVPAM_02	Pfam	protein_match	451140	451286	.	-	.	Parent=PVPAM_020015600.1:pep;Name=PF13833;signature_desc=EF-hand domain pair
PVPAM_02	Pfam	protein_match	451143	451325	.	-	.	Parent=PVPAM_020015600.1:pep;Name=PF13499;signature_desc=EF-hand domain pair
PVPAM_02	Pfam	protein_match	451239	451325	.	-	.	Parent=PVPAM_020015600.1:pep;Name=PF13405;signature_desc=EF-hand domain;Ontology_term=GO:0005509
PVPAM_02	Pfam	protein_match	451242	451325	.	-	.	Parent=PVPAM_020015600.1:pep;Name=PF00036;signature_desc=EF hand;Ontology_term=GO:0005509
PVPAM_02	Pfam	protein_match	451248	451328	.	-	.	Parent=PVPAM_020015600.1:pep;Name=PF13833;signature_desc=EF-hand domain pair
PVPAM_02	Pfam	protein_match	451260	451322	.	-	.	Parent=PVPAM_020015600.1:pep;Name=PF13202;signature_desc=EF hand;Ontology_term=GO:0005509
###
PVPAM_02	RATT	gene	452229	454085	.	-	.	ID=PVPAM_020015700;ratt_ortholog=PVP01_0207900;Name=IspD
PVPAM_02	RATT	mRNA	452229	454085	.	-	.	ID=PVPAM_020015700.1;Parent=PVPAM_020015700
PVPAM_02	RATT	CDS	452229	454085	.	-	0	ID=PVPAM_020015700.1:CDS:1;Parent=PVPAM_020015700.1
###
PVPAM_02	.	polypeptide	452229	454085	.	-	.	ID=PVPAM_020015700.1:pep;Derives_from=PVPAM_020015700.1;orthologous_to=PVP01_0207900.1;ortholog_cluster=ORTHOMCL1030;product=term%3D2-C-methyl-D-erythritol 4-phosphate cytidylyltransferase%3Bevidence%3DIEA%3Bwith%3DGeneDB:PVP01_0207900.1;Ontology_term=GO:0050518,GO:0008299
PVPAM_02	Pfam	protein_match	452403	452819	.	-	.	Parent=PVPAM_020015700.1:pep;Name=PF01128;signature_desc=2-C-methyl-D-erythritol 4-phosphate cytidylyltransferase;Ontology_term=GO:0050518,GO:0008299
###
PVPAM_02	RATT	gene	455366	457119	.	-	.	ID=PVPAM_020015800;ratt_ortholog=PVP01_0208000;Name=RAB5c
PVPAM_02	RATT	mRNA	455366	457119	.	-	.	ID=PVPAM_020015800.1;Parent=PVPAM_020015800
PVPAM_02	RATT	CDS	455366	455404	.	-	0	ID=PVPAM_020015800.1:CDS:1;Parent=PVPAM_020015800.1
PVPAM_02	RATT	CDS	455546	455598	.	-	2	ID=PVPAM_020015800.1:CDS:2;Parent=PVPAM_020015800.1
PVPAM_02	RATT	CDS	455872	455965	.	-	0	ID=PVPAM_020015800.1:CDS:3;Parent=PVPAM_020015800.1
PVPAM_02	RATT	CDS	456137	456189	.	-	2	ID=PVPAM_020015800.1:CDS:4;Parent=PVPAM_020015800.1
PVPAM_02	RATT	CDS	456338	456450	.	-	1	ID=PVPAM_020015800.1:CDS:5;Parent=PVPAM_020015800.1
PVPAM_02	RATT	CDS	456607	456645	.	-	1	ID=PVPAM_020015800.1:CDS:6;Parent=PVPAM_020015800.1
PVPAM_02	RATT	CDS	456740	456809	.	-	2	ID=PVPAM_020015800.1:CDS:7;Parent=PVPAM_020015800.1
PVPAM_02	RATT	CDS	456996	457119	.	-	0	ID=PVPAM_020015800.1:CDS:8;Parent=PVPAM_020015800.1
###
PVPAM_02	.	polypeptide	455366	457119	.	-	.	ID=PVPAM_020015800.1:pep;Derives_from=PVPAM_020015800.1;orthologous_to=PVP01_0208000.1;ortholog_cluster=ORTHOMCL1503;product=term%3Dras-related protein Rab-5C%2C putative%3Bevidence%3DIEA%3Bwith%3DGeneDB:PVP01_0208000.1;Ontology_term=GO:0007264,GO:0005622,GO:0005525
PVPAM_02	Pfam	protein_match	456619	457080	.	-	.	Parent=PVPAM_020015800.1:pep;Name=PF00071;signature_desc=Ras family;Ontology_term=GO:0005525,GO:0007264
PVPAM_02	Pfam	protein_match	456622	457068	.	-	.	Parent=PVPAM_020015800.1:pep;Name=PF00025;signature_desc=ADP-ribosylation factor family;Ontology_term=GO:0005525
PVPAM_02	Pfam	protein_match	456754	457080	.	-	.	Parent=PVPAM_020015800.1:pep;Name=PF08477;signature_desc=Ras of Complex%2C Roc%2C domain of DAPkinase;Ontology_term=GO:0005525,GO:0007264,GO:0005622
###
PVPAM_02	RATT	gene	458969	462583	.	-	.	ID=PVPAM_020015900;ratt_ortholog=PVP01_0208100;Name=AARP2
PVPAM_02	RATT	mRNA	458969	462583	.	-	.	ID=PVPAM_020015900.1;Parent=PVPAM_020015900
PVPAM_02	RATT	CDS	458969	462583	.	-	0	ID=PVPAM_020015900.1:CDS:1;Parent=PVPAM_020015900.1
###
PVPAM_02	.	polypeptide	458969	462583	.	-	.	ID=PVPAM_020015900.1:pep;Derives_from=PVPAM_020015900.1;orthologous_to=PVP01_0208100.1;ortholog_cluster=ORTHOMCL2444;product=term%3Dsmall ribosomal subunit assembling AARP2 protein%3Bevidence%3DIEA%3Bwith%3DGeneDB:PVP01_0208100.1;Ontology_term=GO:0042254,GO:0005634
PVPAM_02	Pfam	protein_match	459449	460201	.	-	.	Parent=PVPAM_020015900.1:pep;Name=PF04950;signature_desc=40S ribosome biogenesis protein Tsr1 and BMS1 C-terminal
PVPAM_02	Pfam	protein_match	461573	461893	.	-	.	Parent=PVPAM_020015900.1:pep;Name=PF08142;signature_desc=AARP2CN (NUC121) domain;Ontology_term=GO:0042254,GO:0005634
###
PVPAM_02	RATT	gene	463722	464600	.	-	.	ID=PVPAM_020016000;ratt_ortholog=PVP01_0208200
PVPAM_02	RATT	mRNA	463722	464600	.	-	.	ID=PVPAM_020016000.1;Parent=PVPAM_020016000
PVPAM_02	RATT	CDS	463722	464600	.	-	0	ID=PVPAM_020016000.1:CDS:1;Parent=PVPAM_020016000.1
###
PVPAM_02	.	polypeptide	463722	464600	.	-	.	ID=PVPAM_020016000.1:pep;Derives_from=PVPAM_020016000.1;orthologous_to=PVP01_0208200.1;ortholog_cluster=ORTHOMCL5526;product=term%3Dconserved Plasmodium protein%2C unknown function%3Bevidence%3DIEA%3Bwith%3DGeneDB:PVP01_0208200.1
###
PVPAM_02	RATT	gene	465357	468845	.	-	.	ID=PVPAM_020016100;ratt_ortholog=PVP01_0208300
PVPAM_02	RATT	mRNA	465357	468845	.	-	.	ID=PVPAM_020016100.1;Parent=PVPAM_020016100
PVPAM_02	RATT	CDS	465357	468845	.	-	0	ID=PVPAM_020016100.1:CDS:1;Parent=PVPAM_020016100.1
###
PVPAM_02	.	polypeptide	465357	468845	.	-	.	ID=PVPAM_020016100.1:pep;Derives_from=PVPAM_020016100.1;orthologous_to=PVP01_0208300.1;ortholog_cluster=ORTHOMCL4086;product=term%3Dconserved Plasmodium protein%2C unknown function%3Bevidence%3DIEA%3Bwith%3DGeneDB:PVP01_0208300.1
###
PVPAM_02	RATT	gene	470378	471545	.	-	.	ID=PVPAM_020016200;ratt_ortholog=PVP01_0208400
PVPAM_02	RATT	mRNA	470378	471545	.	-	.	ID=PVPAM_020016200.1;Parent=PVPAM_020016200
PVPAM_02	RATT	CDS	470378	470623	.	-	0	ID=PVPAM_020016200.1:CDS:1;Parent=PVPAM_020016200.1
PVPAM_02	RATT	CDS	470758	470843	.	-	2	ID=PVPAM_020016200.1:CDS:2;Parent=PVPAM_020016200.1
PVPAM_02	RATT	CDS	471078	471178	.	-	1	ID=PVPAM_020016200.1:CDS:3;Parent=PVPAM_020016200.1
PVPAM_02	RATT	CDS	471487	471545	.	-	0	ID=PVPAM_020016200.1:CDS:4;Parent=PVPAM_020016200.1
###
PVPAM_02	.	polypeptide	470378	471545	.	-	.	ID=PVPAM_020016200.1:pep;Derives_from=PVPAM_020016200.1;orthologous_to=PVP01_0208400.1;ortholog_cluster=ORTHOMCL5659;product=term%3Dpre-rRNA-processing protein TSR2%2C putative%3Bevidence%3DIEA%3Bwith%3DGeneDB:PVP01_0208400.1
PVPAM_02	Pfam	protein_match	471291	471518	.	-	.	Parent=PVPAM_020016200.1:pep;Name=PF10273;signature_desc=Pre-rRNA-processing protein TSR2
###
PVPAM_02	RATT	gene	474480	478546	.	+	.	ID=PVPAM_020016300;ratt_ortholog=PVP01_0208500;Name=ATP6
PVPAM_02	RATT	mRNA	474480	478546	.	+	.	ID=PVPAM_020016300.1;Parent=PVPAM_020016300
PVPAM_02	RATT	CDS	474480	477429	.	+	0	ID=PVPAM_020016300.1:CDS:1;Parent=PVPAM_020016300.1
PVPAM_02	RATT	CDS	477729	478027	.	+	2	ID=PVPAM_020016300.1:CDS:2;Parent=PVPAM_020016300.1
PVPAM_02	RATT	CDS	478220	478546	.	+	0	ID=PVPAM_020016300.1:CDS:3;Parent=PVPAM_020016300.1
###
PVPAM_02	.	polypeptide	474480	478546	.	+	.	ID=PVPAM_020016300.1:pep;Derives_from=PVPAM_020016300.1;orthologous_to=PVP01_0208500.1;ortholog_cluster=ORTHOMCL873;product=term%3Dcalcium-transporting ATPase%2C putative%3Bevidence%3DIEA%3Bwith%3DGeneDB:PVP01_0208500.1;Ontology_term=GO:0000166,GO:0046872
PVPAM_02	Pfam	protein_match	474507	474704	.	+	.	Parent=PVPAM_020016300.1:pep;Name=PF00690;signature_desc=Cation transporter/ATPase%2C N-terminus
PVPAM_02	Pfam	protein_match	474861	475484	.	+	.	Parent=PVPAM_020016300.1:pep;Name=PF00122;signature_desc=E1-E2 ATPase;Ontology_term=GO:0000166,GO:0046872
PVPAM_02	Pfam	protein_match	476040	476489	.	+	.	Parent=PVPAM_020016300.1:pep;Name=PF13246;signature_desc=Cation transport ATPase (P-type)
PVPAM_02	Pfam	protein_match	477030	477146	.	+	.	Parent=PVPAM_020016300.1:pep;Name=PF00702;signature_desc=haloacid dehalogenase-like hydrolase
PVPAM_02	Pfam	protein_match	477363	477998	.	+	.	Parent=PVPAM_020016300.1:pep;Name=PF00689;signature_desc=Cation transporting ATPase%2C C-terminus
###
PVPAM_02	RATT	gene	479484	480291	.	+	.	ID=PVPAM_020016400;ratt_ortholog=PVP01_0208600
PVPAM_02	RATT	mRNA	479484	480291	.	+	.	ID=PVPAM_020016400.1;Parent=PVPAM_020016400
PVPAM_02	RATT	CDS	479484	479623	.	+	0	ID=PVPAM_020016400.1:CDS:1;Parent=PVPAM_020016400.1
PVPAM_02	RATT	CDS	479784	480291	.	+	1	ID=PVPAM_020016400.1:CDS:2;Parent=PVPAM_020016400.1
###
PVPAM_02	.	polypeptide	479484	480291	.	+	.	ID=PVPAM_020016400.1:pep;Derives_from=PVPAM_020016400.1;orthologous_to=PVP01_0208600.1;ortholog_cluster=ORTHOMCL3858;product=term%3DEF hand domain-containing protein%2C putative%3Bevidence%3DIEA%3Bwith%3DGeneDB:PVP01_0208600.1
###
PVPAM_02	RATT	gene	481981	483132	.	+	.	ID=PVPAM_020016500;ratt_ortholog=PVP01_0208700
PVPAM_02	RATT	mRNA	481981	483132	.	+	.	ID=PVPAM_020016500.1;Parent=PVPAM_020016500
PVPAM_02	RATT	CDS	481981	483132	.	+	0	ID=PVPAM_020016500.1:CDS:1;Parent=PVPAM_020016500.1
###
PVPAM_02	.	polypeptide	481981	483132	.	+	.	ID=PVPAM_020016500.1:pep;Derives_from=PVPAM_020016500.1;orthologous_to=PVP01_0208700.1;ortholog_cluster=ORTHOMCL1758;product=term%3DV-type proton ATPase subunit C%2C putative%3Bevidence%3DIEA%3Bwith%3DGeneDB:PVP01_0208700.1;Ontology_term=GO:0033180,GO:0015991,GO:0015078
PVPAM_02	Pfam	protein_match	482011	483108	.	+	.	Parent=PVPAM_020016500.1:pep;Name=PF03223;signature_desc=V-ATPase subunit C;Ontology_term=GO:0015078,GO:0015991,GO:0033180
###
PVPAM_02	RATT	gene	484555	486609	.	+	.	ID=PVPAM_020016600;ratt_ortholog=PVP01_0208800
PVPAM_02	RATT	mRNA	484555	486609	.	+	.	ID=PVPAM_020016600.1;Parent=PVPAM_020016600
PVPAM_02	RATT	CDS	484555	486609	.	+	0	ID=PVPAM_020016600.1:CDS:1;Parent=PVPAM_020016600.1
###
PVPAM_02	.	polypeptide	484555	486609	.	+	.	ID=PVPAM_020016600.1:pep;Derives_from=PVPAM_020016600.1;orthologous_to=PVP01_0208800.1;ortholog_cluster=ORTHOMCL3384;product=term%3Dconserved protein%2C unknown function%3Bevidence%3DIEA%3Bwith%3DGeneDB:PVP01_0208800.1
PVPAM_02	Pfam	protein_match	486286	486552	.	+	.	Parent=PVPAM_020016600.1:pep;Name=PF16589;signature_desc=BRCT domain%2C a BRCA1 C-terminus domain
###
PVPAM_02	RATT	gene	487021	488466	.	-	.	ID=PVPAM_020016700;ratt_ortholog=PVP01_0208900
PVPAM_02	RATT	mRNA	487021	488466	.	-	.	ID=PVPAM_020016700.1;Parent=PVPAM_020016700
PVPAM_02	RATT	CDS	487021	488466	.	-	0	ID=PVPAM_020016700.1:CDS:1;Parent=PVPAM_020016700.1
###
PVPAM_02	.	polypeptide	487021	488466	.	-	.	ID=PVPAM_020016700.1:pep;Derives_from=PVPAM_020016700.1;orthologous_to=PVP01_0208900.1;ortholog_cluster=ORTHOMCL5067;product=term%3D3'-5' exonuclease%2C putative%3Bevidence%3DIEA%3Bwith%3DGeneDB:PVP01_0208900.1;Ontology_term=GO:0006139,GO:0003676,GO:0008408
PVPAM_02	Pfam	protein_match	487672	488064	.	-	.	Parent=PVPAM_020016700.1:pep;Name=PF01612;signature_desc=3'-5' exonuclease;Ontology_term=GO:0003676,GO:0008408,GO:0006139
###
PVPAM_02	AUGUSTUS	gene	490031	492798	1	+	.	ID=PVPAM_020016800
PVPAM_02	AUGUSTUS	mRNA	490031	492798	1	+	.	ID=PVPAM_020016800.1;Parent=PVPAM_020016800
PVPAM_02	AUGUSTUS	CDS	490031	491297	1	+	0	ID=PVPAM_020016800.1:CDS:1;Parent=PVPAM_020016800.1
PVPAM_02	AUGUSTUS	CDS	491534	492798	1	+	2	ID=PVPAM_020016800.1:CDS:2;Parent=PVPAM_020016800.1
###
PVPAM_02	.	polypeptide	490031	492798	.	+	.	ID=PVPAM_020016800.1:pep;Derives_from=PVPAM_020016800.1;orthologous_to=PVP01_0209000.1;ortholog_cluster=ORTHOMCL853;product=term%3Dcyclin-dependent kinases regulatory subunit%2C putative%3Bevidence%3DIEA%3Bwith%3DGeneDB:PVP01_0209000.1;Ontology_term=GO:0016538,GO:0007049
PVPAM_02	Pfam	protein_match	492275	492550	.	+	.	Parent=PVPAM_020016800.1:pep;Name=PF01111;signature_desc=Cyclin-dependent kinase regulatory subunit;Ontology_term=GO:0016538,GO:0007049
###
PVPAM_02	AUGUSTUS	gene	493868	501284	0.99	-	.	ID=PVPAM_020016900
PVPAM_02	AUGUSTUS	mRNA	493868	501284	0.99	-	.	ID=PVPAM_020016900.1;Parent=PVPAM_020016900
PVPAM_02	AUGUSTUS	CDS	493868	497758	1	-	0	ID=PVPAM_020016900.1:CDS:1;Parent=PVPAM_020016900.1
PVPAM_02	AUGUSTUS	CDS	497903	498644	0.99	-	1	ID=PVPAM_020016900.1:CDS:2;Parent=PVPAM_020016900.1
PVPAM_02	AUGUSTUS	CDS	498721	501284	0.99	-	0	ID=PVPAM_020016900.1:CDS:3;Parent=PVPAM_020016900.1
###
PVPAM_02	.	polypeptide	493868	501284	.	-	.	ID=PVPAM_020016900.1:pep;Derives_from=PVPAM_020016900.1;orthologous_to=PVP01_0209100.1;ortholog_cluster=ORTHOMCL1312;product=term%3Dconserved Plasmodium protein%2C unknown function%3Bevidence%3DIEA%3Bwith%3DGeneDB:PVP01_0209100.1
###
PVPAM_02	RATT	gene	506378	510604	.	+	.	ID=PVPAM_020017000;ratt_ortholog=PVP01_0209200
PVPAM_02	RATT	mRNA	506378	510604	.	+	.	ID=PVPAM_020017000.1;Parent=PVPAM_020017000
PVPAM_02	RATT	CDS	506378	506520	.	+	0	ID=PVPAM_020017000.1:CDS:1;Parent=PVPAM_020017000.1
PVPAM_02	RATT	CDS	506755	509168	.	+	1	ID=PVPAM_020017000.1:CDS:2;Parent=PVPAM_020017000.1
PVPAM_02	RATT	CDS	509364	510604	.	+	2	ID=PVPAM_020017000.1:CDS:3;Parent=PVPAM_020017000.1
###
PVPAM_02	.	polypeptide	506378	510604	.	+	.	ID=PVPAM_020017000.1:pep;Derives_from=PVPAM_020017000.1;orthologous_to=PVP01_0209200.1;ortholog_cluster=ORTHOMCL3815;product=term%3DFtsJ-like methyltransferase%2C putative%3Bevidence%3DIEA%3Bwith%3DGeneDB:PVP01_0209200.1
###
PVPAM_02	RATT	gene	511390	512484	.	+	.	ID=PVPAM_020017100;ratt_ortholog=PVP01_0209300
PVPAM_02	RATT	mRNA	511390	512484	.	+	.	ID=PVPAM_020017100.1;Parent=PVPAM_020017100
PVPAM_02	RATT	CDS	511390	512484	.	+	0	ID=PVPAM_020017100.1:CDS:1;Parent=PVPAM_020017100.1
###
PVPAM_02	.	polypeptide	511390	512484	.	+	.	ID=PVPAM_020017100.1:pep;Derives_from=PVPAM_020017100.1;orthologous_to=PVP01_0209300.1;ortholog_cluster=ORTHOMCL3542;product=term%3Dconserved protein%2C unknown function%3Bevidence%3DIEA%3Bwith%3DGeneDB:PVP01_0209300.1
###
PVPAM_02	RATT	gene	513075	513836	.	+	.	ID=PVPAM_020017200;ratt_ortholog=PVP01_0209400
PVPAM_02	RATT	mRNA	513075	513836	.	+	.	ID=PVPAM_020017200.1;Parent=PVPAM_020017200
PVPAM_02	RATT	CDS	513075	513277	.	+	0	ID=PVPAM_020017200.1:CDS:1;Parent=PVPAM_020017200.1
PVPAM_02	RATT	CDS	513434	513836	.	+	1	ID=PVPAM_020017200.1:CDS:2;Parent=PVPAM_020017200.1
###
PVPAM_02	.	polypeptide	513075	513836	.	+	.	ID=PVPAM_020017200.1:pep;Derives_from=PVPAM_020017200.1;orthologous_to=PVP01_0209400.1;ortholog_cluster=ORTHOMCL1455;product=term%3Dconserved Plasmodium protein%2C unknown function%3Bevidence%3DIEA%3Bwith%3DGeneDB:PVP01_0209400.1
###
PVPAM_02	RATT	gene	515032	515632	.	+	.	ID=PVPAM_020017300;ratt_ortholog=PVP01_0209500;Name=C-CAP
PVPAM_02	RATT	mRNA	515032	515632	.	+	.	ID=PVPAM_020017300.1;Parent=PVPAM_020017300
PVPAM_02	RATT	CDS	515032	515047	.	+	0	ID=PVPAM_020017300.1:CDS:1;Parent=PVPAM_020017300.1
PVPAM_02	RATT	CDS	515160	515632	.	+	2	ID=PVPAM_020017300.1:CDS:2;Parent=PVPAM_020017300.1
###
PVPAM_02	.	polypeptide	515032	515632	.	+	.	ID=PVPAM_020017300.1:pep;Derives_from=PVPAM_020017300.1;orthologous_to=PVP01_0209500.1;ortholog_cluster=ORTHOMCL4407;product=term%3Dcyclase-associated protein%2C putative%3Bevidence%3DIEA%3Bwith%3DGeneDB:PVP01_0209500.1;Ontology_term=GO:0007010,GO:0003779
PVPAM_02	Pfam	protein_match	515050	515502	.	+	.	Parent=PVPAM_020017300.1:pep;Name=PF08603;signature_desc=Adenylate cyclase associated (CAP) C terminal;Ontology_term=GO:0003779,GO:0007010
###
PVPAM_02	RATT	gene	516752	518494	.	+	.	ID=PVPAM_020017400;ratt_ortholog=PVP01_0209600
PVPAM_02	RATT	mRNA	516752	518494	.	+	.	ID=PVPAM_020017400.1;Parent=PVPAM_020017400
PVPAM_02	RATT	CDS	516752	518494	.	+	0	ID=PVPAM_020017400.1:CDS:1;Parent=PVPAM_020017400.1
###
PVPAM_02	.	polypeptide	516752	518494	.	+	.	ID=PVPAM_020017400.1:pep;Derives_from=PVPAM_020017400.1;orthologous_to=PVP01_0209600.1;ortholog_cluster=ORTHOMCL2808;product=term%3Dheptatricopeptide repeat and RAP domain-containing protein%2C putative%3Bevidence%3DIEA%3Bwith%3DGeneDB:PVP01_0209600.1
PVPAM_02	Pfam	protein_match	518267	518395	.	+	.	Parent=PVPAM_020017400.1:pep;Name=PF08373;signature_desc=RAP domain
###
PVPAM_02	RATT	gene	518912	519352	.	-	.	ID=PVPAM_020017500;ratt_ortholog=PVP01_0209700
PVPAM_02	RATT	mRNA	518912	519352	.	-	.	ID=PVPAM_020017500.1;Parent=PVPAM_020017500
PVPAM_02	RATT	CDS	518912	519352	.	-	0	ID=PVPAM_020017500.1:CDS:1;Parent=PVPAM_020017500.1
###
PVPAM_02	.	polypeptide	518912	519352	.	-	.	ID=PVPAM_020017500.1:pep;Derives_from=PVPAM_020017500.1;orthologous_to=PVP01_0209700.1;ortholog_cluster=ORTHOMCL1355;product=term%3Dconserved Plasmodium protein%2C unknown function%3Bevidence%3DIEA%3Bwith%3DGeneDB:PVP01_0209700.1
###
PVPAM_02	RATT	gene	522563	524278	.	-	.	ID=PVPAM_020017600;ratt_ortholog=PVP01_0209900;Name=NPT1
PVPAM_02	RATT	mRNA	522563	524278	.	-	.	ID=PVPAM_020017600.1;Parent=PVPAM_020017600
PVPAM_02	RATT	CDS	522563	524278	.	-	0	ID=PVPAM_020017600.1:CDS:1;Parent=PVPAM_020017600.1
###
PVPAM_02	.	polypeptide	522563	524278	.	-	.	ID=PVPAM_020017600.1:pep;Derives_from=PVPAM_020017600.1;orthologous_to=PVP01_0209900.1;ortholog_cluster=ORTHOMCL697;product=term%3Dnovel putative transporter 1%2C putative%3Bevidence%3DIEA%3Bwith%3DGeneDB:PVP01_0209900.1
###
PVPAM_02	RATT	gene	525711	527627	.	-	.	ID=PVPAM_020017700;ratt_ortholog=PVP01_0210000;Name=MFR2
PVPAM_02	RATT	mRNA	525711	527627	.	-	.	ID=PVPAM_020017700.1;Parent=PVPAM_020017700
PVPAM_02	RATT	CDS	525711	527627	.	-	0	ID=PVPAM_020017700.1:CDS:1;Parent=PVPAM_020017700.1
###
PVPAM_02	.	polypeptide	525711	527627	.	-	.	ID=PVPAM_020017700.1:pep;Derives_from=PVPAM_020017700.1;orthologous_to=PVP01_0210000.1;ortholog_cluster=ORTHOMCL719;product=term%3Dmajor facilitator superfamily-related transporter%2C putative%3Bevidence%3DIEA%3Bwith%3DGeneDB:PVP01_0210000.1
###
PVPAM_02	RATT	gene	528383	531832	.	-	.	ID=PVPAM_020017800;ratt_ortholog=PVP01_0210100
PVPAM_02	RATT	mRNA	528383	531832	.	-	.	ID=PVPAM_020017800.1;Parent=PVPAM_020017800
PVPAM_02	RATT	CDS	528383	531832	.	-	0	ID=PVPAM_020017800.1:CDS:1;Parent=PVPAM_020017800.1
###
PVPAM_02	.	polypeptide	528383	531832	.	-	.	ID=PVPAM_020017800.1:pep;Derives_from=PVPAM_020017800.1;orthologous_to=PVP01_0210100.1;ortholog_cluster=ORTHOMCL5529;product=term%3Dconserved Plasmodium protein%2C unknown function%3Bevidence%3DIEA%3Bwith%3DGeneDB:PVP01_0210100.1
###
PVPAM_02	RATT	gene	532336	533184	.	+	.	ID=PVPAM_020017900;ratt_ortholog=PVP01_0210200
PVPAM_02	RATT	mRNA	532336	533184	.	+	.	ID=PVPAM_020017900.1;Parent=PVPAM_020017900
PVPAM_02	RATT	CDS	532336	533184	.	+	0	ID=PVPAM_020017900.1:CDS:1;Parent=PVPAM_020017900.1
###
PVPAM_02	.	polypeptide	532336	533184	.	+	.	ID=PVPAM_020017900.1:pep;Derives_from=PVPAM_020017900.1;orthologous_to=PVP01_0210200.1;ortholog_cluster=ORTHOMCL4626;product=term%3Dconserved protein%2C unknown function%3Bevidence%3DIEA%3Bwith%3DGeneDB:PVP01_0210200.1
PVPAM_02	Pfam	protein_match	532597	533169	.	+	.	Parent=PVPAM_020017900.1:pep;Name=PF11539;signature_desc=Protein of unknown function (DUF3228)
###
PVPAM_02	RATT	gene	533563	534843	.	-	.	ID=PVPAM_020018000;ratt_ortholog=PVP01_0210300;Name=LytB
PVPAM_02	RATT	mRNA	533563	534843	.	-	.	ID=PVPAM_020018000.1;Parent=PVPAM_020018000
PVPAM_02	RATT	CDS	533563	534843	.	-	0	ID=PVPAM_020018000.1:CDS:1;Parent=PVPAM_020018000.1
###
PVPAM_02	.	polypeptide	533563	534843	.	-	.	ID=PVPAM_020018000.1:pep;Derives_from=PVPAM_020018000.1;orthologous_to=PVP01_0210300.1;ortholog_cluster=ORTHOMCL772;product=term%3D4-hydroxy-3-methylbut-2-enyl diphosphate reductase%2C putative%3Bevidence%3DIEA%3Bwith%3DGeneDB:PVP01_0210300.1;Ontology_term=GO:0019288,GO:0050992,GO:0051745,GO:0046872
PVPAM_02	Pfam	protein_match	533683	534504	.	-	.	Parent=PVPAM_020018000.1:pep;Name=PF02401;signature_desc=LytB protein;Ontology_term=GO:0046872,GO:0051745,GO:0019288,GO:0050992
###
PVPAM_02	RATT	gene	535623	547054	.	-	.	ID=PVPAM_020018100;ratt_ortholog=PVP01_0210400;Name=UBP1
PVPAM_02	RATT	mRNA	535623	547054	.	-	.	ID=PVPAM_020018100.1;Parent=PVPAM_020018100
PVPAM_02	RATT	CDS	535623	535965	.	-	1	ID=PVPAM_020018100.1:CDS:1;Parent=PVPAM_020018100.1
PVPAM_02	RATT	CDS	536163	538890	.	-	2	ID=PVPAM_020018100.1:CDS:2;Parent=PVPAM_020018100.1
PVPAM_02	RATT	CDS	539002	547054	.	-	0	ID=PVPAM_020018100.1:CDS:3;Parent=PVPAM_020018100.1
###
PVPAM_02	.	polypeptide	535623	547054	.	-	.	ID=PVPAM_020018100.1:pep;Derives_from=PVPAM_020018100.1;orthologous_to=PVP01_0210400.1;ortholog_cluster=ORTHOMCL4318;product=term%3Dubiquitin carboxyl-terminal hydrolase 1%2C putative%3Bevidence%3DIEA%3Bwith%3DGeneDB:PVP01_0210400.1;Ontology_term=GO:0006511,GO:0036459
PVPAM_02	Pfam	protein_match	535976	537058	.	-	.	Parent=PVPAM_020018100.1:pep;Name=PF00443;signature_desc=Ubiquitin carboxyl-terminal hydrolase;Ontology_term=GO:0036459,GO:0006511
PVPAM_02	Pfam	protein_match	536054	537058	.	-	.	Parent=PVPAM_020018100.1:pep;Name=PF13423;signature_desc=Ubiquitin carboxyl-terminal hydrolase
###
PVPAM_02	RATT	gene	550466	551962	.	+	.	ID=PVPAM_020018200;ratt_ortholog=PVP01_0210500
PVPAM_02	RATT	mRNA	550466	551962	.	+	.	ID=PVPAM_020018200.1;Parent=PVPAM_020018200
PVPAM_02	RATT	CDS	550466	551962	.	+	0	ID=PVPAM_020018200.1:CDS:1;Parent=PVPAM_020018200.1
###
PVPAM_02	.	polypeptide	550466	551962	.	+	.	ID=PVPAM_020018200.1:pep;Derives_from=PVPAM_020018200.1;orthologous_to=PVP01_0210500.1;ortholog_cluster=ORTHOMCL3706;product=term%3DStAR-related lipid transfer protein%2C putative%3Bevidence%3DIEA%3Bwith%3DGeneDB:PVP01_0210500.1
###
PVPAM_02	RATT	gene	553584	556146	.	-	.	ID=PVPAM_020018300;ratt_ortholog=PVP01_0210600
PVPAM_02	RATT	mRNA	553584	556146	.	-	.	ID=PVPAM_020018300.1;Parent=PVPAM_020018300
PVPAM_02	RATT	CDS	553584	555196	.	-	2	ID=PVPAM_020018300.1:CDS:1;Parent=PVPAM_020018300.1
PVPAM_02	RATT	CDS	555390	556146	.	-	0	ID=PVPAM_020018300.1:CDS:2;Parent=PVPAM_020018300.1
###
PVPAM_02	.	polypeptide	553584	556146	.	-	.	ID=PVPAM_020018300.1:pep;Derives_from=PVPAM_020018300.1;orthologous_to=PVP01_0210600.1;ortholog_cluster=ORTHOMCL937;product=term%3Dprotein E140%2C putative%3Bevidence%3DIEA%3Bwith%3DGeneDB:PVP01_0210600.1
###
PVPAM_02	RATT	gene	559060	560017	.	-	.	ID=PVPAM_020018400;ratt_ortholog=PVP01_0210700;Name=TRSP
PVPAM_02	RATT	mRNA	559060	560017	.	-	.	ID=PVPAM_020018400.1;Parent=PVPAM_020018400
PVPAM_02	RATT	CDS	559060	559426	.	-	1	ID=PVPAM_020018400.1:CDS:1;Parent=PVPAM_020018400.1
PVPAM_02	RATT	CDS	559703	559757	.	-	2	ID=PVPAM_020018400.1:CDS:2;Parent=PVPAM_020018400.1
PVPAM_02	RATT	CDS	559960	560017	.	-	0	ID=PVPAM_020018400.1:CDS:3;Parent=PVPAM_020018400.1
###
PVPAM_02	.	polypeptide	559060	560017	.	-	.	ID=PVPAM_020018400.1:pep;Derives_from=PVPAM_020018400.1;orthologous_to=PVP01_0210700.1;ortholog_cluster=ORTHOMCL2351;product=term%3Dthrombospondin-related sporozoite protein%2C putative%3Bevidence%3DIEA%3Bwith%3DGeneDB:PVP01_0210700.1
PVPAM_02	Pfam	protein_match	559706	559840	.	-	.	Parent=PVPAM_020018400.1:pep;Name=PF00090;signature_desc=Thrombospondin type 1 domain
PVPAM_02	Pfam	protein_match	559706	559846	.	-	.	Parent=PVPAM_020018400.1:pep;Name=PF19035;signature_desc=CCN3 Nov like TSP1 domain
###
PVPAM_02	RATT	gene	561940	563448	.	-	.	ID=PVPAM_020018500;ratt_ortholog=PVP01_0210800;Name=PIESP15
PVPAM_02	RATT	mRNA	561940	563448	.	-	.	ID=PVPAM_020018500.1;Parent=PVPAM_020018500
PVPAM_02	RATT	CDS	561940	563448	.	-	0	ID=PVPAM_020018500.1:CDS:1;Parent=PVPAM_020018500.1
###
PVPAM_02	.	polypeptide	561940	563448	.	-	.	ID=PVPAM_020018500.1:pep;Derives_from=PVPAM_020018500.1;orthologous_to=PVP01_0210800.1;ortholog_cluster=ORTHOMCL1545;product=term%3Dparasite-infected erythrocyte surface protein%2C putative%3Bevidence%3DIEA%3Bwith%3DGeneDB:PVP01_0210800.1
###
PVPAM_02	RATT	gene	565685	568366	.	+	.	ID=PVPAM_020018600;ratt_ortholog=PVP01_0210900;Name=ARP1
PVPAM_02	RATT	mRNA	565685	568366	.	+	.	ID=PVPAM_020018600.1;Parent=PVPAM_020018600
PVPAM_02	RATT	CDS	565685	565803	.	+	0	ID=PVPAM_020018600.1:CDS:1;Parent=PVPAM_020018600.1
PVPAM_02	RATT	CDS	566015	566087	.	+	1	ID=PVPAM_020018600.1:CDS:2;Parent=PVPAM_020018600.1
PVPAM_02	RATT	CDS	566289	566411	.	+	0	ID=PVPAM_020018600.1:CDS:3;Parent=PVPAM_020018600.1
PVPAM_02	RATT	CDS	566553	566754	.	+	0	ID=PVPAM_020018600.1:CDS:4;Parent=PVPAM_020018600.1
PVPAM_02	RATT	CDS	567014	567255	.	+	2	ID=PVPAM_020018600.1:CDS:5;Parent=PVPAM_020018600.1
PVPAM_02	RATT	CDS	567417	567486	.	+	0	ID=PVPAM_020018600.1:CDS:6;Parent=PVPAM_020018600.1
PVPAM_02	RATT	CDS	567588	567692	.	+	2	ID=PVPAM_020018600.1:CDS:7;Parent=PVPAM_020018600.1
PVPAM_02	RATT	CDS	567872	567927	.	+	2	ID=PVPAM_020018600.1:CDS:8;Parent=PVPAM_020018600.1
PVPAM_02	RATT	CDS	568107	568208	.	+	0	ID=PVPAM_020018600.1:CDS:9;Parent=PVPAM_020018600.1
PVPAM_02	RATT	CDS	568319	568366	.	+	0	ID=PVPAM_020018600.1:CDS:10;Parent=PVPAM_020018600.1
###
PVPAM_02	.	polypeptide	565685	568366	.	+	.	ID=PVPAM_020018600.1:pep;Derives_from=PVPAM_020018600.1;orthologous_to=PVP01_0210900.1;ortholog_cluster=ORTHOMCL2017;product=term%3Dactin-related protein ARP1%2C putative%3Bevidence%3DIEA%3Bwith%3DGeneDB:PVP01_0210900.1
PVPAM_02	Pfam	protein_match	565715	566815	.	+	.	Parent=PVPAM_020018600.1:pep;Name=PF00022;signature_desc=Actin
###
PVPAM_02	RATT	gene	568774	571257	.	-	.	ID=PVPAM_020018700;ratt_ortholog=PVP01_0211000;Name=PSTK
PVPAM_02	RATT	mRNA	568774	571257	.	-	.	ID=PVPAM_020018700.1;Parent=PVPAM_020018700
PVPAM_02	RATT	CDS	568774	568835	.	-	2	ID=PVPAM_020018700.1:CDS:1;Parent=PVPAM_020018700.1
PVPAM_02	RATT	CDS	568951	569007	.	-	2	ID=PVPAM_020018700.1:CDS:2;Parent=PVPAM_020018700.1
PVPAM_02	RATT	CDS	569150	569207	.	-	0	ID=PVPAM_020018700.1:CDS:3;Parent=PVPAM_020018700.1
PVPAM_02	RATT	CDS	569392	569511	.	-	0	ID=PVPAM_020018700.1:CDS:4;Parent=PVPAM_020018700.1
PVPAM_02	RATT	CDS	569657	569913	.	-	2	ID=PVPAM_020018700.1:CDS:5;Parent=PVPAM_020018700.1
PVPAM_02	RATT	CDS	570084	571257	.	-	0	ID=PVPAM_020018700.1:CDS:6;Parent=PVPAM_020018700.1
###
PVPAM_02	.	polypeptide	568774	571257	.	-	.	ID=PVPAM_020018700.1:pep;Derives_from=PVPAM_020018700.1;orthologous_to=PVP01_0211000.1;ortholog_cluster=ORTHOMCL1726;product=term%3DL-seryl-tRNA(Sec) kinase%2C putative%3Bevidence%3DIEA%3Bwith%3DGeneDB:PVP01_0211000.1
###
PVPAM_02	AUGUSTUS	gene	571679	576254	1	-	.	ID=PVPAM_020018800;Name=PSH1
PVPAM_02	AUGUSTUS	mRNA	571679	576254	1	-	.	ID=PVPAM_020018800.1;Parent=PVPAM_020018800
PVPAM_02	AUGUSTUS	CDS	571679	572166	1	-	2	ID=PVPAM_020018800.1:CDS:1;Parent=PVPAM_020018800.1
PVPAM_02	AUGUSTUS	CDS	572369	572624	1	-	0	ID=PVPAM_020018800.1:CDS:2;Parent=PVPAM_020018800.1
PVPAM_02	AUGUSTUS	CDS	572817	576254	1	-	0	ID=PVPAM_020018800.1:CDS:3;Parent=PVPAM_020018800.1
###
PVPAM_02	.	polypeptide	571679	576254	.	-	.	ID=PVPAM_020018800.1:pep;Derives_from=PVPAM_020018800.1;orthologous_to=PVP01_0211100.1;ortholog_cluster=ORTHOMCL478;product=term%3DATP-dependent DNA/RNA helicase PSH1%2C putative%3Bevidence%3DIEA%3Bwith%3DGeneDB:PVP01_0211100.1;Ontology_term=GO:0003676,GO:0005524
PVPAM_02	Pfam	protein_match	572517	572858	.	-	.	Parent=PVPAM_020018800.1:pep;Name=PF00271;signature_desc=Helicase conserved C-terminal domain
PVPAM_02	Pfam	protein_match	573279	573575	.	-	.	Parent=PVPAM_020018800.1:pep;Name=PF00270;signature_desc=DEAD/DEAH box helicase;Ontology_term=GO:0003676,GO:0005524
###
PVPAM_02	AUGUSTUS	gene	576784	577086	0.74	-	.	ID=PVPAM_020018900
PVPAM_02	AUGUSTUS	mRNA	576784	577086	0.74	-	.	ID=PVPAM_020018900.1;Parent=PVPAM_020018900
PVPAM_02	AUGUSTUS	CDS	576784	577086	0.74	-	0	ID=PVPAM_020018900.1:CDS:1;Parent=PVPAM_020018900.1
###
PVPAM_02	.	polypeptide	576784	577086	.	-	.	ID=PVPAM_020018900.1:pep;Derives_from=PVPAM_020018900.1;product=term%3Dhypothetical protein
###
PVPAM_02	RATT	gene	577226	583355	.	-	.	ID=PVPAM_020019000;ratt_ortholog=PVP01_0211200
PVPAM_02	RATT	mRNA	577226	583355	.	-	.	ID=PVPAM_020019000.1;Parent=PVPAM_020019000
PVPAM_02	RATT	CDS	577226	577603	.	-	0	ID=PVPAM_020019000.1:CDS:1;Parent=PVPAM_020019000.1
PVPAM_02	RATT	CDS	577837	578017	.	-	1	ID=PVPAM_020019000.1:CDS:2;Parent=PVPAM_020019000.1
PVPAM_02	RATT	CDS	578131	578220	.	-	1	ID=PVPAM_020019000.1:CDS:3;Parent=PVPAM_020019000.1
PVPAM_02	RATT	CDS	578458	578570	.	-	0	ID=PVPAM_020019000.1:CDS:4;Parent=PVPAM_020019000.1
PVPAM_02	RATT	CDS	578739	578832	.	-	1	ID=PVPAM_020019000.1:CDS:5;Parent=PVPAM_020019000.1
PVPAM_02	RATT	CDS	578971	581028	.	-	1	ID=PVPAM_020019000.1:CDS:6;Parent=PVPAM_020019000.1
PVPAM_02	RATT	CDS	581230	583355	.	-	0	ID=PVPAM_020019000.1:CDS:7;Parent=PVPAM_020019000.1
###
PVPAM_02	.	polypeptide	577226	583355	.	-	.	ID=PVPAM_020019000.1:pep;Derives_from=PVPAM_020019000.1;orthologous_to=PVP01_0211200.1;ortholog_cluster=ORTHOMCL5715;product=term%3Dconserved Plasmodium protein%2C unknown function%3Bevidence%3DIEA%3Bwith%3DGeneDB:PVP01_0211200.1
###
PVPAM_02	RATT	gene	585570	590030	.	+	.	ID=PVPAM_020019100;ratt_ortholog=PVP01_0211300
PVPAM_02	RATT	mRNA	585570	590030	.	+	.	ID=PVPAM_020019100.1;Parent=PVPAM_020019100
PVPAM_02	RATT	CDS	585570	590030	.	+	0	ID=PVPAM_020019100.1:CDS:1;Parent=PVPAM_020019100.1
###
PVPAM_02	.	polypeptide	585570	590030	.	+	.	ID=PVPAM_020019100.1:pep;Derives_from=PVPAM_020019100.1;orthologous_to=PVP01_0211300.1;ortholog_cluster=ORTHOMCL785;product=term%3Dzinc-carboxypeptidase%2C putative%3Bevidence%3DIEA%3Bwith%3DGeneDB:PVP01_0211300.1;Ontology_term=GO:0006508,GO:0008270,GO:0004181
PVPAM_02	Pfam	protein_match	587904	588140	.	+	.	Parent=PVPAM_020019100.1:pep;Name=PF00246;signature_desc=Zinc carboxypeptidase;Ontology_term=GO:0004181,GO:0008270,GO:0006508
###
PVPAM_02	RATT	gene	591296	593437	.	+	.	ID=PVPAM_020019200;ratt_ortholog=PVP01_0211400
PVPAM_02	RATT	mRNA	591296	593437	.	+	.	ID=PVPAM_020019200.1;Parent=PVPAM_020019200
PVPAM_02	RATT	CDS	591296	593437	.	+	0	ID=PVPAM_020019200.1:CDS:1;Parent=PVPAM_020019200.1
###
PVPAM_02	.	polypeptide	591296	593437	.	+	.	ID=PVPAM_020019200.1:pep;Derives_from=PVPAM_020019200.1;orthologous_to=PVP01_0211400.1;ortholog_cluster=ORTHOMCL1754;product=term%3Dconserved protein%2C unknown function%3Bevidence%3DIEA%3Bwith%3DGeneDB:PVP01_0211400.1
###
PVPAM_02	RATT	gene	595365	596892	.	+	.	ID=PVPAM_020019300;ratt_ortholog=PVP01_0211500;Name=NT4
PVPAM_02	RATT	mRNA	595365	596892	.	+	.	ID=PVPAM_020019300.1;Parent=PVPAM_020019300
PVPAM_02	RATT	CDS	595365	596274	.	+	0	ID=PVPAM_020019300.1:CDS:1;Parent=PVPAM_020019300.1
PVPAM_02	RATT	CDS	596468	596892	.	+	2	ID=PVPAM_020019300.1:CDS:2;Parent=PVPAM_020019300.1
###
PVPAM_02	.	polypeptide	595365	596892	.	+	.	ID=PVPAM_020019300.1:pep;Derives_from=PVPAM_020019300.1;orthologous_to=PVP01_0211500.1;ortholog_cluster=ORTHOMCL4715;product=term%3Dnucleoside transporter 4%3Bevidence%3DIEA%3Bwith%3DGeneDB:PVP01_0211500.1
###
PVPAM_02	RATT	gene	599140	603393	.	+	.	ID=PVPAM_020019400;ratt_ortholog=PVP01_0211600;Name=VPS51
PVPAM_02	RATT	mRNA	599140	603393	.	+	.	ID=PVPAM_020019400.1;Parent=PVPAM_020019400
PVPAM_02	RATT	CDS	599140	603393	.	+	0	ID=PVPAM_020019400.1:CDS:1;Parent=PVPAM_020019400.1
###
PVPAM_02	.	polypeptide	599140	603393	.	+	.	ID=PVPAM_020019400.1:pep;Derives_from=PVPAM_020019400.1;orthologous_to=PVP01_0211600.1;ortholog_cluster=ORTHOMCL513;product=term%3Dvacuolar protein sorting-associated protein 51%2C putative%3Bevidence%3DIEA%3Bwith%3DGeneDB:PVP01_0211600.1;Ontology_term=GO:0006893,GO:0000145
PVPAM_02	Pfam	protein_match	599380	599892	.	+	.	Parent=PVPAM_020019400.1:pep;Name=PF15469;signature_desc=Exocyst complex component Sec5;Ontology_term=GO:0006893,GO:0000145
PVPAM_02	Pfam	protein_match	599398	599643	.	+	.	Parent=PVPAM_020019400.1:pep;Name=PF08700;signature_desc=Vps51/Vps67
###
PVPAM_02	RATT	gene	604608	606367	.	+	.	ID=PVPAM_020019500;ratt_ortholog=PVP01_0211700
PVPAM_02	RATT	mRNA	604608	606367	.	+	.	ID=PVPAM_020019500.1;Parent=PVPAM_020019500
PVPAM_02	RATT	CDS	604608	604716	.	+	0	ID=PVPAM_020019500.1:CDS:1;Parent=PVPAM_020019500.1
PVPAM_02	RATT	CDS	604931	605002	.	+	2	ID=PVPAM_020019500.1:CDS:2;Parent=PVPAM_020019500.1
PVPAM_02	RATT	CDS	605214	605312	.	+	2	ID=PVPAM_020019500.1:CDS:3;Parent=PVPAM_020019500.1
PVPAM_02	RATT	CDS	605415	605660	.	+	2	ID=PVPAM_020019500.1:CDS:4;Parent=PVPAM_020019500.1
PVPAM_02	RATT	CDS	605804	605932	.	+	2	ID=PVPAM_020019500.1:CDS:5;Parent=PVPAM_020019500.1
PVPAM_02	RATT	CDS	606072	606143	.	+	2	ID=PVPAM_020019500.1:CDS:6;Parent=PVPAM_020019500.1
PVPAM_02	RATT	CDS	606297	606367	.	+	2	ID=PVPAM_020019500.1:CDS:7;Parent=PVPAM_020019500.1
###
PVPAM_02	.	polypeptide	604608	606367	.	+	.	ID=PVPAM_020019500.1:pep;Derives_from=PVPAM_020019500.1;orthologous_to=PVP01_0211700.1;ortholog_cluster=ORTHOMCL3507;product=term%3Dvacuolar protein sorting-associated protein VTA1%2C putative%3Bevidence%3DIEA%3Bwith%3DGeneDB:PVP01_0211700.1
PVPAM_02	Pfam	protein_match	604665	605069	.	+	.	Parent=PVPAM_020019500.1:pep;Name=PF04652;signature_desc=Vta1 like
PVPAM_02	Pfam	protein_match	605310	605393	.	+	.	Parent=PVPAM_020019500.1:pep;Name=PF18097;signature_desc=Vta1 C-terminal domain
###
PVPAM_02	RATT	gene	607532	609427	.	+	.	ID=PVPAM_020019600;ratt_ortholog=PVP01_0211800
PVPAM_02	RATT	mRNA	607532	609427	.	+	.	ID=PVPAM_020019600.1;Parent=PVPAM_020019600
PVPAM_02	RATT	CDS	607532	609427	.	+	0	ID=PVPAM_020019600.1:CDS:1;Parent=PVPAM_020019600.1
###
PVPAM_02	.	polypeptide	607532	609427	.	+	.	ID=PVPAM_020019600.1:pep;Derives_from=PVPAM_020019600.1;orthologous_to=PVP01_0211800.1;ortholog_cluster=ORTHOMCL2163;product=term%3Daspartate--tRNA ligase%2C putative%3Bevidence%3DIEA%3Bwith%3DGeneDB:PVP01_0211800.1;Ontology_term=GO:0004812,GO:0005524,GO:0000166,GO:0003676,GO:0006418
PVPAM_02	Pfam	protein_match	608087	608329	.	+	.	Parent=PVPAM_020019600.1:pep;Name=PF01336;signature_desc=OB-fold nucleic acid binding domain;Ontology_term=GO:0003676
PVPAM_02	Pfam	protein_match	608426	609403	.	+	.	Parent=PVPAM_020019600.1:pep;Name=PF00152;signature_desc=tRNA synthetases class II (D%2C K and N);Ontology_term=GO:0000166,GO:0004812,GO:0005524,GO:0006418
###
PVPAM_02	RATT	gene	610468	612048	.	+	.	ID=PVPAM_020019700;ratt_ortholog=PVP01_0211900
PVPAM_02	RATT	mRNA	610468	612048	.	+	.	ID=PVPAM_020019700.1;Parent=PVPAM_020019700
PVPAM_02	RATT	CDS	610468	612048	.	+	0	ID=PVPAM_020019700.1:CDS:1;Parent=PVPAM_020019700.1
###
PVPAM_02	.	polypeptide	610468	612048	.	+	.	ID=PVPAM_020019700.1:pep;Derives_from=PVPAM_020019700.1;orthologous_to=PVP01_0211900.1;ortholog_cluster=ORTHOMCL5752;product=term%3Dseipin domain-containing protein%2C putative%3Bevidence%3DIEA%3Bwith%3DGeneDB:PVP01_0211900.1
PVPAM_02	Pfam	protein_match	611437	611970	.	+	.	Parent=PVPAM_020019700.1:pep;Name=PF06775;signature_desc=Putative adipose-regulatory protein (Seipin)
###
PVPAM_02	RATT	gene	613743	617829	.	+	.	ID=PVPAM_020019800;ratt_ortholog=PVP01_0212000;Name=PMS1
PVPAM_02	RATT	mRNA	613743	617829	.	+	.	ID=PVPAM_020019800.1;Parent=PVPAM_020019800
PVPAM_02	RATT	CDS	613743	617263	.	+	0	ID=PVPAM_020019800.1:CDS:1;Parent=PVPAM_020019800.1
PVPAM_02	RATT	CDS	617520	617829	.	+	1	ID=PVPAM_020019800.1:CDS:2;Parent=PVPAM_020019800.1
###
PVPAM_02	.	polypeptide	613743	617829	.	+	.	ID=PVPAM_020019800.1:pep;Derives_from=PVPAM_020019800.1;orthologous_to=PVP01_0212000.1;ortholog_cluster=ORTHOMCL4542;product=term%3DDNA mismatch repair protein PMS1%2C putative%3Bevidence%3DIEA%3Bwith%3DGeneDB:PVP01_0212000.1;Ontology_term=GO:0030983,GO:0006298,GO:0005524
PVPAM_02	Pfam	protein_match	613809	614120	.	+	.	Parent=PVPAM_020019800.1:pep;Name=PF13589;signature_desc=Histidine kinase-%2C DNA gyrase B-%2C and HSP90-like ATPase
PVPAM_02	Pfam	protein_match	614403	614750	.	+	.	Parent=PVPAM_020019800.1:pep;Name=PF01119;signature_desc=DNA mismatch repair protein%2C C-terminal domain;Ontology_term=GO:0005524,GO:0030983,GO:0006298
PVPAM_02	Pfam	protein_match	616722	616904	.	+	.	Parent=PVPAM_020019800.1:pep;Name=PF08676;signature_desc=MutL C terminal dimerisation domain;Ontology_term=GO:0005524,GO:0006298
###
PVPAM_02	RATT	gene	618061	632522	.	-	.	ID=PVPAM_020019900;ratt_ortholog=PVP01_0212100
PVPAM_02	RATT	mRNA	618061	632522	.	-	.	ID=PVPAM_020019900.1;Parent=PVPAM_020019900
PVPAM_02	RATT	CDS	618061	618094	.	-	1	ID=PVPAM_020019900.1:CDS:1;Parent=PVPAM_020019900.1
PVPAM_02	RATT	CDS	618229	629876	.	-	0	ID=PVPAM_020019900.1:CDS:2;Parent=PVPAM_020019900.1
PVPAM_02	RATT	CDS	630186	631598	.	-	0	ID=PVPAM_020019900.1:CDS:3;Parent=PVPAM_020019900.1
PVPAM_02	RATT	CDS	631843	632063	.	-	2	ID=PVPAM_020019900.1:CDS:4;Parent=PVPAM_020019900.1
PVPAM_02	RATT	CDS	632282	632522	.	-	0	ID=PVPAM_020019900.1:CDS:5;Parent=PVPAM_020019900.1
###
PVPAM_02	.	polypeptide	618061	632522	.	-	.	ID=PVPAM_020019900.1:pep;Derives_from=PVPAM_020019900.1;orthologous_to=PVP01_0212100.1;ortholog_cluster=ORTHOMCL2309;product=term%3Dconserved Plasmodium membrane protein%2C unknown function%3Bevidence%3DIEA%3Bwith%3DGeneDB:PVP01_0212100.1
###
PVPAM_02	RATT	gene	634434	643765	.	-	.	ID=PVPAM_020020000;ratt_ortholog=PVP01_0212200
PVPAM_02	RATT	mRNA	634434	643765	.	-	.	ID=PVPAM_020020000.1;Parent=PVPAM_020020000
PVPAM_02	RATT	CDS	634434	634489	.	-	2	ID=PVPAM_020020000.1:CDS:1;Parent=PVPAM_020020000.1
PVPAM_02	RATT	CDS	634668	634836	.	-	0	ID=PVPAM_020020000.1:CDS:2;Parent=PVPAM_020020000.1
PVPAM_02	RATT	CDS	634963	635031	.	-	0	ID=PVPAM_020020000.1:CDS:3;Parent=PVPAM_020020000.1
PVPAM_02	RATT	CDS	635204	643765	.	-	0	ID=PVPAM_020020000.1:CDS:4;Parent=PVPAM_020020000.1
###
PVPAM_02	.	polypeptide	634434	643765	.	-	.	ID=PVPAM_020020000.1:pep;Derives_from=PVPAM_020020000.1;orthologous_to=PVP01_0212200.1;ortholog_cluster=ORTHOMCL1371;product=term%3Dubiquitin carboxyl-terminal hydrolase%2C putative%3Bevidence%3DIEA%3Bwith%3DGeneDB:PVP01_0212200.1;Ontology_term=GO:0006511,GO:0036459
PVPAM_02	Pfam	protein_match	634991	635476	.	-	.	Parent=PVPAM_020020000.1:pep;Name=PF14533;signature_desc=Ubiquitin-specific protease C-terminal
PVPAM_02	Pfam	protein_match	640436	641338	.	-	.	Parent=PVPAM_020020000.1:pep;Name=PF00443;signature_desc=Ubiquitin carboxyl-terminal hydrolase;Ontology_term=GO:0036459,GO:0006511
PVPAM_02	Pfam	protein_match	642977	643066	.	-	.	Parent=PVPAM_020020000.1:pep;Name=PF00443;signature_desc=Ubiquitin carboxyl-terminal hydrolase;Ontology_term=GO:0036459,GO:0006511
###
PVPAM_02	RATT	gene	648859	651380	.	+	.	ID=PVPAM_020020100;ratt_ortholog=PVP01_0212300
PVPAM_02	RATT	mRNA	648859	651380	.	+	.	ID=PVPAM_020020100.1;Parent=PVPAM_020020100
PVPAM_02	RATT	CDS	648859	650482	.	+	0	ID=PVPAM_020020100.1:CDS:1;Parent=PVPAM_020020100.1
PVPAM_02	RATT	CDS	650737	651380	.	+	2	ID=PVPAM_020020100.1:CDS:2;Parent=PVPAM_020020100.1
###
PVPAM_02	.	polypeptide	648859	651380	.	+	.	ID=PVPAM_020020100.1:pep;Derives_from=PVPAM_020020100.1;orthologous_to=PVP01_0212300.1;ortholog_cluster=ORTHOMCL3938;product=term%3Dconserved Plasmodium protein%2C unknown function%3Bevidence%3DIEA%3Bwith%3DGeneDB:PVP01_0212300.1
###
PVPAM_02	RATT	gene	652010	652519	.	-	.	ID=PVPAM_020020200;ratt_ortholog=PVP01_0212400
PVPAM_02	RATT	mRNA	652010	652519	.	-	.	ID=PVPAM_020020200.1;Parent=PVPAM_020020200
PVPAM_02	RATT	CDS	652010	652519	.	-	0	ID=PVPAM_020020200.1:CDS:1;Parent=PVPAM_020020200.1
###
PVPAM_02	.	polypeptide	652010	652519	.	-	.	ID=PVPAM_020020200.1:pep;Derives_from=PVPAM_020020200.1;orthologous_to=PVP01_0212400.1;ortholog_cluster=ORTHOMCL4022;product=term%3Dconserved Plasmodium protein%2C unknown function%3Bevidence%3DIEA%3Bwith%3DGeneDB:PVP01_0212400.1
###
PVPAM_02	RATT	gene	652688	653397	.	-	.	ID=PVPAM_020020300;ratt_ortholog=PVP01_0212500;Name=OST2
PVPAM_02	RATT	mRNA	652688	653397	.	-	.	ID=PVPAM_020020300.1;Parent=PVPAM_020020300
PVPAM_02	RATT	CDS	652688	652716	.	-	2	ID=PVPAM_020020300.1:CDS:1;Parent=PVPAM_020020300.1
PVPAM_02	RATT	CDS	652837	652918	.	-	0	ID=PVPAM_020020300.1:CDS:2;Parent=PVPAM_020020300.1
PVPAM_02	RATT	CDS	653185	653397	.	-	0	ID=PVPAM_020020300.1:CDS:3;Parent=PVPAM_020020300.1
###
PVPAM_02	.	polypeptide	652688	653397	.	-	.	ID=PVPAM_020020300.1:pep;Derives_from=PVPAM_020020300.1;orthologous_to=PVP01_0212500.1;ortholog_cluster=ORTHOMCL1214;product=term%3Ddolichyl-diphosphooligosaccharide--protein glycosyltransferase subunit OST2%2C putative%3Bevidence%3DIEA%3Bwith%3DGeneDB:PVP01_0212500.1;Ontology_term=GO:0004579,GO:0008250,GO:0016021
PVPAM_02	Pfam	protein_match	653089	653385	.	-	.	Parent=PVPAM_020020300.1:pep;Name=PF02109;signature_desc=DAD family;Ontology_term=GO:0004579,GO:0008250,GO:0016021
###
PVPAM_02	RATT	gene	654683	656269	.	+	.	ID=PVPAM_020020400;ratt_ortholog=PVP01_0212600;Name=TIM50
PVPAM_02	RATT	mRNA	654683	656269	.	+	.	ID=PVPAM_020020400.1;Parent=PVPAM_020020400
PVPAM_02	RATT	CDS	654683	656269	.	+	0	ID=PVPAM_020020400.1:CDS:1;Parent=PVPAM_020020400.1
###
PVPAM_02	.	polypeptide	654683	656269	.	+	.	ID=PVPAM_020020400.1:pep;Derives_from=PVPAM_020020400.1;orthologous_to=PVP01_0212600.1;ortholog_cluster=ORTHOMCL864;product=term%3Dmitochondrial import inner membrane translocase subunit TIM50%2C putative%3Bevidence%3DIEA%3Bwith%3DGeneDB:PVP01_0212600.1;Ontology_term=GO:0005515
PVPAM_02	Pfam	protein_match	655676	656101	.	+	.	Parent=PVPAM_020020400.1:pep;Name=PF03031;signature_desc=NLI interacting factor-like phosphatase;Ontology_term=GO:0005515
###
PVPAM_02	RATT	gene	656761	659280	.	-	.	ID=PVPAM_020020500;ratt_ortholog=PVP01_0212700;Name=VPS53
PVPAM_02	RATT	mRNA	656761	659280	.	-	.	ID=PVPAM_020020500.1;Parent=PVPAM_020020500
PVPAM_02	RATT	CDS	656761	659280	.	-	0	ID=PVPAM_020020500.1:CDS:1;Parent=PVPAM_020020500.1
###
PVPAM_02	.	polypeptide	656761	659280	.	-	.	ID=PVPAM_020020500.1:pep;Derives_from=PVPAM_020020500.1;orthologous_to=PVP01_0212700.1;ortholog_cluster=ORTHOMCL2099;product=term%3Dvacuolar protein sorting-associated protein 53%2C putative%3Bevidence%3DIEA%3Bwith%3DGeneDB:PVP01_0212700.1
PVPAM_02	Pfam	protein_match	657994	659226	.	-	.	Parent=PVPAM_020020500.1:pep;Name=PF04100;signature_desc=Vps53-like%2C N-terminal
###
PVPAM_02	RATT	gene	660327	663023	.	-	.	ID=PVPAM_020020600;ratt_ortholog=PVP01_0212800
PVPAM_02	RATT	mRNA	660327	663023	.	-	.	ID=PVPAM_020020600.1;Parent=PVPAM_020020600
PVPAM_02	RATT	CDS	660327	663023	.	-	0	ID=PVPAM_020020600.1:CDS:1;Parent=PVPAM_020020600.1
###
PVPAM_02	.	polypeptide	660327	663023	.	-	.	ID=PVPAM_020020600.1:pep;Derives_from=PVPAM_020020600.1;orthologous_to=PVP01_0212800.1;ortholog_cluster=ORTHOMCL4429;product=term%3Dconserved protein%2C unknown function%3Bevidence%3DIEA%3Bwith%3DGeneDB:PVP01_0212800.1
###
PVPAM_02	RATT	gene	664814	666367	.	-	.	ID=PVPAM_020020700;ratt_ortholog=PVP01_0212900;Name=NFS1
PVPAM_02	RATT	mRNA	664814	666367	.	-	.	ID=PVPAM_020020700.1;Parent=PVPAM_020020700
PVPAM_02	RATT	CDS	664814	666367	.	-	0	ID=PVPAM_020020700.1:CDS:1;Parent=PVPAM_020020700.1
###
PVPAM_02	.	polypeptide	664814	666367	.	-	.	ID=PVPAM_020020700.1:pep;Derives_from=PVPAM_020020700.1;orthologous_to=PVP01_0212900.1;ortholog_cluster=ORTHOMCL1450;product=term%3Dcysteine desulfurase IscS%2C putative%3Bevidence%3DIEA%3Bwith%3DGeneDB:PVP01_0212900.1;Ontology_term=GO:0008152
PVPAM_02	Pfam	protein_match	664928	666028	.	-	.	Parent=PVPAM_020020700.1:pep;Name=PF00266;signature_desc=Aminotransferase class-V;Ontology_term=GO:0008152
###
PVPAM_02	RATT	gene	667667	670090	.	-	.	ID=PVPAM_020020800;ratt_ortholog=PVP01_0213000;Name=DNMT
PVPAM_02	RATT	mRNA	667667	670090	.	-	.	ID=PVPAM_020020800.1;Parent=PVPAM_020020800
PVPAM_02	RATT	CDS	667667	670090	.	-	0	ID=PVPAM_020020800.1:CDS:1;Parent=PVPAM_020020800.1
###
PVPAM_02	.	polypeptide	667667	670090	.	-	.	ID=PVPAM_020020800.1:pep;Derives_from=PVPAM_020020800.1;orthologous_to=PVP01_0213000.1;ortholog_cluster=ORTHOMCL5351;product=term%3DDNA (cytosine-5)-methyltransferase%2C putative%3Bevidence%3DIEA%3Bwith%3DGeneDB:PVP01_0213000.1
PVPAM_02	Pfam	protein_match	668201	669181	.	-	.	Parent=PVPAM_020020800.1:pep;Name=PF00145;signature_desc=C-5 cytosine-specific DNA methylase
###
PVPAM_02	RATT	gene	671250	672485	.	+	.	ID=PVPAM_020020900;ratt_ortholog=PVP01_0213100
PVPAM_02	RATT	mRNA	671250	672485	.	+	.	ID=PVPAM_020020900.1;Parent=PVPAM_020020900
PVPAM_02	RATT	CDS	671250	671263	.	+	0	ID=PVPAM_020020900.1:CDS:1;Parent=PVPAM_020020900.1
PVPAM_02	RATT	CDS	671446	671527	.	+	1	ID=PVPAM_020020900.1:CDS:2;Parent=PVPAM_020020900.1
PVPAM_02	RATT	CDS	671811	672485	.	+	0	ID=PVPAM_020020900.1:CDS:3;Parent=PVPAM_020020900.1
###
PVPAM_02	.	polypeptide	671250	672485	.	+	.	ID=PVPAM_020020900.1:pep;Derives_from=PVPAM_020020900.1;orthologous_to=PVP01_0213100.1;ortholog_cluster=ORTHOMCL2272;product=term%3Dproteasome subunit alpha type-5%2C putative%3Bevidence%3DIEA%3Bwith%3DGeneDB:PVP01_0213100.1;Ontology_term=GO:0004175,GO:0006511,GO:0005839,GO:0051603,GO:0004298,GO:0019773
PVPAM_02	Pfam	protein_match	671271	671330	.	+	.	Parent=PVPAM_020020900.1:pep;Name=PF10584;signature_desc=Proteasome subunit A N-terminal signature;Ontology_term=GO:0004175,GO:0006511,GO:0019773
PVPAM_02	Pfam	protein_match	671340	671909	.	+	.	Parent=PVPAM_020020900.1:pep;Name=PF00227;signature_desc=Proteasome subunit;Ontology_term=GO:0004298,GO:0051603,GO:0005839
###
PVPAM_02	RATT	gene	673236	675425	.	-	.	ID=PVPAM_020021000;ratt_ortholog=PVP01_0213200
PVPAM_02	RATT	mRNA	673236	675425	.	-	.	ID=PVPAM_020021000.1;Parent=PVPAM_020021000
PVPAM_02	RATT	CDS	673236	675425	.	-	0	ID=PVPAM_020021000.1:CDS:1;Parent=PVPAM_020021000.1
###
PVPAM_02	.	polypeptide	673236	675425	.	-	.	ID=PVPAM_020021000.1:pep;Derives_from=PVPAM_020021000.1;orthologous_to=PVP01_0213200.1;ortholog_cluster=ORTHOMCL4408;product=term%3DmTERF domain-containing protein%2C putative%3Bevidence%3DIEA%3Bwith%3DGeneDB:PVP01_0213200.1;Ontology_term=GO:0003690,GO:0005739,GO:0006355
PVPAM_02	Pfam	protein_match	673473	673934	.	-	.	Parent=PVPAM_020021000.1:pep;Name=PF02536;signature_desc=mTERF;Ontology_term=GO:0003690,GO:0006355,GO:0005739
###
PVPAM_02	RATT	gene	676469	679759	.	+	.	ID=PVPAM_020021100;ratt_ortholog=PVP01_0213300
PVPAM_02	RATT	mRNA	676469	679759	.	+	.	ID=PVPAM_020021100.1;Parent=PVPAM_020021100
PVPAM_02	RATT	CDS	676469	679318	.	+	0	ID=PVPAM_020021100.1:CDS:1;Parent=PVPAM_020021100.1
PVPAM_02	RATT	CDS	679450	679556	.	+	0	ID=PVPAM_020021100.1:CDS:2;Parent=PVPAM_020021100.1
PVPAM_02	RATT	CDS	679726	679759	.	+	1	ID=PVPAM_020021100.1:CDS:3;Parent=PVPAM_020021100.1
###
PVPAM_02	.	polypeptide	676469	679759	.	+	.	ID=PVPAM_020021100.1:pep;Derives_from=PVPAM_020021100.1;orthologous_to=PVP01_0213300.1;ortholog_cluster=ORTHOMCL1268;product=term%3Dconserved Plasmodium protein%2C unknown function%3Bevidence%3DIEA%3Bwith%3DGeneDB:PVP01_0213300.1
###
PVPAM_02	RATT	gene	679915	683094	.	-	.	ID=PVPAM_020021200;ratt_ortholog=PVP01_0213400
PVPAM_02	RATT	mRNA	679915	683094	.	-	.	ID=PVPAM_020021200.1;Parent=PVPAM_020021200
PVPAM_02	RATT	CDS	679915	683094	.	-	0	ID=PVPAM_020021200.1:CDS:1;Parent=PVPAM_020021200.1
###
PVPAM_02	.	polypeptide	679915	683094	.	-	.	ID=PVPAM_020021200.1:pep;Derives_from=PVPAM_020021200.1;orthologous_to=PVP01_0213400.1;ortholog_cluster=ORTHOMCL3228;product=term%3Dconserved Plasmodium protein%2C unknown function%3Bevidence%3DIEA%3Bwith%3DGeneDB:PVP01_0213400.1
###
PVPAM_02	RATT	gene	685471	690525	.	+	.	ID=PVPAM_020021300;ratt_ortholog=PVP01_0213500
PVPAM_02	RATT	mRNA	685471	690525	.	+	.	ID=PVPAM_020021300.1;Parent=PVPAM_020021300
PVPAM_02	RATT	CDS	685471	690525	.	+	0	ID=PVPAM_020021300.1:CDS:1;Parent=PVPAM_020021300.1
###
PVPAM_02	.	polypeptide	685471	690525	.	+	.	ID=PVPAM_020021300.1:pep;Derives_from=PVPAM_020021300.1;orthologous_to=PVP01_0213500.1;ortholog_cluster=ORTHOMCL3749;product=term%3Dcation transporting ATPase%2C putative%3Bevidence%3DIEA%3Bwith%3DGeneDB:PVP01_0213500.1;Ontology_term=GO:0000166,GO:0046872
PVPAM_02	Pfam	protein_match	687022	687768	.	+	.	Parent=PVPAM_020021300.1:pep;Name=PF00122;signature_desc=E1-E2 ATPase;Ontology_term=GO:0000166,GO:0046872
###
PVPAM_02	RATT	gene	693683	699541	.	+	.	ID=PVPAM_020021400;ratt_ortholog=PVP01_0213600
PVPAM_02	RATT	mRNA	693683	699541	.	+	.	ID=PVPAM_020021400.1;Parent=PVPAM_020021400
PVPAM_02	RATT	CDS	693683	699541	.	+	0	ID=PVPAM_020021400.1:CDS:1;Parent=PVPAM_020021400.1
###
PVPAM_02	.	polypeptide	693683	699541	.	+	.	ID=PVPAM_020021400.1:pep;Derives_from=PVPAM_020021400.1;orthologous_to=PVP01_0213600.1;ortholog_cluster=ORTHOMCL5397;product=term%3Dconserved Plasmodium protein%2C unknown function%3Bevidence%3DIEA%3Bwith%3DGeneDB:PVP01_0213600.1
###
PVPAM_02	RATT	gene	700638	701877	.	-	.	ID=PVPAM_020021500;ratt_ortholog=PVP01_0213700;Name=eIF2alpha
PVPAM_02	RATT	mRNA	700638	701877	.	-	.	ID=PVPAM_020021500.1;Parent=PVPAM_020021500
PVPAM_02	RATT	CDS	700638	701473	.	-	2	ID=PVPAM_020021500.1:CDS:1;Parent=PVPAM_020021500.1
PVPAM_02	RATT	CDS	701724	701877	.	-	0	ID=PVPAM_020021500.1:CDS:2;Parent=PVPAM_020021500.1
###
PVPAM_02	.	polypeptide	700638	701877	.	-	.	ID=PVPAM_020021500.1:pep;Derives_from=PVPAM_020021500.1;orthologous_to=PVP01_0213700.1;ortholog_cluster=ORTHOMCL1108;product=term%3Deukaryotic translation initiation factor 2 subunit alpha%2C putative%3Bevidence%3DIEA%3Bwith%3DGeneDB:PVP01_0213700.1;Ontology_term=GO:0003723,GO:0005850,GO:0003676,GO:0003743
PVPAM_02	Pfam	protein_match	701146	701463	.	-	.	Parent=PVPAM_020021500.1:pep;Name=PF07541;signature_desc=Eukaryotic translation initiation factor 2 alpha subunit;Ontology_term=GO:0003723,GO:0003743,GO:0005850
PVPAM_02	Pfam	protein_match	701593	701814	.	-	.	Parent=PVPAM_020021500.1:pep;Name=PF00575;signature_desc=S1 RNA binding domain;Ontology_term=GO:0003676
###
PVPAM_02	RATT	gene	703735	718650	.	-	.	ID=PVPAM_020021600;ratt_ortholog=PVP01_0213800
PVPAM_02	RATT	mRNA	703735	718650	.	-	.	ID=PVPAM_020021600.1;Parent=PVPAM_020021600
PVPAM_02	RATT	CDS	703735	718650	.	-	0	ID=PVPAM_020021600.1:CDS:1;Parent=PVPAM_020021600.1
###
PVPAM_02	.	polypeptide	703735	718650	.	-	.	ID=PVPAM_020021600.1:pep;Derives_from=PVPAM_020021600.1;orthologous_to=PVP01_0213800.1;ortholog_cluster=ORTHOMCL2118;product=term%3Danaphase-promoting complex subunit 1%2C putative%3Bevidence%3DIEA%3Bwith%3DGeneDB:PVP01_0213800.1
###
PVPAM_02	AUGUSTUS	gene	720183	721974	1	+	.	ID=PVPAM_020021700;Name=ALP3
PVPAM_02	AUGUSTUS	mRNA	720183	721974	1	+	.	ID=PVPAM_020021700.1;Parent=PVPAM_020021700
PVPAM_02	AUGUSTUS	CDS	720183	720246	1	+	0	ID=PVPAM_020021700.1:CDS:1;Parent=PVPAM_020021700.1
PVPAM_02	AUGUSTUS	CDS	720449	721974	1	+	2	ID=PVPAM_020021700.1:CDS:2;Parent=PVPAM_020021700.1
###
PVPAM_02	.	polypeptide	720183	721974	.	+	.	ID=PVPAM_020021700.1:pep;Derives_from=PVPAM_020021700.1;orthologous_to=PVP01_0213900.1;ortholog_cluster=ORTHOMCL1576;product=term%3Dactin-like protein%2C putative%3Bevidence%3DIEA%3Bwith%3DGeneDB:PVP01_0213900.1
PVPAM_02	Pfam	protein_match	720660	721688	.	+	.	Parent=PVPAM_020021700.1:pep;Name=PF00022;signature_desc=Actin
###
PVPAM_02	RATT	gene	722563	723303	.	-	.	ID=PVPAM_020021800;ratt_ortholog=PVP01_0214000
PVPAM_02	RATT	mRNA	722563	723303	.	-	.	ID=PVPAM_020021800.1;Parent=PVPAM_020021800
PVPAM_02	RATT	CDS	722563	723303	.	-	0	ID=PVPAM_020021800.1:CDS:1;Parent=PVPAM_020021800.1
###
PVPAM_02	.	polypeptide	722563	723303	.	-	.	ID=PVPAM_020021800.1:pep;Derives_from=PVPAM_020021800.1;orthologous_to=PVP01_0214000.1;ortholog_cluster=ORTHOMCL753;product=term%3Dconserved protein%2C unknown function%3Bevidence%3DIEA%3Bwith%3DGeneDB:PVP01_0214000.1
###
PVPAM_02	RATT	gene	723878	724654	.	+	.	ID=PVPAM_020021900;ratt_ortholog=PVP01_0214100
PVPAM_02	RATT	mRNA	723878	724654	.	+	.	ID=PVPAM_020021900.1;Parent=PVPAM_020021900
PVPAM_02	RATT	CDS	723878	724093	.	+	0	ID=PVPAM_020021900.1:CDS:1;Parent=PVPAM_020021900.1
PVPAM_02	RATT	CDS	724382	724654	.	+	0	ID=PVPAM_020021900.1:CDS:2;Parent=PVPAM_020021900.1
###
PVPAM_02	.	polypeptide	723878	724654	.	+	.	ID=PVPAM_020021900.1:pep;Derives_from=PVPAM_020021900.1;orthologous_to=PVP01_0214100.1;ortholog_cluster=ORTHOMCL5049;product=term%3DSDH5 domain-containing protein%2C putative%3Bevidence%3DIEA%3Bwith%3DGeneDB:PVP01_0214100.1
PVPAM_02	Pfam	protein_match	724067	724285	.	+	.	Parent=PVPAM_020021900.1:pep;Name=PF03937;signature_desc=Flavinator of succinate dehydrogenase
###
PVPAM_02	RATT	gene	724912	726021	.	-	.	ID=PVPAM_020022000;ratt_ortholog=PVP01_0214200
PVPAM_02	RATT	mRNA	724912	726021	.	-	.	ID=PVPAM_020022000.1;Parent=PVPAM_020022000
PVPAM_02	RATT	CDS	724912	724959	.	-	0	ID=PVPAM_020022000.1:CDS:1;Parent=PVPAM_020022000.1
PVPAM_02	RATT	CDS	725049	725146	.	-	2	ID=PVPAM_020022000.1:CDS:2;Parent=PVPAM_020022000.1
PVPAM_02	RATT	CDS	725286	725428	.	-	1	ID=PVPAM_020022000.1:CDS:3;Parent=PVPAM_020022000.1
PVPAM_02	RATT	CDS	725700	725791	.	-	0	ID=PVPAM_020022000.1:CDS:4;Parent=PVPAM_020022000.1
PVPAM_02	RATT	CDS	726007	726021	.	-	0	ID=PVPAM_020022000.1:CDS:5;Parent=PVPAM_020022000.1
###
PVPAM_02	.	polypeptide	724912	726021	.	-	.	ID=PVPAM_020022000.1:pep;Derives_from=PVPAM_020022000.1;orthologous_to=PVP01_0214200.1;ortholog_cluster=ORTHOMCL3076;product=term%3DEF hand domain-containing protein%2C putative%3Bevidence%3DIEA%3Bwith%3DGeneDB:PVP01_0214200.1
###
PVPAM_02	RATT	gene	728070	734188	.	+	.	ID=PVPAM_020022100;ratt_ortholog=PVP01_0214300
PVPAM_02	RATT	mRNA	728070	734188	.	+	.	ID=PVPAM_020022100.1;Parent=PVPAM_020022100
PVPAM_02	RATT	CDS	728070	732759	.	+	0	ID=PVPAM_020022100.1:CDS:1;Parent=PVPAM_020022100.1
PVPAM_02	RATT	CDS	732911	733160	.	+	2	ID=PVPAM_020022100.1:CDS:2;Parent=PVPAM_020022100.1
PVPAM_02	RATT	CDS	733451	733795	.	+	1	ID=PVPAM_020022100.1:CDS:3;Parent=PVPAM_020022100.1
PVPAM_02	RATT	CDS	733925	734006	.	+	1	ID=PVPAM_020022100.1:CDS:4;Parent=PVPAM_020022100.1
PVPAM_02	RATT	CDS	734165	734188	.	+	0	ID=PVPAM_020022100.1:CDS:5;Parent=PVPAM_020022100.1
###
PVPAM_02	.	polypeptide	728070	734188	.	+	.	ID=PVPAM_020022100.1:pep;Derives_from=PVPAM_020022100.1;orthologous_to=PVP01_0214300.1;ortholog_cluster=ORTHOMCL650;product=term%3DRING zinc finger protein%2C putative%3Bevidence%3DIEA%3Bwith%3DGeneDB:PVP01_0214300.1;Ontology_term=GO:0005515,GO:0008270,GO:0046872
PVPAM_02	Pfam	protein_match	733281	733403	.	+	.	Parent=PVPAM_020022100.1:pep;Name=PF13445;signature_desc=RING-type zinc-finger
PVPAM_02	Pfam	protein_match	733281	733412	.	+	.	Parent=PVPAM_020022100.1:pep;Name=PF14634;signature_desc=zinc-RING finger domain;Ontology_term=GO:0005515,GO:0008270
PVPAM_02	Pfam	protein_match	733308	733409	.	+	.	Parent=PVPAM_020022100.1:pep;Name=PF00097;signature_desc=Zinc finger%2C C3HC4 type (RING finger);Ontology_term=GO:0046872
###
PVPAM_02	RATT	gene	734747	737522	.	-	.	ID=PVPAM_020022200;ratt_ortholog=PVP01_0214400
PVPAM_02	RATT	mRNA	734747	737522	.	-	.	ID=PVPAM_020022200.1;Parent=PVPAM_020022200
PVPAM_02	RATT	CDS	734747	735611	.	-	1	ID=PVPAM_020022200.1:CDS:1;Parent=PVPAM_020022200.1
PVPAM_02	RATT	CDS	735969	736069	.	-	0	ID=PVPAM_020022200.1:CDS:2;Parent=PVPAM_020022200.1
PVPAM_02	RATT	CDS	736351	737109	.	-	0	ID=PVPAM_020022200.1:CDS:3;Parent=PVPAM_020022200.1
PVPAM_02	RATT	CDS	737472	737522	.	-	0	ID=PVPAM_020022200.1:CDS:4;Parent=PVPAM_020022200.1
###
PVPAM_02	.	polypeptide	734747	737522	.	-	.	ID=PVPAM_020022200.1:pep;Derives_from=PVPAM_020022200.1;orthologous_to=PVP01_0214400.1;ortholog_cluster=ORTHOMCL1443;product=term%3Dalpha/beta hydrolase%2C putative%3Bevidence%3DIEA%3Bwith%3DGeneDB:PVP01_0214400.1
###
PVPAM_02	RATT	gene	739517	741007	.	+	.	ID=PVPAM_020022300;ratt_ortholog=PVP01_0214500
PVPAM_02	RATT	mRNA	739517	741007	.	+	.	ID=PVPAM_020022300.1;Parent=PVPAM_020022300
PVPAM_02	RATT	CDS	739517	740752	.	+	0	ID=PVPAM_020022300.1:CDS:1;Parent=PVPAM_020022300.1
PVPAM_02	RATT	CDS	740975	741007	.	+	0	ID=PVPAM_020022300.1:CDS:2;Parent=PVPAM_020022300.1
###
PVPAM_02	.	polypeptide	739517	741007	.	+	.	ID=PVPAM_020022300.1:pep;Derives_from=PVPAM_020022300.1;orthologous_to=PVP01_0214500.1;ortholog_cluster=ORTHOMCL856;product=term%3Dconserved Plasmodium protein%2C unknown function%3Bevidence%3DIEA%3Bwith%3DGeneDB:PVP01_0214500.1
###
PVPAM_02	RATT	gene	741114	743829	.	-	.	ID=PVPAM_020022400;ratt_ortholog=PVP01_0214600
PVPAM_02	RATT	mRNA	741114	743829	.	-	.	ID=PVPAM_020022400.1;Parent=PVPAM_020022400
PVPAM_02	RATT	CDS	741114	741167	.	-	0	ID=PVPAM_020022400.1:CDS:1;Parent=PVPAM_020022400.1
PVPAM_02	RATT	CDS	741339	741388	.	-	2	ID=PVPAM_020022400.1:CDS:2;Parent=PVPAM_020022400.1
PVPAM_02	RATT	CDS	741501	741561	.	-	0	ID=PVPAM_020022400.1:CDS:3;Parent=PVPAM_020022400.1
PVPAM_02	RATT	CDS	741710	741802	.	-	0	ID=PVPAM_020022400.1:CDS:4;Parent=PVPAM_020022400.1
PVPAM_02	RATT	CDS	741958	742023	.	-	0	ID=PVPAM_020022400.1:CDS:5;Parent=PVPAM_020022400.1
PVPAM_02	RATT	CDS	742174	742218	.	-	0	ID=PVPAM_020022400.1:CDS:6;Parent=PVPAM_020022400.1
PVPAM_02	RATT	CDS	742341	742394	.	-	0	ID=PVPAM_020022400.1:CDS:7;Parent=PVPAM_020022400.1
PVPAM_02	RATT	CDS	742657	743829	.	-	0	ID=PVPAM_020022400.1:CDS:8;Parent=PVPAM_020022400.1
###
PVPAM_02	.	polypeptide	741114	743829	.	-	.	ID=PVPAM_020022400.1:pep;Derives_from=PVPAM_020022400.1;orthologous_to=PVP01_0214600.1;ortholog_cluster=ORTHOMCL425;product=term%3DRNA-binding protein%2C putative%3Bevidence%3DIEA%3Bwith%3DGeneDB:PVP01_0214600.1;Ontology_term=GO:0003676
PVPAM_02	Pfam	protein_match	742870	743085	.	-	.	Parent=PVPAM_020022400.1:pep;Name=PF00076;signature_desc=RNA recognition motif. (a.k.a. RRM%2C RBD%2C or RNP domain);Ontology_term=GO:0003676
###
PVPAM_02	AUGUSTUS	gene	744550	745626	1.83	+	.	ID=PVPAM_020022500;Name=SRP9
PVPAM_02	AUGUSTUS	mRNA	744550	745626	0.83	+	.	ID=PVPAM_020022500.1;Parent=PVPAM_020022500
PVPAM_02	AUGUSTUS	CDS	744550	744580	0.83	+	0	ID=PVPAM_020022500.1:CDS:1;Parent=PVPAM_020022500.1
PVPAM_02	AUGUSTUS	CDS	744865	744935	0.97	+	2	ID=PVPAM_020022500.1:CDS:2;Parent=PVPAM_020022500.1
PVPAM_02	AUGUSTUS	CDS	745075	745143	1	+	0	ID=PVPAM_020022500.1:CDS:3;Parent=PVPAM_020022500.1
PVPAM_02	AUGUSTUS	CDS	745304	745424	1	+	0	ID=PVPAM_020022500.1:CDS:4;Parent=PVPAM_020022500.1
PVPAM_02	AUGUSTUS	CDS	745577	745626	1	+	2	ID=PVPAM_020022500.1:CDS:5;Parent=PVPAM_020022500.1
PVPAM_02	AUGUSTUS	mRNA	744894	745626	1	+	.	ID=PVPAM_020022500.2;Parent=PVPAM_020022500
PVPAM_02	AUGUSTUS	CDS	744894	744935	1	+	0	ID=PVPAM_020022500.2:CDS:1;Parent=PVPAM_020022500.2
PVPAM_02	AUGUSTUS	CDS	745075	745143	1	+	0	ID=PVPAM_020022500.2:CDS:2;Parent=PVPAM_020022500.2
PVPAM_02	AUGUSTUS	CDS	745304	745424	1	+	0	ID=PVPAM_020022500.2:CDS:3;Parent=PVPAM_020022500.2
PVPAM_02	AUGUSTUS	CDS	745577	745626	1	+	2	ID=PVPAM_020022500.2:CDS:4;Parent=PVPAM_020022500.2
###
PVPAM_02	.	polypeptide	744550	745626	.	+	.	ID=PVPAM_020022500.1:pep;Derives_from=PVPAM_020022500.1;orthologous_to=PVP01_0214700.1;ortholog_cluster=ORTHOMCL2559;product=term%3Dsignal recognition particle subunit SRP9%2C putative%3Bevidence%3DIEA%3Bwith%3DGeneDB:PVP01_0214700.1
###
PVPAM_02	.	polypeptide	744894	745626	.	+	.	ID=PVPAM_020022500.2:pep;Derives_from=PVPAM_020022500.2;product=term%3Dhypothetical protein
###
PVPAM_02	RATT	gene	747318	755063	.	+	.	ID=PVPAM_020022600;ratt_ortholog=PVP01_0214800
PVPAM_02	RATT	mRNA	747318	755063	.	+	.	ID=PVPAM_020022600.1;Parent=PVPAM_020022600
PVPAM_02	RATT	CDS	747318	755063	.	+	0	ID=PVPAM_020022600.1:CDS:1;Parent=PVPAM_020022600.1
###
PVPAM_02	.	polypeptide	747318	755063	.	+	.	ID=PVPAM_020022600.1:pep;Derives_from=PVPAM_020022600.1;orthologous_to=PVP01_0214800.1;ortholog_cluster=ORTHOMCL3520;product=term%3Dallantoicase%2C putative%3Bevidence%3DIEA%3Bwith%3DGeneDB:PVP01_0214800.1;Ontology_term=GO:0004037,GO:0000256
PVPAM_02	Pfam	protein_match	753135	753383	.	+	.	Parent=PVPAM_020022600.1:pep;Name=PF03561;signature_desc=Allantoicase repeat;Ontology_term=GO:0004037,GO:0000256
PVPAM_02	Pfam	protein_match	754278	754454	.	+	.	Parent=PVPAM_020022600.1:pep;Name=PF03561;signature_desc=Allantoicase repeat;Ontology_term=GO:0004037,GO:0000256
PVPAM_02	Pfam	protein_match	754524	755048	.	+	.	Parent=PVPAM_020022600.1:pep;Name=PF03561;signature_desc=Allantoicase repeat;Ontology_term=GO:0004037,GO:0000256
###
PVPAM_02	RATT	gene	756235	757064	.	+	.	ID=PVPAM_020022700;ratt_ortholog=PVP01_0214900;Name=AOP
PVPAM_02	RATT	mRNA	756235	757064	.	+	.	ID=PVPAM_020022700.1;Parent=PVPAM_020022700
PVPAM_02	RATT	CDS	756235	756441	.	+	0	ID=PVPAM_020022700.1:CDS:1;Parent=PVPAM_020022700.1
PVPAM_02	RATT	CDS	756558	757064	.	+	0	ID=PVPAM_020022700.1:CDS:2;Parent=PVPAM_020022700.1
###
PVPAM_02	.	polypeptide	756235	757064	.	+	.	ID=PVPAM_020022700.1:pep;Derives_from=PVPAM_020022700.1;orthologous_to=PVP01_0214900.1;ortholog_cluster=ORTHOMCL5760;product=term%3D1-cys peroxiredoxin%2C putative%3Bevidence%3DIEA%3Bwith%3DGeneDB:PVP01_0214900.1;Ontology_term=GO:0055114,GO:0016491,GO:0016209
PVPAM_02	Pfam	protein_match	756409	756876	.	+	.	Parent=PVPAM_020022700.1:pep;Name=PF08534;signature_desc=Redoxin;Ontology_term=GO:0016491
PVPAM_02	Pfam	protein_match	756484	756819	.	+	.	Parent=PVPAM_020022700.1:pep;Name=PF00578;signature_desc=AhpC/TSA family;Ontology_term=GO:0016209,GO:0016491,GO:0055114
###
PVPAM_02	RATT	gene	757899	760577	.	-	.	ID=PVPAM_020022800;ratt_ortholog=PVP01_0215000;Name=NMD3
PVPAM_02	RATT	mRNA	757899	760577	.	-	.	ID=PVPAM_020022800.1;Parent=PVPAM_020022800
PVPAM_02	RATT	CDS	757899	760577	.	-	0	ID=PVPAM_020022800.1:CDS:1;Parent=PVPAM_020022800.1
###
PVPAM_02	.	polypeptide	757899	760577	.	-	.	ID=PVPAM_020022800.1:pep;Derives_from=PVPAM_020022800.1;orthologous_to=PVP01_0215000.1;ortholog_cluster=ORTHOMCL5575;product=term%3D60S ribosomal export protein NMD3%2C putative%3Bevidence%3DIEA%3Bwith%3DGeneDB:PVP01_0215000.1
PVPAM_02	Pfam	protein_match	758820	759503	.	-	.	Parent=PVPAM_020022800.1:pep;Name=PF04981;signature_desc=NMD3 family
###
PVPAM_02	RATT	gene	761931	763304	.	+	.	ID=PVPAM_020022900;ratt_ortholog=PVP01_0215100
PVPAM_02	RATT	mRNA	761931	763304	.	+	.	ID=PVPAM_020022900.1;Parent=PVPAM_020022900
PVPAM_02	RATT	CDS	761931	763304	.	+	0	ID=PVPAM_020022900.1:CDS:1;Parent=PVPAM_020022900.1
###
PVPAM_02	.	polypeptide	761931	763304	.	+	.	ID=PVPAM_020022900.1:pep;Derives_from=PVPAM_020022900.1;orthologous_to=PVP01_0215100.1;ortholog_cluster=ORTHOMCL1941;product=term%3Dribosome biogenesis protein BRX1%2C putative%3Bevidence%3DIEA%3Bwith%3DGeneDB:PVP01_0215100.1
PVPAM_02	Pfam	protein_match	762576	763112	.	+	.	Parent=PVPAM_020022900.1:pep;Name=PF04427;signature_desc=Brix domain
###
PVPAM_02	RATT	gene	764516	766981	.	+	.	ID=PVPAM_020023000;ratt_ortholog=PVP01_0215200;Name=MT-A70
PVPAM_02	RATT	mRNA	764516	766981	.	+	.	ID=PVPAM_020023000.1;Parent=PVPAM_020023000
PVPAM_02	RATT	CDS	764516	766981	.	+	0	ID=PVPAM_020023000.1:CDS:1;Parent=PVPAM_020023000.1
###
PVPAM_02	.	polypeptide	764516	766981	.	+	.	ID=PVPAM_020023000.1:pep;Derives_from=PVPAM_020023000.1;orthologous_to=PVP01_0215200.1;ortholog_cluster=ORTHOMCL4323;product=term%3DN6-adenosine-methyltransferase MT-A70%2C putative%3Bevidence%3DIEA%3Bwith%3DGeneDB:PVP01_0215200.1;Ontology_term=GO:0006139,GO:0008168
PVPAM_02	Pfam	protein_match	766412	766888	.	+	.	Parent=PVPAM_020023000.1:pep;Name=PF05063;signature_desc=MT-A70;Ontology_term=GO:0008168,GO:0006139
###
PVPAM_02	RATT	gene	768249	769409	.	+	.	ID=PVPAM_020023100;ratt_ortholog=PVP01_0215300;Name=CMC1
PVPAM_02	RATT	mRNA	768249	769409	.	+	.	ID=PVPAM_020023100.1;Parent=PVPAM_020023100
PVPAM_02	RATT	CDS	768249	768414	.	+	0	ID=PVPAM_020023100.1:CDS:1;Parent=PVPAM_020023100.1
PVPAM_02	RATT	CDS	768616	768682	.	+	2	ID=PVPAM_020023100.1:CDS:2;Parent=PVPAM_020023100.1
PVPAM_02	RATT	CDS	768808	768922	.	+	1	ID=PVPAM_020023100.1:CDS:3;Parent=PVPAM_020023100.1
PVPAM_02	RATT	CDS	769115	769218	.	+	0	ID=PVPAM_020023100.1:CDS:4;Parent=PVPAM_020023100.1
PVPAM_02	RATT	CDS	769370	769409	.	+	1	ID=PVPAM_020023100.1:CDS:5;Parent=PVPAM_020023100.1
###
PVPAM_02	.	polypeptide	768249	769409	.	+	.	ID=PVPAM_020023100.1:pep;Derives_from=PVPAM_020023100.1;orthologous_to=PVP01_0215300.1;ortholog_cluster=ORTHOMCL1599;product=term%3DCOX assembly mitochondrial protein%2C putative%3Bevidence%3DIEA%3Bwith%3DGeneDB:PVP01_0215300.1
PVPAM_02	Pfam	protein_match	768453	768632	.	+	.	Parent=PVPAM_020023100.1:pep;Name=PF08583;signature_desc=Cytochrome c oxidase biogenesis protein Cmc1 like
###
PVPAM_02	RATT	gene	769592	772019	.	-	.	ID=PVPAM_020023200;ratt_ortholog=PVP01_0215400
PVPAM_02	RATT	mRNA	769592	772019	.	-	.	ID=PVPAM_020023200.1;Parent=PVPAM_020023200
PVPAM_02	RATT	CDS	769592	770697	.	-	2	ID=PVPAM_020023200.1:CDS:1;Parent=PVPAM_020023200.1
PVPAM_02	RATT	CDS	770855	772019	.	-	0	ID=PVPAM_020023200.1:CDS:2;Parent=PVPAM_020023200.1
###
PVPAM_02	.	polypeptide	769592	772019	.	-	.	ID=PVPAM_020023200.1:pep;Derives_from=PVPAM_020023200.1;orthologous_to=PVP01_0215400.1;ortholog_cluster=ORTHOMCL2340;product=term%3Dzinc finger protein%2C putative%3Bevidence%3DIEA%3Bwith%3DGeneDB:PVP01_0215400.1
###
PVPAM_02	RATT	gene	773846	774139	.	+	.	ID=PVPAM_020023300;ratt_ortholog=PVP01_0215500
PVPAM_02	RATT	mRNA	773846	774139	.	+	.	ID=PVPAM_020023300.1;Parent=PVPAM_020023300
PVPAM_02	RATT	CDS	773846	774139	.	+	0	ID=PVPAM_020023300.1:CDS:1;Parent=PVPAM_020023300.1
###
PVPAM_02	.	polypeptide	773846	774139	.	+	.	ID=PVPAM_020023300.1:pep;Derives_from=PVPAM_020023300.1;orthologous_to=PVP01_0215500.1;ortholog_cluster=ORTHOMCL3246;product=term%3Ddynein light chain%2C putative%3Bevidence%3DIEA%3Bwith%3DGeneDB:PVP01_0215500.1;Ontology_term=GO:0005875,GO:0007017
PVPAM_02	Pfam	protein_match	773861	774130	.	+	.	Parent=PVPAM_020023300.1:pep;Name=PF01221;signature_desc=Dynein light chain type 1;Ontology_term=GO:0007017,GO:0005875
###
PVPAM_02	RATT	gene	775972	791289	.	+	.	ID=PVPAM_020023400;ratt_ortholog=PVP01_0215600
PVPAM_02	RATT	mRNA	775972	791289	.	+	.	ID=PVPAM_020023400.1;Parent=PVPAM_020023400
PVPAM_02	RATT	CDS	775972	790833	.	+	0	ID=PVPAM_020023400.1:CDS:1;Parent=PVPAM_020023400.1
PVPAM_02	RATT	CDS	791044	791289	.	+	0	ID=PVPAM_020023400.1:CDS:2;Parent=PVPAM_020023400.1
###
PVPAM_02	.	polypeptide	775972	791289	.	+	.	ID=PVPAM_020023400.1:pep;Derives_from=PVPAM_020023400.1;orthologous_to=PVP01_0215600.1;ortholog_cluster=ORTHOMCL2532;product=term%3Ddynein heavy chain%2C putative%3Bevidence%3DIEA%3Bwith%3DGeneDB:PVP01_0215600.1;Ontology_term=GO:0007018,GO:0005524,GO:0016887,GO:0003777,GO:0030286
PVPAM_02	Pfam	protein_match	776890	778593	.	+	.	Parent=PVPAM_020023400.1:pep;Name=PF08385;signature_desc=Dynein heavy chain%2C N-terminal region 1
PVPAM_02	Pfam	protein_match	780157	781353	.	+	.	Parent=PVPAM_020023400.1:pep;Name=PF08393;signature_desc=Dynein heavy chain%2C N-terminal region 2
PVPAM_02	Pfam	protein_match	781831	782517	.	+	.	Parent=PVPAM_020023400.1:pep;Name=PF12774;signature_desc=Hydrolytic ATP binding site of dynein motor region
PVPAM_02	Pfam	protein_match	782647	782931	.	+	.	Parent=PVPAM_020023400.1:pep;Name=PF12774;signature_desc=Hydrolytic ATP binding site of dynein motor region
PVPAM_02	Pfam	protein_match	782896	783291	.	+	.	Parent=PVPAM_020023400.1:pep;Name=PF07728;signature_desc=AAA domain (dynein-related subfamily);Ontology_term=GO:0005524,GO:0016887
PVPAM_02	Pfam	protein_match	783682	784104	.	+	.	Parent=PVPAM_020023400.1:pep;Name=PF17852;signature_desc=Dynein heavy chain AAA lid domain
PVPAM_02	Pfam	protein_match	784153	784683	.	+	.	Parent=PVPAM_020023400.1:pep;Name=PF12775;signature_desc=P-loop containing dynein motor region
PVPAM_02	Pfam	protein_match	785188	786015	.	+	.	Parent=PVPAM_020023400.1:pep;Name=PF12780;signature_desc=P-loop containing dynein motor region D4
PVPAM_02	Pfam	protein_match	786064	787062	.	+	.	Parent=PVPAM_020023400.1:pep;Name=PF12777;signature_desc=Microtubule-binding stalk of dynein motor
PVPAM_02	Pfam	protein_match	787150	787803	.	+	.	Parent=PVPAM_020023400.1:pep;Name=PF12781;signature_desc=ATP-binding dynein motor region
PVPAM_02	Pfam	protein_match	788791	789111	.	+	.	Parent=PVPAM_020023400.1:pep;Name=PF03028;signature_desc=Dynein heavy chain region D6 P-loop domain;Ontology_term=GO:0003777,GO:0007018,GO:0030286
PVPAM_02	Pfam	protein_match	789211	789678	.	+	.	Parent=PVPAM_020023400.1:pep;Name=PF18198;signature_desc=Dynein heavy chain AAA lid domain
PVPAM_02	Pfam	protein_match	790003	791061	.	+	.	Parent=PVPAM_020023400.1:pep;Name=PF18199;signature_desc=Dynein heavy chain C-terminal domain
###
PVPAM_02	RATT	gene	791630	792174	.	-	.	ID=PVPAM_020023500;ratt_ortholog=PVP01_0215700
PVPAM_02	RATT	mRNA	791630	792174	.	-	.	ID=PVPAM_020023500.1;Parent=PVPAM_020023500
PVPAM_02	RATT	CDS	791630	791859	.	-	2	ID=PVPAM_020023500.1:CDS:1;Parent=PVPAM_020023500.1
PVPAM_02	RATT	CDS	792072	792174	.	-	0	ID=PVPAM_020023500.1:CDS:2;Parent=PVPAM_020023500.1
###
PVPAM_02	.	polypeptide	791630	792174	.	-	.	ID=PVPAM_020023500.1:pep;Derives_from=PVPAM_020023500.1;orthologous_to=PVP01_0215700.1;ortholog_cluster=ORTHOMCL4637;product=term%3Dconserved protein%2C unknown function%3Bevidence%3DIEA%3Bwith%3DGeneDB:PVP01_0215700.1
###
PVPAM_02	RATT	gene	792917	795622	.	+	.	ID=PVPAM_020023600;ratt_ortholog=PVP01_0215800
PVPAM_02	RATT	mRNA	792917	795622	.	+	.	ID=PVPAM_020023600.1;Parent=PVPAM_020023600
PVPAM_02	RATT	CDS	792917	795622	.	+	0	ID=PVPAM_020023600.1:CDS:1;Parent=PVPAM_020023600.1
###
PVPAM_02	.	polypeptide	792917	795622	.	+	.	ID=PVPAM_020023600.1:pep;Derives_from=PVPAM_020023600.1;orthologous_to=PVP01_0215800.1;ortholog_cluster=ORTHOMCL4695;product=term%3DtRNA pseudouridine synthase D%2C putative%3Bevidence%3DIEA%3Bwith%3DGeneDB:PVP01_0215800.1;Ontology_term=GO:0003723,GO:0009982,GO:0009451,GO:0001522
PVPAM_02	Pfam	protein_match	793394	793885	.	+	.	Parent=PVPAM_020023600.1:pep;Name=PF01142;signature_desc=tRNA pseudouridine synthase D (TruD);Ontology_term=GO:0003723,GO:0009982,GO:0001522,GO:0009451
###
PVPAM_02	RATT	gene	796447	799745	.	-	.	ID=PVPAM_020023700;ratt_ortholog=PVP01_0215900
PVPAM_02	RATT	mRNA	796447	799745	.	-	.	ID=PVPAM_020023700.1;Parent=PVPAM_020023700
PVPAM_02	RATT	CDS	796447	798123	.	-	0	ID=PVPAM_020023700.1:CDS:1;Parent=PVPAM_020023700.1
PVPAM_02	RATT	CDS	798319	799127	.	-	2	ID=PVPAM_020023700.1:CDS:2;Parent=PVPAM_020023700.1
PVPAM_02	RATT	CDS	799287	799494	.	-	0	ID=PVPAM_020023700.1:CDS:3;Parent=PVPAM_020023700.1
PVPAM_02	RATT	CDS	799731	799745	.	-	0	ID=PVPAM_020023700.1:CDS:4;Parent=PVPAM_020023700.1
###
PVPAM_02	.	polypeptide	796447	799745	.	-	.	ID=PVPAM_020023700.1:pep;Derives_from=PVPAM_020023700.1;orthologous_to=PVP01_0215900.1;ortholog_cluster=ORTHOMCL1294;product=term%3DAP-4 complex subunit beta%2C putative%3Bevidence%3DIEA%3Bwith%3DGeneDB:PVP01_0215900.1;Ontology_term=GO:0030131,GO:0016192,GO:0006886,GO:0030117
PVPAM_02	Pfam	protein_match	797055	797381	.	-	.	Parent=PVPAM_020023700.1:pep;Name=PF09066;signature_desc=Beta2-adaptin appendage%2C C-terminal sub-domain;Ontology_term=GO:0006886,GO:0016192,GO:0030131
PVPAM_02	Pfam	protein_match	798168	799718	.	-	.	Parent=PVPAM_020023700.1:pep;Name=PF01602;signature_desc=Adaptin N terminal region;Ontology_term=GO:0006886,GO:0016192,GO:0030117
PVPAM_02	Pfam	protein_match	798972	799454	.	-	.	Parent=PVPAM_020023700.1:pep;Name=PF12717;signature_desc=non-SMC mitotic condensation complex subunit 1
###
PVPAM_02	RATT	gene	808048	811983	.	+	.	ID=PVPAM_020023800;ratt_ortholog=PVP01_0216000;Name=ApiAP2
PVPAM_02	RATT	mRNA	808048	811983	.	+	.	ID=PVPAM_020023800.1;Parent=PVPAM_020023800
PVPAM_02	RATT	CDS	808048	811983	.	+	0	ID=PVPAM_020023800.1:CDS:1;Parent=PVPAM_020023800.1
###
PVPAM_02	.	polypeptide	808048	811983	.	+	.	ID=PVPAM_020023800.1:pep;Derives_from=PVPAM_020023800.1;orthologous_to=PVP01_0216000.1;ortholog_cluster=ORTHOMCL4394;product=term%3DAP2 domain transcription factor AP2-L%2C putative%3Bevidence%3DIEA%3Bwith%3DGeneDB:PVP01_0216000.1;Ontology_term=GO:0006355,GO:0003700
PVPAM_02	Pfam	protein_match	811006	811158	.	+	.	Parent=PVPAM_020023800.1:pep;Name=PF00847;signature_desc=AP2 domain;Ontology_term=GO:0003700,GO:0006355
PVPAM_02	Pfam	protein_match	811660	811932	.	+	.	Parent=PVPAM_020023800.1:pep;Name=PF14733;signature_desc=AP2-coincident C-terminal
###
PVPAM_02	RATT	gene	815022	815870	.	+	.	ID=PVPAM_020023900;ratt_ortholog=PVP01_0216100;Name=IMP2
PVPAM_02	RATT	mRNA	815022	815870	.	+	.	ID=PVPAM_020023900.1;Parent=PVPAM_020023900
PVPAM_02	RATT	CDS	815022	815201	.	+	0	ID=PVPAM_020023900.1:CDS:1;Parent=PVPAM_020023900.1
PVPAM_02	RATT	CDS	815400	815540	.	+	0	ID=PVPAM_020023900.1:CDS:2;Parent=PVPAM_020023900.1
PVPAM_02	RATT	CDS	815715	815870	.	+	0	ID=PVPAM_020023900.1:CDS:3;Parent=PVPAM_020023900.1
###
PVPAM_02	.	polypeptide	815022	815870	.	+	.	ID=PVPAM_020023900.1:pep;Derives_from=PVPAM_020023900.1;orthologous_to=PVP01_0216100.1;ortholog_cluster=ORTHOMCL3763;product=term%3DIMP1-like protein%2C putative%3Bevidence%3DIEA%3Bwith%3DGeneDB:PVP01_0216100.1
PVPAM_02	Pfam	protein_match	815034	815279	.	+	.	Parent=PVPAM_020023900.1:pep;Name=PF18590;signature_desc=Immune Mapped Protein 2 (IMP2) N-terminal domain
PVPAM_02	Pfam	protein_match	815307	815492	.	+	.	Parent=PVPAM_020023900.1:pep;Name=PF18591;signature_desc=Immune Mapped Protein 2 (IMP2) C-terminal domain
###
PVPAM_02	RATT	gene	817476	826889	.	-	.	ID=PVPAM_020024000;ratt_ortholog=PVP01_0216200
PVPAM_02	RATT	mRNA	817476	826889	.	-	.	ID=PVPAM_020024000.1;Parent=PVPAM_020024000
PVPAM_02	RATT	CDS	817476	826889	.	-	0	ID=PVPAM_020024000.1:CDS:1;Parent=PVPAM_020024000.1
###
PVPAM_02	.	polypeptide	817476	826889	.	-	.	ID=PVPAM_020024000.1:pep;Derives_from=PVPAM_020024000.1;orthologous_to=PVP01_0216200.1;ortholog_cluster=ORTHOMCL1513;product=term%3Dconserved Plasmodium protein%2C unknown function%3Bevidence%3DIEA%3Bwith%3DGeneDB:PVP01_0216200.1
###
PVPAM_02	Aragorn_1.2.36	gene	830048	830120	.	+	.	ID=PVPAM_020024100
PVPAM_02	Aragorn_1.2.36	tRNA	830048	830120	.	+	.	ID=PVPAM_020024100:tRNA;Parent=PVPAM_020024100;aa=Val;anticodon=tac;gc_content=58.9
###
PVPAM_02	Aragorn_1.2.36	gene	831210	831281	.	-	.	ID=PVPAM_020024200
PVPAM_02	Aragorn_1.2.36	tRNA	831210	831281	.	-	.	ID=PVPAM_020024200:tRNA;Parent=PVPAM_020024200;aa=Thr;anticodon=tgt;gc_content=56.9
###
PVPAM_02	RATT	gene	833673	834249	.	+	.	ID=PVPAM_020024300;ratt_ortholog=PVP01_0216500
PVPAM_02	RATT	mRNA	833673	834249	.	+	.	ID=PVPAM_020024300.1;Parent=PVPAM_020024300
PVPAM_02	RATT	CDS	833673	833975	.	+	0	ID=PVPAM_020024300.1:CDS:1;Parent=PVPAM_020024300.1
PVPAM_02	RATT	CDS	834169	834249	.	+	0	ID=PVPAM_020024300.1:CDS:2;Parent=PVPAM_020024300.1
###
PVPAM_02	.	polypeptide	833673	834249	.	+	.	ID=PVPAM_020024300.1:pep;Derives_from=PVPAM_020024300.1;orthologous_to=PVP01_0216500.1;ortholog_cluster=ORTHOMCL878;product=term%3Dhypothetical protein%2C conserved
###
PVPAM_02	RATT	gene	835282	836085	.	-	.	ID=PVPAM_020024400;ratt_ortholog=PVP01_0216600
PVPAM_02	RATT	mRNA	835282	836085	.	-	.	ID=PVPAM_020024400.1;Parent=PVPAM_020024400
PVPAM_02	RATT	CDS	835282	836085	.	-	0	ID=PVPAM_020024400.1:CDS:1;Parent=PVPAM_020024400.1
###
PVPAM_02	.	polypeptide	835282	836085	.	-	.	ID=PVPAM_020024400.1:pep;Derives_from=PVPAM_020024400.1;orthologous_to=PVP01_0216600.1;ortholog_cluster=ORTHOMCL898;product=term%3Dconserved Plasmodium protein%2C unknown function%3Bevidence%3DIEA%3Bwith%3DGeneDB:PVP01_0216600.1
###
PVPAM_02	RATT	gene	839094	840861	.	+	.	ID=PVPAM_020024500;ratt_ortholog=PVP01_0216700
PVPAM_02	RATT	mRNA	839094	840861	.	+	.	ID=PVPAM_020024500.1;Parent=PVPAM_020024500
PVPAM_02	RATT	CDS	839094	839210	.	+	0	ID=PVPAM_020024500.1:CDS:1;Parent=PVPAM_020024500.1
PVPAM_02	RATT	CDS	839491	840861	.	+	0	ID=PVPAM_020024500.1:CDS:2;Parent=PVPAM_020024500.1
###
PVPAM_02	.	polypeptide	839094	840861	.	+	.	ID=PVPAM_020024500.1:pep;Derives_from=PVPAM_020024500.1;orthologous_to=PVP01_0216700.1;ortholog_cluster=ORTHOMCL5114;product=term%3DPlasmodium exported protein%2C unknown function%3Bevidence%3DIEA%3Bwith%3DGeneDB:PVP01_0216700.1
###
PVPAM_02	RATT	gene	846603	849622	.	+	.	ID=PVPAM_020024600;ratt_ortholog=PVP01_0216800
PVPAM_02	RATT	mRNA	846603	849622	.	+	.	ID=PVPAM_020024600.1;Parent=PVPAM_020024600
PVPAM_02	RATT	CDS	846603	846806	.	+	0	ID=PVPAM_020024600.1:CDS:1;Parent=PVPAM_020024600.1
[truncated: 5,527,330 more chars]
